# Supplementary material for: Transcriptome analysis of the hypothalamus and pituitary of turkey hens with low and high egg production
Source: BMC Genomics. 2020 Sep 21;21:647. doi: 10.1186/s12864-020-07075-y (PMC7507666; doi:10.1186/s12864-020-07075-y)
Supplement: Supplementary file 3 — Additional file 3:. Supplemental file 1 [file 12864_2020_7075_MOESM3_ESM.xlsx]

## Sheet: Hypothalamus_Cuffdiff_gene_diff
test_id	gene_id	gene	locus	sample_1	sample_2	RPKM_value_1	RPKM_value_2	log2(fold_change)	p_value
XLOC_008738	XLOC_008738	-	chr13:7591005-7591673	Low Basal	High Basal	0	0.615425	inf	5e-05
XLOC_014023	XLOC_014023	-	chr2:55827625-55828346	Low Basal	High Basal	0	0.575622	inf	5e-05
XLOC_028906	XLOC_028906	-	chrUn_GL424421:370-973	Low Basal	High Basal	16.8099	0	#NAME?	5e-05
XLOC_030118	XLOC_030118	-	chrUn_GL427545:1499-1698	Low Basal	High Basal	29.8246	0	#NAME?	5e-05
XLOC_019992	XLOC_019992	-	chr3:70649607-70650504	Low Basal	Low Surge	0.470337	0	#NAME?	5e-05
XLOC_025576	XLOC_025576	-	chr6:30641912-30642664	Low Basal	Low Surge	0.753352	0	#NAME?	5e-05
XLOC_013839	XLOC_013839	-	chr2:44313639-44314943	High Basal	Low Surge	0.548198	0	#NAME?	5e-05
XLOC_029398	XLOC_029398	ENSMGAT00000018765.1	chrUn_GL425456:6519-6699	High Basal	Low Surge	2234.43	82.5412	-4.75865	5e-05
XLOC_013362	XLOC_013362	-	chr2:7391623-7392315	Low Basal	High Surge	0	0.698737	inf	5e-05
XLOC_003126	XLOC_003126	-	chr1:43301462-43301630	Low Surge	High Surge	7322.93	42238.4	2.52806	5e-05
XLOC_013732	XLOC_013732	-	chr2:39425378-39425869	Low Surge	High Surge	0	1.97311	inf	5e-05
XLOC_016493	XLOC_016493	-	chr23:2071011-2071840	Low Surge	High Surge	2229.83	11328.7	2.34498	5e-05
XLOC_029108	XLOC_029108	ENSMGAT00000019349.1	chrUn_GL424778:866-1049	Low Surge	High Surge	2127.34	12524	2.55758	5e-05
XLOC_029398	XLOC_029398	ENSMGAT00000018765.1	chrUn_GL425456:6519-6699	Low Surge	High Surge	82.5412	1260.22	3.93242	5e-05
XLOC_029634	XLOC_029634	ENSMGAT00000018134.1	chrUn_GL426005:540-744	Low Surge	High Surge	131.634	1058.65	3.00762	5e-05
XLOC_029701	XLOC_029701	-	chrUn_GL426160:2159-3639	Low Surge	High Surge	407.763	3748.32	3.20044	5e-05
XLOC_030435	XLOC_030435	-	chrUn_GL428351:507-664	Low Surge	High Surge	200.787	1913.58	3.25254	5e-05
XLOC_030711	XLOC_030711	ENSMGAT00000001204.2	chrUn_GL429150:1173-5026	Low Surge	High Surge	1475.51	6611.85	2.16384	5e-05
XLOC_016230	XLOC_016230	-	chr22:8022419-8023174	Low Basal	High Basal	0.542701	0	#NAME?	0.0001
XLOC_028496	XLOC_028496	-	chr9:5360708-5361098	Low Basal	High Basal	2.39615	0	#NAME?	0.0001
XLOC_028496	XLOC_028496	-	chr9:5360708-5361098	Low Basal	Low Surge	2.39615	0	#NAME?	0.0001
XLOC_003331	XLOC_003331	-	chr1:60351148-60351899	High Basal	Low Surge	0.561273	0	#NAME?	0.0001
XLOC_025231	XLOC_025231	-	chr6:7822110-7822483	High Basal	Low Surge	2.97768	0	#NAME?	0.0001
XLOC_009317	XLOC_009317	-	chr14:2082446-2083349	Low Basal	High Surge	0.461368	0	#NAME?	0.0001
XLOC_006453	XLOC_006453	-	chr10:12898969-12899469	Low Basal	High Basal	0.838657	0	#NAME?	0.00015
XLOC_032867	XLOC_032867	-	chrZ:39067488-39067928	Low Basal	High Basal	1.15667	0	#NAME?	0.00015
XLOC_032825	XLOC_032825	-	chrZ:37439124-37439630	Low Basal	Low Surge	0.912218	0	#NAME?	0.00015
XLOC_029356	XLOC_029356	-	chrUn_GL425383:712-842	Low Surge	High Surge	1233.94	10636.5	3.10769	0.00015
XLOC_029398	XLOC_029398	ENSMGAT00000018765.1	chrUn_GL425456:6519-6699	Low Basal	Low Surge	680.299	82.5412	-3.04298	0.0002
XLOC_032773	XLOC_032773	-	chrZ:34158685-34160051	Low Basal	Low Surge	4.8183	0.27594	-4.1261	0.0002
XLOC_030186	XLOC_030186	-	chrUn_GL427707:2-1170	High Basal	High Surge	11.699	0.894267	-3.70953	0.0002
XLOC_004091	XLOC_004091	-	chr1:103870623-103871022	Low Basal	High Basal	2.06168	0	#NAME?	0.00025
XLOC_022127	XLOC_022127	-	chr4:45517125-45517602	Low Basal	High Basal	1.32695	0	#NAME?	0.0003
XLOC_014560	XLOC_014560	-	chr2:93704872-93706775	Low Basal	Low Surge	2.54051	0.170219	-3.89966	0.0003
XLOC_023702	XLOC_023702	-	chr5:7487317-7487836	Low Basal	Low Surge	0.837848	0	#NAME?	0.0003
XLOC_029611	XLOC_029611	ENSMGAT00000007601.2	chrUn_GL425958:338-682	Low Surge	High Surge	1249.99	5161.77	2.04595	0.0003
XLOC_029667	XLOC_029667	-	chrUn_GL426080:262-1103	Low Surge	High Surge	83.0442	743.29	3.16197	0.0003
XLOC_030465	XLOC_030465	-	chrUn_GL428487:72-227	Low Surge	High Surge	168.973	1377.98	3.02769	0.0003
XLOC_014501	XLOC_014501	-	chr2:90718222-90718618	High Basal	Low Surge	1.68911	0	#NAME?	0.00035
XLOC_029388	XLOC_029388	-	chrUn_GL425440:1276-1412	Low Surge	High Surge	189.624	1615.38	3.09066	0.00035
XLOC_031863	XLOC_031863	-	chrZ:38924041-38925266	High Basal	Low Surge	2.04963	0	#NAME?	0.0004
XLOC_030067	XLOC_030067	-	chrUn_GL427401:171-1086	Low Surge	High Surge	232.607	1622.22	2.802	0.0004
XLOC_031690	XLOC_031690	ENSMGAT00000004004.2	chrZ:14105870-14107524	Low Surge	High Surge	110.293	767.553	2.79892	0.0004
XLOC_029840	XLOC_029840	-	chrUn_GL426504:299-651	Low Surge	High Surge	221.498	1639.44	2.88784	0.00045
XLOC_026644	XLOC_026644	-	chr7:19076567-19077172	Low Basal	Low Surge	0.762245	0	#NAME?	0.0005
XLOC_001011	XLOC_001011	ENSMGAT00000011162.1	chr1:155341482-155342878	High Basal	Low Surge	21.5224	109.944	2.35286	0.0005
XLOC_030559	XLOC_030559	-	chrUn_GL428765:36662-37050	High Basal	Low Surge	2.58558	0	#NAME?	0.0005
XLOC_006353	XLOC_006353	-	chr10:6723061-6723777	High Basal	High Surge	2.067	12.6626	2.61496	0.0005
XLOC_029233	XLOC_029233	ENSMGAT00000019857.1	chrUn_GL425103:1128-1595	Low Surge	High Surge	278.909	1983.33	2.83006	0.0005
XLOC_030671	XLOC_030671	-	chrUn_GL429035:923-1073	Low Surge	High Surge	421.178	2952.14	2.80926	0.0005
XLOC_033117	XLOC_033117	-	chrZ:55136967-55137086	Low Surge	High Surge	632.601	4079.71	2.6891	0.0005
XLOC_015249	XLOC_015249	-	chr20:9961501-9961663	Low Surge	High Surge	308.684	1882.24	2.60825	0.00055
XLOC_032734	XLOC_032734	-	chrZ:31835592-31836074	Low Basal	High Basal	0	0.958792	inf	0.0006
XLOC_013732	XLOC_013732	-	chr2:39425378-39425869	Low Basal	Low Surge	0.6652	0	#NAME?	0.0006
XLOC_013732	XLOC_013732	-	chr2:39425378-39425869	High Basal	Low Surge	1.0229	0	#NAME?	0.0006
XLOC_029462	XLOC_029462	-	chrUn_GL425593:1005-1249	High Basal	High Surge	0	22.1473	inf	0.0006
XLOC_022269	XLOC_022269	-	chr4:53121023-53121098	Low Surge	High Surge	2584.6	19906.5	2.94523	0.0006
XLOC_028971	XLOC_028971	ENSMGAT00000017894.2	chrUn_GL424547:2-1468	Low Surge	High Surge	10.0236	79.4405	2.98647	0.0006
XLOC_029537	XLOC_029537	ENSMGAT00000018515.1	chrUn_GL425786:298-649	Low Surge	High Surge	17.1393	129.241	2.91469	0.0006
XLOC_022509	XLOC_022509	-	chr4:72175133-72175291	Low Surge	High Surge	554.214	3601.37	2.70003	0.00065
XLOC_016836	XLOC_016836	-	chr24:4012821-4013082	Low Surge	High Surge	1161.4	4266.05	1.87704	0.0007
XLOC_026066	XLOC_026066	ENSMGAT00000017858.1	chr7:29978703-29978883	Low Surge	High Surge	122.487	847.158	2.79	0.0007
XLOC_032595	XLOC_032595	-	chrZ:25356682-25356795	Low Surge	High Surge	218.445	1697.4	2.95798	0.0007
XLOC_003003	XLOC_003003	-	chr1:36788099-36788204	Low Surge	High Surge	1029.83	7120.73	2.78962	0.00075
XLOC_013384	XLOC_013384	-	chr2:8343194-8343391	Low Surge	High Surge	44.9108	299.994	2.7398	0.00075
XLOC_033493	XLOC_033493	-	chrZ:74921999-74922220	Low Surge	High Surge	54.2011	392.692	2.857	0.00075
XLOC_029723	XLOC_029723	-	chrUn_GL426204:3180-3297	Low Surge	High Surge	119.747	1182.95	3.30434	0.0008
XLOC_030186	XLOC_030186	-	chrUn_GL427707:2-1170	High Basal	Low Surge	11.699	0.510184	-4.51922	0.00085
XLOC_006599	XLOC_006599	-	chr10:22804920-22805070	High Basal	Low Surge	369.199	55.9307	-2.72269	0.0009
XLOC_031535	XLOC_031535	ENSMGAT00000009933.2	chrZ:77125842-77126016	Low Surge	High Surge	881.174	5381.83	2.6106	0.00095
XLOC_032432	XLOC_032432	-	chrZ:14078608-14078722	High Basal	Low Surge	805.972	110.682	-2.86431	0.00105
XLOC_001006	XLOC_001006	-	chr1:154192647-154193248	Low Basal	High Surge	1.52846	0	#NAME?	0.0011
XLOC_028575	XLOC_028575	-	chr9:9693897-9694431	High Basal	High Surge	0	1.02263	inf	0.0011
XLOC_005156	XLOC_005156	-	chr1:165206605-165206828	Low Surge	High Surge	904.169	3296.34	1.8662	0.0011
XLOC_017224	XLOC_017224	ENSMGAT00000020130.1	chr26:5414798-5415372	Low Surge	High Surge	61.1106	346.022	2.50137	0.0011
XLOC_029700	XLOC_029700	ENSMGAT00000018438.1	chrUn_GL426159:61-196	Low Surge	High Surge	260.819	1576.63	2.59572	0.0011
XLOC_031739	XLOC_031739	ENSMGAT00000017882.2	chrZ:22415102-22415297	Low Surge	High Surge	25.7134	197.011	2.93768	0.0011
XLOC_033214	XLOC_033214	-	chrZ:59841380-59841491	Low Surge	High Surge	555.636	3162.65	2.50892	0.0011
XLOC_006599	XLOC_006599	-	chr10:22804920-22805070	Low Surge	High Surge	55.9307	451.115	3.01178	0.00115
XLOC_024570	XLOC_024570	ENSMGAT00000019110.1	chr6:7846560-7848030	Low Surge	High Surge	176.403	965.711	2.45272	0.00115
XLOC_029986	XLOC_029986	-	chrUn_GL427172:267-627	Low Surge	High Surge	0	30.9633	inf	0.00115
XLOC_032431	XLOC_032431	-	chrZ:14075001-14075109	Low Surge	High Surge	145.939	1615.63	3.46867	0.00115
XLOC_022274	XLOC_022274	-	chr4:54275245-54275374	Low Surge	High Surge	281.299	1397.46	2.31263	0.0012
XLOC_029864	XLOC_029864	-	chrUn_GL426580:1024-1264	Low Surge	High Surge	1057.52	5976.71	2.49867	0.0012
XLOC_027607	XLOC_027607	-	chr8:4405741-4405866	Low Surge	High Surge	103.756	915.237	3.14095	0.00125
XLOC_004091	XLOC_004091	-	chr1:103870623-103871022	Low Basal	High Surge	2.06168	0	#NAME?	0.0013
XLOC_009328	XLOC_009328	-	chr14:2938155-2938717	High Basal	High Surge	0	0.787583	inf	0.0013
XLOC_029821	XLOC_029821	-	chrUn_GL426449:425-700	Low Surge	High Surge	507.633	3150.6	2.63377	0.0013
XLOC_020490	XLOC_020490	-	chr30:3666981-3667406	Low Surge	High Surge	3529.45	19247	2.44712	0.00135
XLOC_032844	XLOC_032844	-	chrZ:37937429-37937545	Low Surge	High Surge	128.421	930.994	2.85789	0.00135
XLOC_029255	XLOC_029255	ENSMGAT00000005347.2	chrUn_GL425131:34-567	Low Surge	High Surge	14.9365	85.4372	2.51603	0.0014
XLOC_030666	XLOC_030666	-	chrUn_GL429013:721-819	Low Surge	High Surge	169.337	1711.33	3.33715	0.0014
XLOC_028876	XLOC_028876	-	chrUn_GL424356:1421-1595	Low Surge	High Surge	103.573	601.775	2.53857	0.00145
XLOC_031043	XLOC_031043	-	chrUn_GL429748:171-447	Low Surge	High Surge	68.0614	405.406	2.57446	0.00145
XLOC_031053	XLOC_031053	-	chrW:147906-148052	Low Surge	High Surge	281.179	1625.17	2.53103	0.00145
XLOC_033097	XLOC_033097	-	chrZ:53528751-53529033	Low Surge	High Surge	192.46	646.112	1.74722	0.00145
XLOC_003598	XLOC_003598	-	chr1:79565448-79565739	Low Surge	High Surge	236.642	797.244	1.75232	0.0015
XLOC_032321	XLOC_032321	-	chrZ:8412655-8412778	Low Surge	High Surge	627.439	3413.43	2.44367	0.0015
XLOC_032432	XLOC_032432	-	chrZ:14078608-14078722	Low Surge	High Surge	110.682	1049.32	3.24496	0.0015
XLOC_032608	XLOC_032608	-	chrZ:25796371-25796531	Low Surge	High Surge	49.774	339.102	2.76825	0.0015
XLOC_000013	XLOC_000013	ENSMGAT00000020692.1	chr1:536829-537021	Low Surge	High Surge	2058.21	11274.7	2.45363	0.00155
XLOC_029150	XLOC_029150	-	chrUn_GL424889:618-1625	Low Surge	High Surge	18.3571	130.97	2.83482	0.00155
XLOC_031787	XLOC_031787	-	chrZ:27404466-27444804	Low Basal	Low Surge	9.7932	1.18258	-3.04985	0.0016
XLOC_029388	XLOC_029388	-	chrUn_GL425440:1276-1412	High Basal	Low Surge	959.54	189.624	-2.3392	0.0016
XLOC_005524	XLOC_005524	-	chr1:190928326-190928705	Low Surge	High Surge	10.5969	58.4338	2.46317	0.0016
XLOC_029477	XLOC_029477	ENSMGAT00000006997.2	chrUn_GL425618:12-1561	Low Surge	High Surge	2115.35	7207.42	1.76859	0.0016
XLOC_004600	XLOC_004600	-	chr1:142012108-142012555	Low Basal	High Surge	1.10923	0	#NAME?	0.00165
XLOC_006453	XLOC_006453	-	chr10:12898969-12899469	Low Basal	High Surge	0.838657	0	#NAME?	0.00165
XLOC_028906	XLOC_028906	-	chrUn_GL424421:370-973	High Basal	High Surge	0	36.474	inf	0.00165
XLOC_004992	XLOC_004992	-	chr1:155335251-155335427	Low Surge	High Surge	21.8929	217.924	3.31529	0.00165
XLOC_009912	XLOC_009912	-	chr15:122552-122715	Low Surge	High Surge	37.2882	327.134	3.13309	0.0017
XLOC_010680	XLOC_010680	-	chr16:7524319-7524756	Low Surge	High Surge	0	1.29799	inf	0.0017
XLOC_005301	XLOC_005301	-	chr1:169960517-169961143	Low Basal	High Surge	0	0.844508	inf	0.00175
XLOC_013535	XLOC_013535	-	chr2:23037714-23038239	Low Basal	High Surge	1.1085	0	#NAME?	0.00175
XLOC_023702	XLOC_023702	-	chr5:7487317-7487836	Low Basal	High Surge	0.837848	0	#NAME?	0.00175
XLOC_007837	XLOC_007837	ENSMGAT00000004194.2	chr12:3026788-3038460	Low Surge	High Surge	93.2303	467.817	2.32707	0.0018
XLOC_032440	XLOC_032440	-	chrZ:14850187-14850263	Low Surge	High Surge	537.692	4144.58	2.94638	0.0018
XLOC_003617	XLOC_003617	-	chr1:80742421-80742906	Low Basal	High Surge	0	1.27159	inf	0.00185
XLOC_029318	XLOC_029318	-	chrUn_GL425266:579-837	Low Surge	High Surge	23.0663	129.963	2.49424	0.00185
XLOC_029634	XLOC_029634	ENSMGAT00000018134.1	chrUn_GL426005:540-744	Low Basal	High Surge	232.876	1058.65	2.18459	0.0019
XLOC_026007	XLOC_026007	-	chr7:23332769-23333121	Low Surge	High Surge	3010.38	15856.4	2.39705	0.0019
XLOC_019767	XLOC_019767	-	chr3:51653289-51653544	Low Basal	Low Surge	72.8391	11.0308	-2.72318	0.002
XLOC_029739	XLOC_029739	ENSMGAT00000008196.1	chrUn_GL426261:0-300	Low Surge	High Surge	330.446	1824.53	2.46504	0.002
XLOC_003008	XLOC_003008	-	chr1:37188134-37188865	Low Surge	High Surge	0	0.487766	inf	0.00205
XLOC_029894	XLOC_029894	-	chrUn_GL426689:0-1015	Low Surge	High Surge	782.024	4072.05	2.38047	0.00205
XLOC_005316	XLOC_005316	-	chr1:171168920-171171694	Low Basal	Low Surge	0.818207	0.14701	-2.47656	0.0021
XLOC_029255	XLOC_029255	ENSMGAT00000005347.2	chrUn_GL425131:34-567	Low Basal	Low Surge	80.9898	14.9365	-2.4389	0.0021
XLOC_011720	XLOC_011720	-	chr19:7359435-7359636	Low Surge	High Surge	298.286	1589.67	2.41396	0.0021
XLOC_013656	XLOC_013656	-	chr2:32418111-32418263	Low Surge	High Surge	99.8971	595.011	2.5744	0.0021
XLOC_032937	XLOC_032937	-	chrZ:43309097-43309288	Low Surge	High Surge	41.4146	248.744	2.58645	0.0021
XLOC_014097	XLOC_014097	-	chr2:60976069-60976661	High Basal	High Surge	0.590708	0	#NAME?	0.00215
XLOC_029642	XLOC_029642	ENSMGAT00000007775.2	chrUn_GL426024:251-774	Low Surge	High Surge	354.616	1150.62	1.69809	0.0022
XLOC_031575	XLOC_031575	ENSMGAT00000018897.1	chrZ:295907-296709	Low Surge	High Surge	235.223	1353.48	2.52457	0.00225
XLOC_032987	XLOC_032987	-	chrZ:45949161-45950583	Low Basal	Low Surge	1.64857	0.301741	-2.44983	0.0023
XLOC_014602	XLOC_014602	-	chr2:94242928-94243608	Low Surge	High Surge	0	0.491384	inf	0.0023
XLOC_003813	XLOC_003813	-	chr1:90336587-90337151	Low Basal	High Surge	0.897547	0	#NAME?	0.00235
XLOC_009800	XLOC_009800	ENSMGAT00000004616.2	chr15:9809703-9810286	Low Surge	High Surge	1198.87	3860.38	1.68706	0.00235
XLOC_031390	XLOC_031390	-	chrZ:50434605-50461056	Low Surge	High Surge	101.019	568.966	2.49372	0.00235
XLOC_033400	XLOC_033400	-	chrZ:69692163-69692837	Low Basal	High Surge	0.494997	0	#NAME?	0.0025
XLOC_031111	XLOC_031111	-	chrZ:8739679-8741485	Low Surge	High Surge	31.428	190.186	2.59728	0.00255
XLOC_014527	XLOC_014527	-	chr2:92522069-92522283	Low Basal	High Surge	110.579	579.322	2.38929	0.0026
XLOC_014560	XLOC_014560	-	chr2:93704872-93706775	Low Surge	High Surge	0.170219	1.28538	2.91674	0.0026
XLOC_029009	XLOC_029009	-	chrUn_GL424591:0-144	Low Surge	High Surge	81.8017	499.321	2.60976	0.0026
XLOC_029184	XLOC_029184	-	chrUn_GL424956:48-264	Low Surge	High Surge	192.594	1060.09	2.46055	0.0026
XLOC_029712	XLOC_029712	ENSMGAT00000005596.2	chrUn_GL426181:245-1255	Low Surge	High Surge	1359.9	4207.81	1.62957	0.0026
XLOC_031114	XLOC_031114	ENSMGAT00000019859.1	chrZ:8761309-8762017	Low Surge	High Surge	10.3463	54.758	2.40395	0.0026
XLOC_032127	XLOC_032127	-	chrZ:608546-608666	Low Surge	High Surge	156.794	861.196	2.45747	0.0026
XLOC_010703	XLOC_010703	-	chr16:9374908-9375037	Low Surge	High Surge	328.1	1592.06	2.27869	0.00265
XLOC_013488	XLOC_013488	-	chr2:19801468-19804908	Low Basal	Low Surge	0.541825	0.0799063	-2.76145	0.0027
XLOC_003603	XLOC_003603	-	chr1:79684369-79684625	Low Surge	High Surge	15.8592	77.7171	2.29291	0.0027
XLOC_020006	XLOC_020006	-	chr3:71188822-71189341	High Basal	High Surge	0.679516	0	#NAME?	0.00275
XLOC_004085	XLOC_004085	-	chr1:103014673-103015135	Low Basal	High Surge	1.22622	0	#NAME?	0.0028
XLOC_010784	XLOC_010784	-	chr16:15569103-15569286	Low Surge	High Surge	66.6162	338.748	2.34627	0.0028
XLOC_022332	XLOC_022332	-	chr4:57615164-57615490	Low Surge	High Surge	218.217	668.111	1.61432	0.0028
XLOC_030081	XLOC_030081	-	chrUn_GL427449:0-112	Low Surge	High Surge	390.611	2117.21	2.43836	0.0028
XLOC_031534	XLOC_031534	ENSMGAT00000019300.1	chrZ:77113626-77114383	Low Surge	High Surge	259.829	1352.91	2.38044	0.0028
XLOC_032691	XLOC_032691	-	chrZ:30444576-30444788	Low Surge	High Surge	225.068	1123.39	2.31943	0.0028
XLOC_014579	XLOC_014579	-	chr2:93798004-93800203	Low Basal	Low Surge	0.914031	0.155798	-2.55257	0.00285
XLOC_030186	XLOC_030186	-	chrUn_GL427707:2-1170	Low Basal	Low Surge	9.08894	0.510184	-4.15502	0.0029
XLOC_030769	XLOC_030769	-	chrUn_GL429305:555-1557	Low Surge	High Surge	32.7279	159.813	2.28779	0.003
XLOC_032814	XLOC_032814	-	chrZ:36794021-36794205	Low Surge	High Surge	494.572	2467.21	2.31862	0.003
XLOC_026089	XLOC_026089	-	chr7:36395672-36440693	High Basal	Low Surge	0.134361	0.94666	2.81673	0.00305
XLOC_013471	XLOC_013471	-	chr2:18449125-18449307	Low Surge	High Surge	21.7116	184.682	3.0885	0.00305
XLOC_021265	XLOC_021265	ENSMGAT00000019713.1	chr4:31547349-31547915	Low Surge	High Surge	4061.45	14807.9	1.8663	0.00305
XLOC_030729	XLOC_030729	ENSMGAT00000014921.2	chrUn_GL429183:1742-2461	Low Surge	High Surge	11.8524	55.8103	2.23535	0.00305
XLOC_026437	XLOC_026437	-	chr7:3543867-3544597	Low Basal	Low Surge	12.2911	2.63277	-2.22296	0.00315
XLOC_030504	XLOC_030504	ENSMGAT00000020630.1	chrUn_GL428623:670-2224	Low Surge	High Surge	547.363	1699.06	1.63417	0.00315
XLOC_025743	XLOC_025743	-	chr6:45484102-45485571	High Basal	Low Surge	2.52042	0.546012	-2.20666	0.0032
XLOC_029769	XLOC_029769	ENSMGAT00000004335.2	chrUn_GL426326:2-382	Low Surge	High Surge	343.813	1554.45	2.17671	0.0032
XLOC_021612	XLOC_021612	-	chr4:2558378-2561207	Low Basal	Low Surge	0.916809	0.162526	-2.49595	0.00325
XLOC_003795	XLOC_003795	-	chr1:89021014-89021211	Low Surge	High Surge	172.669	834.356	2.27266	0.00325
XLOC_010191	XLOC_010191	ENSMGAT00000006033.1	chr16:6280187-6280557	Low Surge	High Surge	96.9865	447.684	2.20663	0.00325
XLOC_003126	XLOC_003126	-	chr1:43301462-43301630	High Basal	Low Surge	22138.3	7322.93	-1.59605	0.0033
XLOC_029475	XLOC_029475	-	chrUn_GL425616:872-995	Low Surge	High Surge	86.7304	659.941	2.92773	0.0033
XLOC_029010	XLOC_029010	ENSMGAT00000020531.1	chrUn_GL424592:889-1689	Low Surge	High Surge	297.326	1394.22	2.22934	0.00335
XLOC_001011	XLOC_001011	ENSMGAT00000011162.1	chr1:155341482-155342878	Low Surge	High Surge	109.944	27.1038	-2.0202	0.0035
XLOC_029722	XLOC_029722	-	chrUn_GL426199:831-957	Low Surge	High Surge	133.097	742.072	2.47908	0.0036
XLOC_028847	XLOC_028847	-	chrUn_GL424296:561-746	Low Surge	High Surge	176.338	799.171	2.18016	0.00365
XLOC_029716	XLOC_029716	-	chrUn_GL426191:28-1035	Low Surge	High Surge	26.1795	136.706	2.38457	0.0037
XLOC_029884	XLOC_029884	-	chrUn_GL426661:688-840	Low Surge	High Surge	169.089	762.208	2.1724	0.00375
XLOC_029781	XLOC_029781	-	chrUn_GL426358:760-998	Low Surge	High Surge	30.221	147.482	2.28691	0.00385
XLOC_021557	XLOC_021557	-	chr4:73863145-73864573	Low Surge	High Surge	1107.52	4669.09	2.07581	0.00395
XLOC_031521	XLOC_031521	ENSMGAT00000009840.2	chrZ:74956883-74957627	Low Surge	High Surge	37.475	183.777	2.29395	0.00395
XLOC_031419	XLOC_031419	-	chrZ:56630231-56632595	Low Surge	High Surge	309.945	1496.36	2.27137	0.004
XLOC_012114	XLOC_012114	-	chr2:51309333-51309686	Low Surge	High Surge	211.356	1019.23	2.26974	0.00405
XLOC_028845	XLOC_028845	-	chrUn_GL424294:2304-2523	Low Surge	High Surge	31.4369	154.049	2.29286	0.00405
XLOC_030470	XLOC_030470	-	chrUn_GL428502:1696-1883	Low Surge	High Surge	144.239	710.632	2.30064	0.00405
XLOC_032315	XLOC_032315	-	chrZ:7948607-7953217	Low Surge	High Surge	0.204166	1.00916	2.30534	0.00415
XLOC_014756	XLOC_014756	-	chr2:110664460-110664716	Low Surge	High Surge	146.67	638.326	2.12172	0.0043
XLOC_031051	XLOC_031051	-	chrW:173789-174612	Low Surge	High Surge	97.7253	453.842	2.21538	0.0043
XLOC_029695	XLOC_029695	-	chrUn_GL426146:0-1107	Low Surge	High Surge	47.9575	212.234	2.14583	0.00435
XLOC_029728	XLOC_029728	-	chrUn_GL426233:0-1284	Low Surge	High Surge	275.218	1598.16	2.53776	0.00435
XLOC_029839	XLOC_029839	-	chrUn_GL426502:700-1035	Low Surge	High Surge	72.5982	314.393	2.11456	0.00435
XLOC_030126	XLOC_030126	-	chrUn_GL427568:0-975	Low Surge	High Surge	113.289	343.644	1.60091	0.00435
XLOC_008877	XLOC_008877	-	chr13:17951601-17951730	Low Surge	High Surge	134.586	665.379	2.30565	0.0044
XLOC_029726	XLOC_029726	-	chrUn_GL426215:692-1462	Low Surge	High Surge	41.5254	198.099	2.25416	0.0044
XLOC_029746	XLOC_029746	-	chrUn_GL426277:910-1379	Low Surge	High Surge	30.9809	134.46	2.11773	0.0044
XLOC_031642	XLOC_031642	-	chrZ:9617439-9623032	Low Surge	High Surge	77.2629	356.745	2.20705	0.0044
XLOC_029237	XLOC_029237	-	chrUn_GL425104:24705-26976	Low Surge	High Surge	66.8154	286.691	2.10125	0.00445
XLOC_030186	XLOC_030186	-	chrUn_GL427707:2-1170	Low Basal	High Surge	9.08894	0.894267	-3.34533	0.0045
XLOC_032612	XLOC_032612	-	chrZ:26205419-26205648	Low Surge	High Surge	32.0026	139.418	2.12316	0.0046
XLOC_003953	XLOC_003953	-	chr1:98632833-98635592	Low Basal	Low Surge	0.903035	0.194086	-2.21809	0.0047
XLOC_032773	XLOC_032773	-	chrZ:34158685-34160051	Low Surge	High Surge	0.27594	1.96692	2.83351	0.0047
XLOC_028906	XLOC_028906	-	chrUn_GL424421:370-973	High Basal	Low Surge	0	4.54135	inf	0.00475
XLOC_006398	XLOC_006398	-	chr10:9957092-9958081	Low Surge	High Surge	1.48903	6.75961	2.18257	0.00475
XLOC_029166	XLOC_029166	ENSMGAT00000017962.1	chrUn_GL424909:21512-21875	Low Basal	Low Surge	1.22043	0	#NAME?	0.0048
XLOC_013384	XLOC_013384	-	chr2:8343194-8343391	High Basal	Low Surge	183.209	44.9108	-2.02836	0.00485
XLOC_033253	XLOC_033253	-	chrZ:61652865-61652996	High Basal	Low Surge	444.25	99.5772	-2.15748	0.00485
XLOC_001295	XLOC_001295	-	chr1:204014260-204014633	Low Surge	High Surge	17.548	75.5849	2.10679	0.00505
XLOC_029601	XLOC_029601	-	chrUn_GL425927:395-629	Low Surge	High Surge	318.703	1422.25	2.15789	0.00505
XLOC_020113	XLOC_020113	-	chr3:84447078-84447272	Low Surge	High Surge	39.6031	180.127	2.18533	0.0051
XLOC_032431	XLOC_032431	-	chrZ:14075001-14075109	High Basal	Low Surge	753.304	145.939	-2.36787	0.00515
XLOC_005665	XLOC_005665	-	chr1:201414518-201420088	Low Surge	High Surge	0.125748	0.562295	2.16079	0.00515
XLOC_001282	XLOC_001282	ENSMGAT00000017203.2	chr1:203041658-203042777	Low Surge	High Surge	1548.04	6879.93	2.15195	0.00525
XLOC_028971	XLOC_028971	ENSMGAT00000017894.2	chrUn_GL424547:2-1468	Low Basal	Low Surge	48.4102	10.0236	-2.27191	0.0053
XLOC_021920	XLOC_021920	-	chr4:25901982-25902194	Low Surge	High Surge	19.5985	119.896	2.61297	0.0053
XLOC_031293	XLOC_031293	ENSMGAT00000006200.2	chrZ:32609684-32618905	Low Surge	High Surge	2.96056	0.471959	-2.64914	0.0053
XLOC_014587	XLOC_014587	-	chr2:94126749-94127020	Low Surge	High Surge	20.4959	94.867	2.21057	0.00535
XLOC_030034	XLOC_030034	-	chrUn_GL427311:0-765	Low Surge	High Surge	26.5973	118.289	2.15297	0.0055
XLOC_009912	XLOC_009912	-	chr15:122552-122715	High Basal	Low Surge	173.602	37.2882	-2.21899	0.00555
XLOC_007813	XLOC_007813	ENSMGAT00000002626.1	chr12:1705253-1706768	Low Surge	High Surge	5.54673	27.8184	2.32633	0.00555
XLOC_033253	XLOC_033253	-	chrZ:61652865-61652996	Low Surge	High Surge	99.5772	568.501	2.51328	0.0056
XLOC_006402	XLOC_006402	-	chr10:10459979-10460151	Low Surge	High Surge	78.7957	340.047	2.10955	0.00565
XLOC_029231	XLOC_029231	-	chrUn_GL425096:179-3314	Low Surge	High Surge	22.0243	91.8434	2.06008	0.00565
XLOC_030869	XLOC_030869	-	chrUn_GL429568:672-804	High Basal	Low Surge	371.308	81.9453	-2.17988	0.0057
XLOC_032431	XLOC_032431	-	chrZ:14075001-14075109	Low Basal	Low Surge	772.446	145.939	-2.40407	0.00575
XLOC_029574	XLOC_029574	-	chrUn_GL425871:314-1190	Low Surge	High Surge	15.9614	68.7447	2.10666	0.0058
XLOC_029602	XLOC_029602	-	chrUn_GL425930:953-1058	Low Surge	High Surge	89.693	696.411	2.95687	0.00585
XLOC_026442	XLOC_026442	-	chr7:3951967-3953429	Low Basal	Low Surge	2.17526	0.548184	-1.98846	0.00595
XLOC_029150	XLOC_029150	-	chrUn_GL424889:618-1625	Low Basal	Low Surge	92.6136	18.3571	-2.33488	0.00595
XLOC_029428	XLOC_029428	ENSMGAT00000004027.1	chrUn_GL425516:2-1112	Low Surge	High Surge	65.3704	284.055	2.11946	0.00595
XLOC_029511	XLOC_029511	ENSMGAT00000007140.2	chrUn_GL425715:2-1061	Low Surge	High Surge	89.3361	253.641	1.50547	0.006
XLOC_030675	XLOC_030675	-	chrUn_GL429041:0-202	Low Surge	High Surge	37.9718	180.084	2.24567	0.006
XLOC_031192	XLOC_031192	-	chrZ:17191753-17192615	Low Surge	High Surge	10.8434	43.2562	1.99608	0.006
XLOC_022033	XLOC_022033	-	chr4:38635279-38635531	Low Basal	Low Surge	68.914	15.2547	-2.17554	0.00605
XLOC_014560	XLOC_014560	-	chr2:93704872-93706775	High Basal	Low Surge	1.31073	0.170219	-2.9449	0.00605
XLOC_001011	XLOC_001011	ENSMGAT00000011162.1	chr1:155341482-155342878	Low Basal	Low Surge	24.21	109.944	2.18309	0.00615
XLOC_020876	XLOC_020876	ENSMGAT00000002776.2	chr4:40435910-40440732	Low Basal	High Basal	1.71988	0	#NAME?	0.0062
XLOC_020039	XLOC_020039	-	chr3:75396407-75398620	Low Basal	Low Surge	0.192881	1.13611	2.55832	0.0062
XLOC_029265	XLOC_029265	-	chrUn_GL425145:120-1813	Low Surge	High Surge	7.53942	47.6836	2.66097	0.00625
XLOC_028880	XLOC_028880	ENSMGAT00000002179.2	chrUn_GL424364:4034-4445	Low Surge	High Surge	309.54	1208.05	1.96448	0.0063
XLOC_024873	XLOC_024873	ENSMGAT00000020499.1	chr6:6070298-6070742	Low Surge	High Surge	47.1455	207.321	2.13668	0.00635
XLOC_027557	XLOC_027557	-	chr8:1593714-1593981	Low Surge	High Surge	11.4213	54.0922	2.24369	0.00635
XLOC_031505	XLOC_031505	ENSMGAT00000019394.1	chrZ:72756495-72757233	Low Surge	High Surge	28.6427	130.687	2.18988	0.00635
XLOC_030465	XLOC_030465	-	chrUn_GL428487:72-227	Low Basal	High Surge	354.864	1377.98	1.95721	0.0065
XLOC_024455	XLOC_024455	-	chr5:59649449-59649644	Low Surge	High Surge	32.674	150.669	2.20517	0.0065
XLOC_028835	XLOC_028835	ENSMGAT00000001705.1	chrUn_GL424262:918-1268	Low Surge	High Surge	0	6.26484	inf	0.0065
XLOC_029459	XLOC_029459	-	chrUn_GL425588:0-228	Low Surge	High Surge	170.425	750.722	2.13914	0.00655
XLOC_021997	XLOC_021997	-	chr4:35787850-35791558	High Basal	Low Surge	1.22919	0.301455	-2.0277	0.0066
XLOC_001854	XLOC_001854	-	chr1:79584104-79600243	Low Surge	High Surge	74.551	325.378	2.12582	0.0066
XLOC_030304	XLOC_030304	-	chrUn_GL428115:358-1326	Low Surge	High Surge	80.3906	325.585	2.01793	0.0066
XLOC_030559	XLOC_030559	-	chrUn_GL428765:36662-37050	Low Surge	High Surge	0	1.12091	inf	0.00665
XLOC_029888	XLOC_029888	-	chrUn_GL426672:1-1168	Low Surge	High Surge	23.174	93.0207	2.00505	0.0067
XLOC_014528	XLOC_014528	-	chr2:92539693-92542223	Low Basal	Low Surge	0.585834	0.107226	-2.44983	0.00675
XLOC_009151	XLOC_009151	ENSMGAT00000004803.2	chr14:3203392-3204414	Low Surge	High Surge	505.91	1390.07	1.45821	0.00675
XLOC_025743	XLOC_025743	-	chr6:45484102-45485571	Low Surge	High Surge	0.546012	2.18951	2.0036	0.0068
XLOC_026707	XLOC_026707	-	chr7:25102635-25102773	Low Surge	High Surge	191.588	835.648	2.12489	0.00685
XLOC_031634	XLOC_031634	-	chrZ:9467055-9467702	Low Surge	High Surge	100.214	420.62	2.06944	0.0069
XLOC_011804	XLOC_011804	-	chr2:4526553-4526970	Low Surge	High Surge	66.1004	266.894	2.01354	0.00695
XLOC_029011	XLOC_029011	-	chrUn_GL424594:427-667	Low Surge	High Surge	71.6474	303.486	2.08264	0.00695
XLOC_032440	XLOC_032440	-	chrZ:14850187-14850263	High Basal	Low Surge	2502.94	537.692	-2.21877	0.007
XLOC_031620	XLOC_031620	-	chrZ:8372196-8373680	Low Basal	Low Surge	4.53583	1.15995	-1.9673	0.00705
XLOC_014018	XLOC_014018	-	chr2:55712230-55712537	Low Surge	High Surge	8.36455	35.0261	2.06607	0.00715
XLOC_012589	XLOC_012589	-	chr2:7065435-7065890	Low Surge	High Surge	104.828	428.509	2.0313	0.0072
XLOC_011816	XLOC_011816	ENSMGAT00000017819.2	chr2:6844229-6863423	Low Surge	High Surge	149.594	615.193	2.03999	0.00725
XLOC_028782	XLOC_028782	-	chrUn_GL424140:222-1209	Low Surge	High Surge	90.5571	381.731	2.07565	0.00725
XLOC_030796	XLOC_030796	-	chrUn_GL429388:414-554	Low Surge	High Surge	298.253	1254.78	2.07282	0.0073
XLOC_029858	XLOC_029858	-	chrUn_GL426563:585-1109	Low Surge	High Surge	164.587	455.286	1.46792	0.00735
XLOC_022274	XLOC_022274	-	chr4:54275245-54275374	Low Basal	Low Surge	1033.74	281.299	-1.87769	0.0074
XLOC_032595	XLOC_032595	-	chrZ:25356682-25356795	High Basal	Low Surge	911.301	218.445	-2.06066	0.0074
XLOC_032778	XLOC_032778	-	chrZ:35045661-35045741	Low Surge	High Surge	207.2	1701.92	3.03807	0.0074
XLOC_017536	XLOC_017536	-	chr27:130697-132212	Low Basal	Low Surge	1.57629	0.187711	-3.06995	0.0075
XLOC_029626	XLOC_029626	-	chrUn_GL425990:452-905	Low Surge	High Surge	51.4108	208.6	2.0206	0.0075
XLOC_016493	XLOC_016493	-	chr23:2071011-2071840	High Basal	Low Surge	5861.94	2229.83	-1.39444	0.00755
XLOC_010635	XLOC_010635	-	chr16:4702368-4704422	Low Surge	High Surge	0.206801	0.893248	2.11082	0.0076
XLOC_030374	XLOC_030374	-	chrUn_GL428219:22920-24322	High Basal	Low Surge	1.27565	0.317428	-2.00673	0.00765
XLOC_032444	XLOC_032444	-	chrZ:15456805-15457216	Low Surge	High Surge	7.28127	29.1087	1.99919	0.00765
XLOC_021612	XLOC_021612	-	chr4:2558378-2561207	Low Surge	High Surge	0.162526	0.79696	2.29384	0.00775
XLOC_008739	XLOC_008739	-	chr13:7596607-7600074	Low Surge	High Surge	0.0468219	0.480694	3.35986	0.00785
XLOC_030084	XLOC_030084	-	chrUn_GL427452:0-306	Low Surge	High Surge	117.932	368.437	1.64346	0.00785
XLOC_029356	XLOC_029356	-	chrUn_GL425383:712-842	Low Basal	High Surge	2977.22	10636.5	1.83699	0.0079
XLOC_023928	XLOC_023928	-	chr5:24880533-24880631	Low Surge	High Surge	116.356	857.395	2.88141	0.00795
XLOC_029537	XLOC_029537	ENSMGAT00000018515.1	chrUn_GL425786:298-649	Low Basal	Low Surge	69.4587	17.1393	-2.01885	0.008
XLOC_020067	XLOC_020067	-	chr3:79113500-79115811	High Basal	Low Surge	0.547721	0.118942	-2.20318	0.008
XLOC_029108	XLOC_029108	ENSMGAT00000019349.1	chrUn_GL424778:866-1049	Low Basal	Low Surge	5778.4	2127.34	-1.44162	0.00805
XLOC_031293	XLOC_031293	ENSMGAT00000006200.2	chrZ:32609684-32618905	High Basal	Low Surge	0.318264	2.96056	3.21757	0.00805
XLOC_032935	XLOC_032935	-	chrZ:43290985-43291134	Low Surge	High Surge	105.467	438.882	2.05704	0.00805
XLOC_014296	XLOC_014296	-	chr2:73517711-73517864	Low Surge	High Surge	37.1564	346.861	3.22267	0.0081
XLOC_013882	XLOC_013882	-	chr2:48535777-48538039	Low Basal	Low Surge	0.524631	0.0927614	-2.49971	0.0082
XLOC_026684	XLOC_026684	-	chr7:22677535-22678755	High Basal	Low Surge	1.07691	0.233761	-2.2038	0.0082
XLOC_030154	XLOC_030154	-	chrUn_GL427618:512-1333	Low Surge	High Surge	37.6388	155.483	2.04646	0.0082
XLOC_032580	XLOC_032580	-	chrZ:24065386-24065557	Low Surge	High Surge	32.0554	200.255	2.6432	0.0082
XLOC_020067	XLOC_020067	-	chr3:79113500-79115811	Low Basal	Low Surge	0.595727	0.118942	-2.32439	0.00825
XLOC_029081	XLOC_029081	-	chrUn_GL424730:72-215	Low Surge	High Surge	123.243	1156.07	3.22965	0.0083
XLOC_029967	XLOC_029967	-	chrUn_GL427104:87-464	Low Surge	High Surge	17.0607	62.909	1.88259	0.0083
XLOC_030246	XLOC_030246	-	chrUn_GL427912:123-1006	Low Surge	High Surge	0.628311	2.71428	2.11102	0.0083
XLOC_032443	XLOC_032443	-	chrZ:15439394-15439634	Low Surge	High Surge	38.5752	153.702	1.99439	0.0083
XLOC_031192	XLOC_031192	-	chrZ:17191753-17192615	High Basal	High Surge	10.476	43.2562	2.04581	0.00835
XLOC_026442	XLOC_026442	-	chr7:3951967-3953429	Low Surge	High Surge	0.548184	2.07751	1.92212	0.00835
XLOC_030287	XLOC_030287	-	chrUn_GL428054:1156-1812	Low Surge	High Surge	4.20912	20.6334	2.29339	0.00835
XLOC_014587	XLOC_014587	-	chr2:94126749-94127020	Low Basal	Low Surge	83.1452	20.4959	-2.0203	0.00845
XLOC_014556	XLOC_014556	-	chr2:93678604-93680558	High Basal	Low Surge	0.779262	0.20735	-1.91004	0.00845
XLOC_019397	XLOC_019397	-	chr3:21488894-21491485	Low Surge	High Surge	0.178862	0.727517	2.02414	0.00845
XLOC_031684	XLOC_031684	ENSMGAT00000018854.1	chrZ:13029875-13030151	Low Surge	High Surge	5.538	34.5875	2.64281	0.00845
XLOC_027236	XLOC_027236	-	chr8:7667744-7668581	Low Surge	High Surge	5.79639	32.0497	2.46709	0.0085
XLOC_023168	XLOC_023168	-	chr5:8687569-8688466	Low Surge	High Surge	16.3225	65.1358	1.99659	0.00855
XLOC_005665	XLOC_005665	-	chr1:201414518-201420088	Low Basal	High Surge	0.156983	0.562295	1.84072	0.0086
XLOC_009727	XLOC_009727	-	chr15:307465-308436	Low Surge	High Surge	0.474052	1.9988	2.07601	0.0086
XLOC_032606	XLOC_032606	-	chrZ:25625684-25625975	Low Surge	High Surge	58.1108	229.701	1.98288	0.0086
XLOC_019766	XLOC_019766	-	chr3:51644339-51644589	Low Surge	High Surge	38.2389	154.154	2.01126	0.00865
XLOC_014442	XLOC_014442	-	chr2:86719145-86721390	Low Surge	High Surge	0.0761883	0.485403	2.67154	0.00875
XLOC_030374	XLOC_030374	-	chrUn_GL428219:22920-24322	Low Basal	Low Surge	1.29187	0.317428	-2.02496	0.0088
XLOC_029801	XLOC_029801	-	chrUn_GL426406:0-814	Low Surge	High Surge	30.536	112.991	1.88762	0.00885
XLOC_004360	XLOC_004360	-	chr1:123888148-123890269	Low Basal	Low Surge	0.861405	0.211854	-2.02362	0.0089
XLOC_028458	XLOC_028458	-	chr9:2922313-2926161	Low Basal	Low Surge	0.613289	0.163849	-1.9042	0.0089
XLOC_029854	XLOC_029854	ENSMGAT00000008656.2	chrUn_GL426556:473-1016	Low Surge	High Surge	160.216	434.852	1.4405	0.0089
XLOC_029950	XLOC_029950	ENSMGAT00000008725.2	chrUn_GL427008:9-351	Low Surge	High Surge	18.9951	81.7793	2.10611	0.00895
XLOC_011278	XLOC_011278	-	chr17:6324700-6324897	Low Basal	High Surge	22.285	162.202	2.86364	0.00905
XLOC_032214	XLOC_032214	-	chrZ:6388509-6390015	Low Basal	Low Surge	1.27582	0.283405	-2.17049	0.00915
XLOC_025470	XLOC_025470	-	chr6:22682334-22682563	Low Surge	High Surge	21.1808	88.8739	2.069	0.0092
XLOC_026066	XLOC_026066	ENSMGAT00000017858.1	chr7:29978703-29978883	Low Basal	High Surge	240.05	847.158	1.8193	0.0093
XLOC_013216	XLOC_013216	ENSMGAT00000020902.1	chr2:113349481-113350811	Low Basal	High Surge	5.4218	0.654876	-3.04948	0.00935
XLOC_004363	XLOC_004363	-	chr1:123925870-123928345	Low Basal	Low Surge	1.17905	0.308	-1.93663	0.0095
XLOC_017224	XLOC_017224	ENSMGAT00000020130.1	chr26:5414798-5415372	High Basal	Low Surge	235.05	61.1106	-1.94347	0.0095
XLOC_029707	XLOC_029707	-	chrUn_GL426167:651-1045	Low Surge	High Surge	39.0987	149.985	1.93962	0.00955
XLOC_029305	XLOC_029305	-	chrUn_GL425226:111-1612	Low Surge	High Surge	55.3609	210.351	1.92586	0.0096
XLOC_029620	XLOC_029620	-	chrUn_GL425979:881-1123	Low Surge	High Surge	18.1837	69.2712	1.92961	0.00965
XLOC_015162	XLOC_015162	-	chr20:81755-83502	Low Basal	Low Surge	1.07816	0.281352	-1.93813	0.0097
XLOC_029718	XLOC_029718	-	chrUn_GL426195:589-946	Low Surge	High Surge	4.48353	17.351	1.95231	0.0097
XLOC_020267	XLOC_020267	-	chr30:533676-545988	Low Surge	High Surge	28.2516	103.04	1.8668	0.00975
XLOC_004169	XLOC_004169	-	chr1:109914052-109916967	Low Basal	Low Surge	0.727534	0.179039	-2.02274	0.0098
XLOC_017602	XLOC_017602	-	chr28:2013585-2017369	Low Surge	High Surge	101.776	399.77	1.97377	0.0098
XLOC_029702	XLOC_029702	ENSMGAT00000008011.2	chrUn_GL426161:31879-32942	Low Surge	High Surge	3.02462	11.8158	1.96589	0.0098
XLOC_001113	XLOC_001113	-	chr1:178562587-178563347	Low Surge	High Surge	28.6654	107.48	1.90668	0.0099
XLOC_029307	XLOC_029307	-	chrUn_GL425228:10-1374	Low Surge	High Surge	0.351908	1.44382	2.03662	0.0099
XLOC_029701	XLOC_029701	-	chrUn_GL426160:2159-3639	Low Basal	High Surge	1190.26	3748.32	1.65496	0.00995
XLOC_009693	XLOC_009693	ENSMGAT00000009924.1	chr15:16653757-16675722	Low Surge	High Surge	29.4055	76.6996	1.38313	0.0101
XLOC_031367	XLOC_031367	-	chrZ:44445116-44446897	Low Surge	High Surge	7.19342	28.4918	1.9858	0.0101
XLOC_021009	XLOC_021009	-	chr4:64313973-64317950	Low Surge	High Surge	55.1107	214.072	1.95769	0.0102
XLOC_032375	XLOC_032375	-	chrZ:10762109-10763307	Low Surge	High Surge	33.027	89.0308	1.43066	0.01025
XLOC_028876	XLOC_028876	-	chrUn_GL424356:1421-1595	High Basal	Low Surge	358.047	103.573	-1.7895	0.0103
XLOC_032773	XLOC_032773	-	chrZ:34158685-34160051	High Basal	Low Surge	1.28227	0.27594	-2.21628	0.0103
XLOC_001044	XLOC_001044	-	chr1:162555557-162555960	Low Surge	High Surge	60.6194	254.379	2.06913	0.0104
XLOC_032286	XLOC_032286	-	chrZ:7047271-7047432	Low Surge	High Surge	20.7579	135.661	2.70827	0.0104
XLOC_013778	XLOC_013778	-	chr2:41601944-41604227	Low Basal	Low Surge	0.74409	0.189457	-1.9736	0.0105
XLOC_004519	XLOC_004519	-	chr1:134139005-134139273	Low Surge	High Surge	6.63282	30.1923	2.18649	0.0105
XLOC_031879	XLOC_031879	-	chrZ:42096952-42099597	Low Surge	High Surge	7.4804	32.2599	2.10856	0.01055
XLOC_029009	XLOC_029009	-	chrUn_GL424591:0-144	Low Basal	Low Surge	329.156	81.8017	-2.00857	0.0106
XLOC_032976	XLOC_032976	-	chrZ:45500457-45500720	Low Basal	Low Surge	47.6664	12.1579	-1.97107	0.01065
XLOC_002847	XLOC_002847	-	chr1:24925172-24925342	Low Surge	High Surge	80.598	320.159	1.98997	0.01065
XLOC_031366	XLOC_031366	-	chrZ:44443892-44444928	Low Surge	High Surge	18.6182	76.0324	2.0299	0.01065
XLOC_029634	XLOC_029634	ENSMGAT00000018134.1	chrUn_GL426005:540-744	High Basal	High Surge	281.302	1058.65	1.91203	0.0107
XLOC_005502	XLOC_005502	-	chr1:187198568-187198676	Low Surge	High Surge	120.024	1225.74	3.35225	0.01075
XLOC_019767	XLOC_019767	-	chr3:51653289-51653544	Low Surge	High Surge	11.0308	46.2601	2.06824	0.0108
XLOC_029230	XLOC_029230	-	chrUn_GL425094:7-1925	Low Surge	High Surge	12.1392	45.6062	1.90956	0.0109
XLOC_032578	XLOC_032578	-	chrZ:24031824-24031949	Low Surge	High Surge	108.089	528.948	2.29091	0.0109
XLOC_031682	XLOC_031682	ENSMGAT00000020854.1	chrZ:12976847-12983883	Low Basal	High Surge	11.6123	0.842571	-3.78471	0.01095
XLOC_021605	XLOC_021605	-	chr4:2210950-2212940	Low Basal	Low Surge	0.954465	0.0601493	-3.98807	0.011
XLOC_030175	XLOC_030175	-	chrUn_GL427666:76-999	Low Surge	High Surge	98.6257	259.259	1.39436	0.0111
XLOC_020490	XLOC_020490	-	chr30:3666981-3667406	Low Basal	High Surge	7479.92	19247	1.36354	0.01125
XLOC_031505	XLOC_031505	ENSMGAT00000019394.1	chrZ:72756495-72757233	Low Basal	Low Surge	113.369	28.6427	-1.98479	0.0113
XLOC_024370	XLOC_024370	-	chr5:50208053-50208243	High Basal	Low Surge	90.0374	21.3657	-2.07523	0.0113
XLOC_002182	XLOC_002182	-	chr1:135326019-135326294	Low Surge	High Surge	52.4634	214.171	2.02938	0.0113
XLOC_016825	XLOC_016825	-	chr24:3369580-3371543	Low Basal	Low Surge	0.730091	0.164379	-2.15105	0.01135
XLOC_022269	XLOC_022269	-	chr4:53121023-53121098	High Basal	Low Surge	9754.06	2584.6	-1.91606	0.01145
XLOC_032608	XLOC_032608	-	chrZ:25796371-25796531	High Basal	High Surge	67.9136	339.102	2.31995	0.01145
XLOC_002665	XLOC_002665	-	chr1:9921436-9921569	Low Surge	High Surge	156.05	600.325	1.94374	0.01145
XLOC_009943	XLOC_009943	-	chr15:1015866-1016203	Low Surge	High Surge	246.798	645.137	1.38628	0.01145
XLOC_030847	XLOC_030847	-	chrUn_GL429533:1907-2156	Low Surge	High Surge	40.5152	154.403	1.93017	0.01145
XLOC_027541	XLOC_027541	-	chr8:730900-732660	Low Basal	Low Surge	0.821881	0.187042	-2.13557	0.0115
XLOC_025505	XLOC_025505	-	chr6:25431051-25432680	High Basal	Low Surge	0.886044	0.23094	-1.93986	0.0115
XLOC_008446	XLOC_008446	ENSMGAT00000009831.1	chr13:19874121-19874561	Low Basal	High Surge	1.17686	0	#NAME?	0.0115
XLOC_032066	XLOC_032066	-	chrZ:72649165-72651015	Low Surge	High Surge	20.6584	77.925	1.91536	0.0115
XLOC_016929	XLOC_016929	ENSMGAT00000004745.2	chr25:4267065-4267447	Low Surge	High Surge	155.274	557.424	1.84396	0.01155
XLOC_028526	XLOC_028526	-	chr9:6678782-6680615	Low Basal	Low Surge	0.683879	0.155437	-2.13741	0.0117
XLOC_005099	XLOC_005099	-	chr1:161319803-161325466	Low Basal	Low Surge	3.3952	1.32558	-1.35687	0.01175
XLOC_022269	XLOC_022269	-	chr4:53121023-53121098	Low Basal	High Surge	5754.07	19906.5	1.79059	0.0118
XLOC_016840	XLOC_016840	-	chr24:4141447-4141770	Low Surge	High Surge	1.68441	14.6732	3.12287	0.0118
XLOC_033202	XLOC_033202	-	chrZ:58894756-58895681	Low Surge	High Surge	0.343772	1.59481	2.21386	0.0118
XLOC_030205	XLOC_030205	-	chrUn_GL427787:1607-1832	Low Surge	High Surge	5.89305	52.048	3.14276	0.01185
XLOC_016559	XLOC_016559	-	chr23:5237411-5279797	Low Surge	High Surge	15.9116	62.538	1.97465	0.0119
XLOC_021997	XLOC_021997	-	chr4:35787850-35791558	Low Surge	High Surge	0.301455	1.11621	1.8886	0.0119
XLOC_029547	XLOC_029547	-	chrUn_GL425802:482-700	Low Surge	High Surge	99.628	355.243	1.83418	0.0119
XLOC_019812	XLOC_019812	-	chr3:56122391-56122715	High Basal	Low Surge	15.0079	3.60427	-2.05795	0.01195
XLOC_021613	XLOC_021613	-	chr4:2565966-2567650	Low Basal	Low Surge	0.602488	0.10659	-2.49886	0.012
XLOC_024569	XLOC_024569	ENSMGAT00000005549.2	chr6:7791794-7792502	Low Surge	High Surge	36.2971	93.181	1.36018	0.012
XLOC_032321	XLOC_032321	-	chrZ:8412655-8412778	High Basal	Low Surge	2230.84	627.439	-1.83004	0.01205
XLOC_015222	XLOC_015222	-	chr20:7946542-7946824	Low Surge	High Surge	48.2066	184.018	1.93255	0.0121
XLOC_029071	XLOC_029071	-	chrUn_GL424710:866-1301	Low Surge	High Surge	13.25	47.4164	1.8394	0.01215
XLOC_021996	XLOC_021996	-	chr4:35759670-35760273	Low Basal	Low Surge	4.34538	1.02537	-2.08334	0.0122
XLOC_033481	XLOC_033481	-	chrZ:74270427-74270684	Low Surge	High Surge	9.22092	42.3899	2.20074	0.0122
XLOC_029388	XLOC_029388	-	chrUn_GL425440:1276-1412	Low Basal	Low Surge	710.491	189.624	-1.90567	0.01225
XLOC_030235	XLOC_030235	-	chrUn_GL427869:2720-5635	High Basal	High Surge	0.557684	1.74328	1.64428	0.01225
XLOC_031361	XLOC_031361	-	chrZ:43310804-43311310	Low Basal	Low Surge	9.62598	2.22235	-2.11484	0.0123
XLOC_032874	XLOC_032874	-	chrZ:39786908-39787080	Low Surge	High Surge	68.2291	316.712	2.21471	0.0123
XLOC_001182	XLOC_001182	-	chr1:188125996-188128067	Low Basal	High Basal	3.43311	16.1832	2.23691	0.01235
XLOC_032840	XLOC_032840	-	chrZ:37869836-37870123	Low Surge	High Surge	39.4508	140.615	1.83362	0.01235
XLOC_030081	XLOC_030081	-	chrUn_GL427449:0-112	High Basal	Low Surge	1359.94	390.611	-1.79973	0.0125
XLOC_027873	XLOC_027873	-	chr8:19926010-19927750	Low Surge	High Surge	0.189254	0.802909	2.08491	0.0125
XLOC_029881	XLOC_029881	ENSMGAT00000008677.1	chrUn_GL426657:522-847	Low Surge	High Surge	57.0177	211.463	1.89093	0.0125
XLOC_028878	XLOC_028878	ENSMGAT00000002158.1	chrUn_GL424362:4291-6980	Low Surge	High Surge	21.8458	71.7364	1.71535	0.01255
XLOC_029506	XLOC_029506	-	chrUn_GL425698:65-889	Low Surge	High Surge	6.11553	22.475	1.87777	0.01255
XLOC_029150	XLOC_029150	-	chrUn_GL424889:618-1625	High Basal	Low Surge	71.8343	18.3571	-1.96833	0.0126
XLOC_024446	XLOC_024446	-	chr5:58796757-58796984	Low Surge	High Surge	14.5087	72.585	2.32276	0.0126
XLOC_032823	XLOC_032823	-	chrZ:37411135-37411405	Low Surge	High Surge	53.0082	186.655	1.81608	0.0126
XLOC_029675	XLOC_029675	-	chrUn_GL426103:395-676	Low Surge	High Surge	21.2699	76.0553	1.83824	0.01275
XLOC_027280	XLOC_027280	-	chr8:13109329-13109711	Low Surge	High Surge	155.402	550.316	1.82425	0.0128
XLOC_029389	XLOC_029389	ENSMGAT00000006488.2	chrUn_GL425441:1-1084	Low Surge	High Surge	72.7771	184.441	1.3416	0.01285
XLOC_029136	XLOC_029136	ENSMGAT00000017944.1	chrUn_GL424856:568-1144	Low Basal	Low Surge	7.44429	1.9892	-1.90394	0.0129
XLOC_031660	XLOC_031660	-	chrZ:11203713-11206017	Low Surge	High Surge	7.48457	36.288	2.2775	0.0129
XLOC_030411	XLOC_030411	-	chrUn_GL428288:1263-1543	Low Surge	High Surge	8.05055	38.8232	2.26976	0.013
XLOC_033028	XLOC_033028	-	chrZ:48446436-48446706	Low Surge	High Surge	8.36672	35.0343	2.06603	0.013
XLOC_000013	XLOC_000013	ENSMGAT00000020692.1	chr1:536829-537021	Low Basal	High Surge	4333.78	11274.7	1.37939	0.01305
XLOC_031832	XLOC_031832	ENSMGAT00000010072.1	chrZ:35054368-35055619	Low Surge	High Surge	584.533	2085.08	1.83474	0.0131
XLOC_030727	XLOC_030727	-	chrUn_GL429181:6790-7061	Low Surge	High Surge	4.6705	28.4651	2.60754	0.0132
XLOC_016656	XLOC_016656	-	chr23:7101161-7103971	High Basal	Low Surge	1.13814	0.345143	-1.72141	0.01325
XLOC_007297	XLOC_007297	-	chr11:5753216-5753386	Low Surge	High Surge	37.7461	313.567	3.05438	0.01325
XLOC_032315	XLOC_032315	-	chrZ:7948607-7953217	Low Basal	Low Surge	0.873992	0.204166	-2.09788	0.0133
XLOC_021218	XLOC_021218	ENSMGAT00000008439.2	chr4:26785228-26787101	Low Surge	High Surge	0.292648	1.12462	1.9422	0.0134
XLOC_031390	XLOC_031390	-	chrZ:50434605-50461056	Low Basal	Low Surge	373.13	101.019	-1.88505	0.01345
XLOC_028738	XLOC_028738	-	chrUn_GL423949:1628-1825	Low Surge	High Surge	107.802	380.402	1.81913	0.01345
XLOC_030744	XLOC_030744	-	chrUn_GL429222:22-641	Low Surge	High Surge	1.51526	6.59785	2.12243	0.0135
XLOC_006452	XLOC_006452	-	chr10:12761968-12762611	Low Surge	High Surge	0.687672	2.83742	2.04479	0.01355
XLOC_030477	XLOC_030477	-	chrUn_GL428534:302-1470	Low Surge	High Surge	67.5325	171.952	1.34835	0.0136
XLOC_031744	XLOC_031744	ENSMGAT00000019526.1	chrZ:22660395-22663564	Low Surge	High Surge	14.7509	55.2161	1.90428	0.01365
XLOC_032179	XLOC_032179	-	chrZ:3956392-3957561	Low Basal	Low Surge	1.19558	0.286792	-2.05964	0.01375
XLOC_029847	XLOC_029847	-	chrUn_GL426524:406-1183	Low Surge	High Surge	61.3502	222.465	1.85844	0.01375
XLOC_029723	XLOC_029723	-	chrUn_GL426204:3180-3297	High Basal	Low Surge	458.681	119.747	-1.93751	0.0138
XLOC_009077	XLOC_009077	ENSMGAT00000019508.1	chr14:19584698-19584992	Low Surge	High Surge	9.98354	38.6836	1.9541	0.0138
XLOC_004144	XLOC_004144	-	chr1:106504510-106506685	Low Basal	Low Surge	1.01516	0.290717	-1.80402	0.01385
XLOC_029811	XLOC_029811	-	chrUn_GL426435:191-740	Low Surge	High Surge	249.534	642.872	1.3653	0.0139
XLOC_032629	XLOC_032629	-	chrZ:27079145-27079448	Low Surge	High Surge	16.8204	59.4793	1.82217	0.0139
XLOC_009912	XLOC_009912	-	chr15:122552-122715	Low Basal	Low Surge	145.858	37.2882	-1.96778	0.01395
XLOC_022140	XLOC_022140	-	chr4:46489267-46491465	Low Basal	Low Surge	0.113512	0.609825	2.42555	0.01395
XLOC_017536	XLOC_017536	-	chr27:130697-132212	Low Surge	High Surge	0.187711	0.867521	2.20839	0.014
XLOC_011527	XLOC_011527	-	chr19:289428-291027	Low Surge	High Surge	0.412086	1.54214	1.90392	0.01405
XLOC_017343	XLOC_017343	-	chr26:6101516-6103216	Low Surge	High Surge	0.590525	2.40818	2.02788	0.01405
XLOC_025505	XLOC_025505	-	chr6:25431051-25432680	Low Basal	Low Surge	0.880678	0.23094	-1.9311	0.0141
XLOC_018452	XLOC_018452	ENSMGAT00000013089.2	chr3:71822841-71824068	Low Surge	High Surge	1650.78	5806.32	1.81448	0.0141
XLOC_006660	XLOC_006660	-	chr10:27702562-27703297	Low Surge	High Surge	0.965597	3.50335	1.85924	0.01415
XLOC_031361	XLOC_031361	-	chrZ:43310804-43311310	Low Surge	High Surge	2.22235	8.9436	2.00877	0.0142
XLOC_030455	XLOC_030455	-	chrUn_GL428457:325-549	Low Surge	High Surge	23.458	104.622	2.15703	0.01425
XLOC_031387	XLOC_031387	ENSMGAT00000009808.2	chrZ:49046920-49049200	Low Surge	High Surge	15.1664	52.3272	1.78668	0.0143
XLOC_000426	XLOC_000426	ENSMGAT00000014956.2	chr1:59555188-59641274	Low Surge	High Surge	14.5249	0.522366	-4.79732	0.01435
XLOC_029025	XLOC_029025	-	chrUn_GL424608:1-219	Low Surge	High Surge	20.9952	81.078	1.94925	0.01435
XLOC_028999	XLOC_028999	ENSMGAT00000003313.1	chrUn_GL424568:0-945	Low Surge	High Surge	118.684	421.133	1.82714	0.0145
XLOC_031291	XLOC_031291	-	chrZ:30732903-30785296	Low Surge	High Surge	6.7687	23.5847	1.8009	0.0145
XLOC_013706	XLOC_013706	-	chr2:38180395-38181861	Low Basal	Low Surge	1.06251	0.282023	-1.91359	0.01455
XLOC_014556	XLOC_014556	-	chr2:93678604-93680558	Low Basal	Low Surge	0.764579	0.20735	-1.8826	0.01455
XLOC_023782	XLOC_023782	-	chr5:12680881-12682659	Low Basal	High Surge	1.08623	0.251377	-2.1114	0.01455
XLOC_032844	XLOC_032844	-	chrZ:37937429-37937545	High Basal	High Surge	212.608	930.994	2.13057	0.01455
XLOC_006663	XLOC_006663	-	chr10:27795188-27795471	Low Surge	High Surge	8.01663	31.435	1.9713	0.01455
XLOC_022220	XLOC_022220	-	chr4:49941820-49942019	Low Surge	High Surge	162.812	583.488	1.84149	0.01455
XLOC_017224	XLOC_017224	ENSMGAT00000020130.1	chr26:5414798-5415372	Low Basal	Low Surge	214.834	61.1106	-1.81373	0.01465
XLOC_029356	XLOC_029356	-	chrUn_GL425383:712-842	High Basal	Low Surge	4155.67	1233.94	-1.75181	0.0147
XLOC_028659	XLOC_028659	-	chr9:15597326-15601288	Low Surge	High Surge	0.183998	0.664981	1.85362	0.0147
XLOC_014341	XLOC_014341	-	chr2:78385883-78386452	Low Basal	Low Surge	5.07397	1.34258	-1.9181	0.0148
XLOC_029475	XLOC_029475	-	chrUn_GL425616:872-995	High Basal	Low Surge	348.296	86.7304	-2.00571	0.0148
XLOC_032935	XLOC_032935	-	chrZ:43290985-43291134	High Basal	Low Surge	367.333	105.467	-1.80029	0.0148
XLOC_006124	XLOC_006124	-	chr10:13393584-13395631	Low Basal	Low Surge	0.607136	0.134231	-2.1773	0.01485
XLOC_011590	XLOC_011590	ENSMGAT00000000305.2	chr19:5112586-5112744	Low Surge	High Surge	41.2891	431.349	3.38502	0.01485
XLOC_020039	XLOC_020039	-	chr3:75396407-75398620	Low Basal	High Basal	0.192881	0.838359	2.11986	0.0149
XLOC_029392	XLOC_029392	ENSMGAT00000020804.1	chrUn_GL425447:253-3615	Low Surge	High Surge	44.0482	108.886	1.30567	0.0151
XLOC_009742	XLOC_009742	ENSMGAT00000001701.2	chr15:2627863-2644871	Low Surge	High Surge	13.6881	44.3932	1.69742	0.01515
XLOC_027923	XLOC_027923	-	chr8:24296807-24299953	Low Basal	Low Surge	1.02549	0.297045	-1.78756	0.0152
XLOC_032643	XLOC_032643	-	chrZ:27924738-27926570	Low Basal	Low Surge	12.1408	3.48981	-1.79865	0.0152
XLOC_030869	XLOC_030869	-	chrUn_GL429568:672-804	Low Surge	High Surge	81.9453	399.055	2.28386	0.0152
XLOC_016656	XLOC_016656	-	chr23:7101161-7103971	Low Basal	Low Surge	1.16689	0.345143	-1.75741	0.01525
XLOC_006332	XLOC_006332	-	chr10:5045957-5046146	Low Surge	High Surge	53.1296	181.018	1.76855	0.01525
XLOC_029296	XLOC_029296	-	chrUn_GL425217:303-2062	Low Surge	High Surge	1.93546	6.85668	1.82484	0.01525
XLOC_026318	XLOC_026318	ENSMGAT00000012907.2	chr7:23740243-23747497	Low Basal	High Surge	0.81864	2.86149	1.80547	0.0153
XLOC_012716	XLOC_012716	-	chr2:23295981-23300841	Low Surge	High Surge	73.6946	354.653	2.26678	0.0153
XLOC_017026	XLOC_017026	-	chr25:3060669-3060977	Low Surge	High Surge	152.99	535.382	1.80713	0.0153
XLOC_002755	XLOC_002755	-	chr1:15074902-15076049	High Basal	Low Surge	1.47584	0.411385	-1.84297	0.01535
XLOC_021599	XLOC_021599	-	chr4:1907271-1907304	Low Surge	High Surge	87465.1	846011	3.2739	0.01535
XLOC_026632	XLOC_026632	-	chr7:18336414-18336508	Low Surge	High Surge	594.634	3916.98	2.71967	0.01535
XLOC_006589	XLOC_006589	-	chr10:22148114-22149607	High Basal	Low Surge	1.84009	0.353079	-2.38171	0.0154
XLOC_029696	XLOC_029696	-	chrUn_GL426149:186-1074	Low Basal	High Surge	3882.82	11282	1.53885	0.0155
XLOC_010951	XLOC_010951	-	chr17:10185076-10188229	Low Surge	High Surge	77.1348	194.368	1.33334	0.0155
XLOC_027620	XLOC_027620	-	chr8:5424822-5425084	Low Surge	High Surge	14.2922	52.9224	1.88865	0.0155
XLOC_007585	XLOC_007585	ENSMGAT00000003360.1	chr12:1924558-1934298	High Basal	Low Surge	0.862069	0.169821	-2.34379	0.01555
XLOC_031760	XLOC_031760	-	chrZ:24906431-24908258	Low Surge	High Surge	52.6445	172.537	1.71255	0.01555
XLOC_031250	XLOC_031250	ENSMGAT00000001182.2	chrZ:26310992-26312117	Low Surge	High Surge	188.493	624.808	1.7289	0.0156
XLOC_005335	XLOC_005335	-	chr1:172397399-172398722	High Basal	Low Surge	0.654786	0.155056	-2.07823	0.01565
XLOC_030227	XLOC_030227	-	chrUn_GL427846:1274-1490	Low Surge	High Surge	7.68023	125.743	4.03319	0.01565
XLOC_030435	XLOC_030435	-	chrUn_GL428351:507-664	Low Basal	Low Surge	647.1	200.787	-1.68832	0.0158
XLOC_031056	XLOC_031056	-	chrW:178673-178912	Low Surge	High Surge	7.73277	58.4396	2.91789	0.0159
XLOC_017205	XLOC_017205	ENSMGAT00000000354.1	chr26:3530449-3531694	Low Basal	High Basal	29.6283	0.478458	-5.95244	0.01595
XLOC_000426	XLOC_000426	ENSMGAT00000014956.2	chr1:59555188-59641274	Low Basal	Low Surge	0.525002	14.5249	4.79006	0.01595
XLOC_006367	XLOC_006367	-	chr10:7309796-7439914	Low Basal	Low Surge	0.826348	0	#NAME?	0.01595
XLOC_017205	XLOC_017205	ENSMGAT00000000354.1	chr26:3530449-3531694	High Basal	High Surge	0.478458	98.3512	7.68341	0.01595
XLOC_000672	XLOC_000672	ENSMGAT00000016148.2	chr1:89001311-89010570	Low Surge	High Surge	203.828	501.774	1.29968	0.01595
XLOC_029845	XLOC_029845	ENSMGAT00000008621.2	chrUn_GL426515:1-1168	Low Surge	High Surge	159.703	395.929	1.30985	0.01595
XLOC_030839	XLOC_030839	-	chrUn_GL429516:78-1826	Low Basal	Low Surge	1.05646	0.118819	-3.1524	0.016
XLOC_001282	XLOC_001282	ENSMGAT00000017203.2	chr1:203041658-203042777	Low Basal	High Surge	2793.09	6879.93	1.30053	0.016
XLOC_008194	XLOC_008194	-	chr12:19688544-19691198	Low Basal	Low Surge	0.620256	0.159577	-1.95861	0.01605
XLOC_031361	XLOC_031361	-	chrZ:43310804-43311310	High Basal	Low Surge	8.46255	2.22235	-1.929	0.01605
XLOC_002922	XLOC_002922	-	chr1:30767397-30767638	Low Surge	High Surge	14.3806	57.5128	1.99976	0.01605
XLOC_028845	XLOC_028845	-	chrUn_GL424294:2304-2523	Low Basal	Low Surge	109.588	31.4369	-1.80156	0.0161
XLOC_001010	XLOC_001010	-	chr1:155333497-155334051	Low Surge	High Surge	47.0486	155.06	1.7206	0.01615
XLOC_022297	XLOC_022297	-	chr4:55793961-55794103	Low Surge	High Surge	22.941	186.015	3.01942	0.01615
XLOC_018098	XLOC_018098	-	chr29:2429652-2429916	Low Surge	High Surge	7.25928	56.0671	2.94926	0.0162
XLOC_030018	XLOC_030018	-	chrUn_GL427269:679-934	Low Surge	High Surge	68.9177	249.186	1.85428	0.0162
XLOC_013383	XLOC_013383	-	chr2:7976157-7978554	Low Basal	Low Surge	0.688887	0.190247	-1.8564	0.01625
XLOC_005853	XLOC_005853	-	chr10:16502387-16509086	Low Surge	High Surge	22.7402	74.6415	1.71473	0.01625
XLOC_017163	XLOC_017163	-	chr25:5348425-5348709	Low Surge	High Surge	48.0091	164.803	1.77936	0.01625
XLOC_005773	XLOC_005773	-	chr10:6976221-6977995	Low Basal	High Surge	0.746925	3.06207	2.03547	0.01635
XLOC_031620	XLOC_031620	-	chrZ:8372196-8373680	Low Surge	High Surge	1.15995	4.17308	1.84705	0.01635
XLOC_032033	XLOC_032033	-	chrZ:67529992-67530612	Low Surge	High Surge	37.2919	131.373	1.81674	0.01635
XLOC_019766	XLOC_019766	-	chr3:51644339-51644589	Low Basal	Low Surge	131.665	38.2389	-1.78376	0.0164
XLOC_029657	XLOC_029657	-	chrUn_GL426055:1-1357	Low Surge	High Surge	2.33701	8.2639	1.82216	0.01645
XLOC_007232	XLOC_007232	-	chr11:1546316-1546611	Low Surge	High Surge	8.61182	32.378	1.91062	0.0165
XLOC_031614	XLOC_031614	ENSMGAT00000017293.2	chrZ:7848424-7851389	Low Surge	High Surge	11.647	29.0912	1.32063	0.0165
XLOC_030913	XLOC_030913	-	chrUn_GL429649:839-1859	Low Surge	High Surge	31.8986	115.891	1.86121	0.01655
XLOC_007297	XLOC_007297	-	chr11:5753216-5753386	High Basal	Low Surge	231.796	37.7461	-2.61845	0.01665
XLOC_013384	XLOC_013384	-	chr2:8343194-8343391	Low Basal	High Surge	91.8503	299.994	1.70758	0.01665
XLOC_028845	XLOC_028845	-	chrUn_GL424294:2304-2523	High Basal	Low Surge	107.346	31.4369	-1.77174	0.0167
XLOC_033492	XLOC_033492	-	chrZ:74910533-74910821	Low Surge	High Surge	7.46216	27.7164	1.89308	0.0167
XLOC_004071	XLOC_004071	-	chr1:102770634-102772169	Low Basal	Low Surge	0.623294	0.118991	-2.38906	0.01675
XLOC_028898	XLOC_028898	-	chrUn_GL424408:3-314	Low Surge	High Surge	13.5605	45.934	1.76015	0.01675
XLOC_029391	XLOC_029391	-	chrUn_GL425442:2520-2879	Low Surge	High Surge	257.895	636.524	1.30343	0.01675
XLOC_031373	XLOC_031373	-	chrZ:45448272-45448890	Low Basal	Low Surge	23.8939	6.57633	-1.86129	0.0168
XLOC_026672	XLOC_026672	-	chr7:21058853-21060953	Low Basal	Low Surge	0.751543	0.100571	-2.90164	0.01685
XLOC_030333	XLOC_030333	ENSMGAT00000019287.1	chrUn_GL428184:1820-5904	Low Surge	High Surge	24.7596	106.691	2.10739	0.0169
XLOC_030464	XLOC_030464	ENSMGAT00000010331.1	chrUn_GL428481:184-1548	Low Surge	High Surge	48.8092	168.665	1.78894	0.01695
XLOC_019702	XLOC_019702	-	chr3:44726992-44729569	High Basal	Low Surge	0.833575	0.249746	-1.73885	0.0171
XLOC_031373	XLOC_031373	-	chrZ:45448272-45448890	Low Surge	High Surge	6.57633	24.3755	1.89008	0.0171
XLOC_029852	XLOC_029852	ENSMGAT00000018498.1	chrUn_GL426547:105-955	Low Surge	High Surge	7.73847	24.8216	1.68147	0.01715
XLOC_032578	XLOC_032578	-	chrZ:24031824-24031949	High Basal	Low Surge	392.988	108.089	-1.86227	0.0172
XLOC_032937	XLOC_032937	-	chrZ:43309097-43309288	High Basal	Low Surge	145.299	41.4146	-1.81081	0.0172
XLOC_030374	XLOC_030374	-	chrUn_GL428219:22920-24322	Low Surge	High Surge	0.317428	1.11998	1.81898	0.0172
XLOC_018378	XLOC_018378	ENSMGAT00000011804.2	chr3:55839195-55897582	Low Basal	Low Surge	170.293	10114.2	5.89222	0.01725
XLOC_003608	XLOC_003608	-	chr1:80105365-80105637	Low Surge	High Surge	12.1476	43.573	1.84276	0.01725
XLOC_018378	XLOC_018378	ENSMGAT00000011804.2	chr3:55839195-55897582	Low Surge	High Surge	10114.2	231.289	-5.45055	0.0173
XLOC_003126	XLOC_003126	-	chr1:43301462-43301630	Low Basal	Low Surge	17874.6	7322.93	-1.28741	0.01735
XLOC_031670	XLOC_031670	-	chrZ:12046010-12067085	Low Basal	Low Surge	1.44768	0.388648	-1.89721	0.01735
XLOC_029870	XLOC_029870	-	chrUn_GL426602:655-810	Low Surge	High Surge	164.949	586.579	1.83031	0.01735
XLOC_026089	XLOC_026089	-	chr7:36395672-36440693	Low Basal	High Basal	0.693186	0.134361	-2.36713	0.0174
XLOC_005665	XLOC_005665	-	chr1:201414518-201420088	High Basal	High Surge	0.172546	0.562295	1.70434	0.01745
XLOC_006997	XLOC_006997	ENSMGAT00000002550.2	chr11:3138944-3140756	Low Surge	High Surge	129.409	313.461	1.27635	0.01745
XLOC_029306	XLOC_029306	ENSMGAT00000005527.1	chrUn_GL425227:246-1013	Low Surge	High Surge	71.5277	231.436	1.69404	0.01745
XLOC_030021	XLOC_030021	ENSMGAT00000018155.1	chrUn_GL427282:26503-26833	Low Surge	High Surge	0	2.10507	inf	0.01745
XLOC_013471	XLOC_013471	-	chr2:18449125-18449307	High Basal	High Surge	36.8042	184.682	2.3271	0.0175
XLOC_016493	XLOC_016493	-	chr23:2071011-2071840	Low Basal	Low Surge	5388.55	2229.83	-1.27297	0.01755
XLOC_018098	XLOC_018098	-	chr29:2429652-2429916	Low Basal	High Surge	10.5841	56.0671	2.40525	0.0176
XLOC_029686	XLOC_029686	ENSMGAT00000007968.1	chrUn_GL426127:343-699	Low Surge	High Surge	69.2575	232.22	1.74545	0.0176
XLOC_029772	XLOC_029772	-	chrUn_GL426333:466-1008	Low Surge	High Surge	20.3378	70.6783	1.7971	0.0176
XLOC_031043	XLOC_031043	-	chrUn_GL429748:171-447	Low Basal	High Surge	122.673	405.406	1.72455	0.01765
XLOC_016394	XLOC_016394	ENSMGAT00000003856.1	chr23:2953085-2956226	High Basal	High Surge	0.380194	14.0015	5.2027	0.01765
XLOC_032840	XLOC_032840	-	chrZ:37869836-37870123	Low Basal	Low Surge	131.295	39.4508	-1.73469	0.0177
XLOC_016533	XLOC_016533	-	chr23:4409274-4410153	Low Surge	High Surge	68.8151	166.953	1.27864	0.0177
XLOC_020362	XLOC_020362	-	chr30:3409596-3410018	Low Surge	High Surge	14.3322	49.7194	1.79454	0.0177
XLOC_017726	XLOC_017726	-	chr28:2244929-2245714	Low Surge	High Surge	13.1754	79.6265	2.59541	0.01775
XLOC_032460	XLOC_032460	-	chrZ:17185060-17185871	High Basal	High Surge	1.48362	5.0009	1.75306	0.0178
XLOC_033117	XLOC_033117	-	chrZ:55136967-55137086	High Basal	Low Surge	2136.32	632.601	-1.75576	0.01785
XLOC_003681	XLOC_003681	-	chr1:84595757-84596221	Low Surge	High Surge	48.5876	118.362	1.28455	0.01785
XLOC_024472	XLOC_024472	-	chr5:60608260-60608564	Low Surge	High Surge	26.4293	86.298	1.70719	0.01785
XLOC_029610	XLOC_029610	-	chrUn_GL425956:722-885	Low Surge	High Surge	23.3059	215.461	3.20866	0.0179
XLOC_028914	XLOC_028914	-	chrUn_GL424442:360-848	Low Surge	High Surge	7.75324	26.7043	1.7842	0.01795
XLOC_031156	XLOC_031156	-	chrZ:12578156-12580159	Low Surge	High Surge	7.21387	71.6816	3.31276	0.01795
XLOC_014404	XLOC_014404	-	chr2:85264980-85266436	Low Basal	Low Surge	0.9073	0.235373	-1.94663	0.018
XLOC_028945	XLOC_028945	-	chrUn_GL424502:3153-3792	Low Surge	High Surge	27.1021	86.043	1.66665	0.018
XLOC_030670	XLOC_030670	-	chrUn_GL429034:654-891	Low Surge	High Surge	28.9554	377.52	3.70465	0.0181
XLOC_032936	XLOC_032936	-	chrZ:43295984-43296094	Low Surge	High Surge	67.5561	765.728	3.50267	0.0181
XLOC_028971	XLOC_028971	ENSMGAT00000017894.2	chrUn_GL424547:2-1468	High Basal	Low Surge	36.3649	10.0236	-1.85914	0.01815
XLOC_030081	XLOC_030081	-	chrUn_GL427449:0-112	Low Basal	Low Surge	1334.83	390.611	-1.77286	0.0182
XLOC_032259	XLOC_032259	-	chrZ:6627727-6628972	Low Basal	Low Surge	0.687347	0.107906	-2.67126	0.0182
XLOC_004360	XLOC_004360	-	chr1:123888148-123890269	Low Basal	High Surge	0.861405	0.178903	-2.26751	0.0182
XLOC_029351	XLOC_029351	-	chrUn_GL425365:11-319	Low Surge	High Surge	4.43422	17.4736	1.97843	0.0182
XLOC_028799	XLOC_028799	-	chrUn_GL424183:860-1008	Low Surge	High Surge	58.4739	373.417	2.67492	0.01825
XLOC_005554	XLOC_005554	-	chr1:193072924-193075621	Low Basal	Low Surge	0.487196	0.128571	-1.92193	0.0183
XLOC_032259	XLOC_032259	-	chrZ:6627727-6628972	High Basal	Low Surge	0.560308	0.107906	-2.37645	0.0183
XLOC_024370	XLOC_024370	-	chr5:50208053-50208243	Low Surge	High Surge	21.3657	97.5898	2.19143	0.01835
XLOC_030162	XLOC_030162	-	chrUn_GL427633:991-1609	Low Surge	High Surge	4.78146	16.0188	1.74425	0.01835
XLOC_002718	XLOC_002718	-	chr1:13384780-13387239	Low Basal	Low Surge	0.997375	0.295123	-1.75682	0.0184
XLOC_007232	XLOC_007232	-	chr11:1546316-1546611	Low Basal	Low Surge	30.5301	8.61182	-1.82584	0.0184
XLOC_002755	XLOC_002755	-	chr1:15074902-15076049	Low Basal	Low Surge	1.44098	0.411385	-1.80849	0.0185
XLOC_032494	XLOC_032494	-	chrZ:19494380-19494491	Low Surge	High Surge	71.7185	691.237	3.26876	0.01855
XLOC_008915	XLOC_008915	ENSMGAT00000017417.1	chr14:1378785-1379094	Low Surge	High Surge	87.5115	298.763	1.77146	0.0186
XLOC_029009	XLOC_029009	-	chrUn_GL424591:0-144	High Basal	Low Surge	278.648	81.8017	-1.76824	0.01865
XLOC_029284	XLOC_029284	-	chrUn_GL425200:1553-1709	Low Surge	High Surge	36.5259	170.851	2.22575	0.01865
XLOC_031231	XLOC_031231	-	chrZ:24057148-24057725	Low Surge	High Surge	94.8472	572.002	2.59234	0.0187
XLOC_032333	XLOC_032333	-	chrZ:8752066-8752341	Low Surge	High Surge	12.0385	45.4269	1.91589	0.0187
XLOC_033440	XLOC_033440	-	chrZ:72626050-72626316	Low Surge	High Surge	73.0745	247.471	1.75982	0.0187
XLOC_031904	XLOC_031904	-	chrZ:44795835-44798628	Low Basal	Low Surge	0.572209	0.130718	-2.13008	0.01875
XLOC_010785	XLOC_010785	-	chr16:15598497-15601772	Low Basal	Low Surge	0.536379	0.157283	-1.76989	0.0188
XLOC_030677	XLOC_030677	-	chrUn_GL429050:1196-2067	Low Surge	High Surge	19.393	61.4233	1.66325	0.0188
XLOC_031521	XLOC_031521	ENSMGAT00000009840.2	chrZ:74956883-74957627	High Basal	Low Surge	126.698	37.475	-1.75739	0.01885
XLOC_031831	XLOC_031831	-	chrZ:33853629-33859379	Low Surge	High Surge	29.9991	103.973	1.79322	0.01885
XLOC_031231	XLOC_031231	-	chrZ:24057148-24057725	Low Basal	High Surge	116.22	572.002	2.29916	0.0189
XLOC_030301	XLOC_030301	-	chrUn_GL428097:203-1703	Low Surge	High Surge	70.1102	317.587	2.17946	0.0189
XLOC_016260	XLOC_016260	-	chr22:9546463-9547812	High Basal	High Surge	0.134292	0.65453	2.28509	0.01895
XLOC_030645	XLOC_030645	-	chrUn_GL428916:752-1206	Low Surge	High Surge	12.7138	41.9752	1.72314	0.01895
XLOC_012449	XLOC_012449	-	chr2:109987293-109988318	Low Surge	High Surge	34.3303	122.036	1.82975	0.019
XLOC_027279	XLOC_027279	-	chr8:13104614-13104999	Low Surge	High Surge	100.915	320.775	1.66842	0.01905
XLOC_013175	XLOC_013175	ENSMGAT00000015845.2	chr2:110328915-110344863	Low Surge	High Surge	0.579053	1.84294	1.67024	0.0191
XLOC_025803	XLOC_025803	-	chr6:52062136-52062306	Low Surge	High Surge	46.8601	175.103	1.90177	0.0191
XLOC_025595	XLOC_025595	-	chr6:32651585-32652268	Low Basal	Low Surge	2.7064	0.738146	-1.8744	0.01915
XLOC_012156	XLOC_012156	-	chr2:56995278-56997667	High Basal	Low Surge	0.167732	1.05784	2.65689	0.01915
XLOC_031690	XLOC_031690	ENSMGAT00000004004.2	chrZ:14105870-14107524	High Basal	Low Surge	369.784	110.293	-1.74534	0.01915
XLOC_022095	XLOC_022095	-	chr4:42077896-42080144	Low Surge	High Surge	0.465248	2.46228	2.40392	0.01915
XLOC_029830	XLOC_029830	-	chrUn_GL426480:701-1217	Low Surge	High Surge	1.4509	5.13523	1.82348	0.01915
XLOC_032503	XLOC_032503	-	chrZ:19864792-19865879	Low Surge	High Surge	0.28538	1.12481	1.97873	0.01915
XLOC_024679	XLOC_024679	ENSMGAT00000000164.1	chr6:31363716-31372858	High Basal	High Surge	24.3194	1.67904	-3.8564	0.0192
XLOC_020125	XLOC_020125	-	chr3:85279075-85279193	Low Surge	High Surge	36.2421	495.986	3.77456	0.0192
XLOC_027874	XLOC_027874	-	chr8:19929196-19929373	Low Surge	High Surge	29.9151	140.443	2.23104	0.0192
XLOC_031535	XLOC_031535	ENSMGAT00000009933.2	chrZ:77125842-77126016	Low Basal	High Surge	2181.53	5381.83	1.30275	0.01925
XLOC_014527	XLOC_014527	-	chr2:92522069-92522283	High Basal	High Surge	158.989	579.322	1.86544	0.01925
XLOC_026437	XLOC_026437	-	chr7:3543867-3544597	Low Surge	High Surge	2.63277	8.60703	1.70893	0.01925
XLOC_030713	XLOC_030713	ENSMGAT00000019439.1	chrUn_GL429155:2-2619	Low Basal	High Surge	0.100237	1.04141	3.37705	0.0193
XLOC_031623	XLOC_031623	-	chrZ:8754673-8755959	Low Surge	High Surge	5.06261	18.1683	1.84347	0.0193
XLOC_019812	XLOC_019812	-	chr3:56122391-56122715	Low Surge	High Surge	3.60427	16.0071	2.15093	0.01945
XLOC_026089	XLOC_026089	-	chr7:36395672-36440693	High Basal	High Surge	0.134361	0.630961	2.23144	0.0195
XLOC_017921	XLOC_017921	ENSMGAT00000007843.1	chr29:4139988-4143119	Low Surge	High Surge	2.0816	6.39718	1.61975	0.0195
XLOC_007690	XLOC_007690	-	chr12:12853665-12856705	Low Basal	Low Surge	36.2461	11.049	-1.71391	0.01955
XLOC_029701	XLOC_029701	-	chrUn_GL426160:2159-3639	High Basal	Low Surge	1346.11	407.763	-1.72299	0.01955
XLOC_002566	XLOC_002566	-	chr1:859424-859706	Low Surge	High Surge	51.593	164.249	1.67063	0.01955
XLOC_003285	XLOC_003285	-	chr1:56561523-56564638	Low Basal	Low Surge	1.98988	0.65089	-1.61219	0.0196
XLOC_014014	XLOC_014014	-	chr2:54856950-54857078	Low Surge	High Surge	53.654	440.563	3.03759	0.0196
XLOC_029597	XLOC_029597	-	chrUn_GL425920:0-1084	Low Surge	High Surge	21.5259	52.3407	1.28186	0.0196
XLOC_002796	XLOC_002796	-	chr1:18165453-18165593	Low Surge	High Surge	67.4018	385.269	2.51501	0.01965
XLOC_015731	XLOC_015731	-	chr21:8365829-8367018	Low Surge	High Surge	0.228573	0.907285	1.9889	0.01965
XLOC_011263	XLOC_011263	-	chr17:5267720-5267858	Low Surge	High Surge	66.043	311.001	2.23544	0.0197
XLOC_030525	XLOC_030525	ENSMGAT00000010523.1	chrUn_GL428687:286-1037	Low Surge	High Surge	166.305	507.894	1.61069	0.0197
XLOC_029728	XLOC_029728	-	chrUn_GL426233:0-1284	High Basal	Low Surge	895.882	275.218	-1.70273	0.0198
XLOC_029081	XLOC_029081	-	chrUn_GL424730:72-215	High Basal	High Surge	354.007	1156.07	1.70738	0.0198
XLOC_022696	XLOC_022696	-	chr5:17039212-17039705	Low Surge	High Surge	221.197	536.396	1.27797	0.01995
XLOC_033197	XLOC_033197	-	chrZ:58732972-58734731	Low Basal	Low Surge	2.43987	0.723957	-1.75283	0.02
XLOC_033214	XLOC_033214	-	chrZ:59841380-59841491	High Basal	Low Surge	1803.24	555.636	-1.69838	0.02
XLOC_030069	XLOC_030069	-	chrUn_GL427406:3-236	High Basal	Low Surge	48.1155	12.8793	-1.90144	0.02005
XLOC_032432	XLOC_032432	-	chrZ:14078608-14078722	Low Basal	Low Surge	428.458	110.682	-1.95273	0.0201
XLOC_028817	XLOC_028817	-	chrUn_GL424228:430-3369	Low Surge	High Surge	0.146778	0.876511	2.57814	0.0201
XLOC_030828	XLOC_030828	ENSMGAT00000019844.1	chrUn_GL429488:0-3751	Low Surge	High Surge	45.7996	110.796	1.2745	0.0201
XLOC_030067	XLOC_030067	-	chrUn_GL427401:171-1086	Low Basal	Low Surge	769.653	232.607	-1.72631	0.02015
XLOC_027587	XLOC_027587	-	chr8:2913395-2915182	High Basal	High Surge	0.3061	1.04822	1.77587	0.02015
XLOC_003081	XLOC_003081	-	chr1:41512904-41515103	Low Basal	Low Surge	0.623429	0.185759	-1.7468	0.0203
XLOC_030287	XLOC_030287	-	chrUn_GL428054:1156-1812	High Basal	Low Surge	15.3921	4.20912	-1.8706	0.0203
XLOC_029715	XLOC_029715	-	chrUn_GL426190:111-855	Low Surge	High Surge	358.298	1117.71	1.64132	0.02035
XLOC_033351	XLOC_033351	-	chrZ:67230525-67230740	Low Surge	High Surge	20.7278	73.5841	1.82783	0.02035
XLOC_031587	XLOC_031587	ENSMGAT00000005350.2	chrZ:1776618-1778307	Low Surge	High Surge	91.4842	217.867	1.25186	0.0204
XLOC_031391	XLOC_031391	ENSMGAT00000007651.2	chrZ:50949540-50949834	Low Surge	High Surge	13.8364	45.903	1.73012	0.02045
XLOC_030653	XLOC_030653	-	chrUn_GL428936:807-2529	High Basal	Low Surge	0.746278	0.224802	-1.73106	0.0205
XLOC_029950	XLOC_029950	ENSMGAT00000008725.2	chrUn_GL427008:9-351	High Basal	High Surge	22.4269	81.7793	1.8665	0.02055
XLOC_026695	XLOC_026695	-	chr7:23872972-23873742	Low Basal	Low Surge	4.28866	1.36856	-1.64787	0.0206
XLOC_014342	XLOC_014342	-	chr2:78406507-78410911	Low Surge	High Surge	0.200347	0.66383	1.72831	0.0206
XLOC_026684	XLOC_026684	-	chr7:22677535-22678755	Low Surge	High Surge	0.233761	0.918476	1.97421	0.0206
XLOC_032652	XLOC_032652	-	chrZ:29127899-29128012	Low Surge	High Surge	33.7789	520.807	3.94655	0.0206
XLOC_031373	XLOC_031373	-	chrZ:45448272-45448890	High Basal	Low Surge	21.943	6.57633	-1.73841	0.02065
XLOC_013341	XLOC_013341	-	chr2:4273910-4276008	Low Surge	High Surge	0.145991	0.515536	1.82019	0.0208
XLOC_032064	XLOC_032064	-	chrZ:72627096-72627723	Low Surge	High Surge	90.1428	308.255	1.77384	0.0208
XLOC_032629	XLOC_032629	-	chrZ:27079145-27079448	Low Basal	Low Surge	56.0024	16.8204	-1.73528	0.02085
XLOC_015731	XLOC_015731	-	chr21:8365829-8367018	High Basal	High Surge	0.238384	0.907285	1.92827	0.02085
XLOC_002311	XLOC_002311	ENSMGAT00000012923.1	chr1:160172226-160172715	Low Surge	High Surge	679.834	2212.49	1.70241	0.02085
XLOC_031117	XLOC_031117	-	chrZ:8771457-8772497	Low Surge	High Surge	14.5421	47.9177	1.72032	0.02085
XLOC_020120	XLOC_020120	-	chr3:84487827-84489085	High Basal	Low Surge	0.746873	0.211418	-1.82076	0.0209
XLOC_013656	XLOC_013656	-	chr2:32418111-32418263	Low Basal	High Surge	185.046	595.011	1.68503	0.0209
XLOC_028659	XLOC_028659	-	chr9:15597326-15601288	High Basal	Low Surge	0.610947	0.183998	-1.73136	0.02095
XLOC_030435	XLOC_030435	-	chrUn_GL428351:507-664	Low Basal	High Surge	647.1	1913.58	1.56422	0.02095
XLOC_008171	XLOC_008171	-	chr12:15878708-15878896	Low Surge	High Surge	33.3723	136.467	2.03183	0.0211
XLOC_024679	XLOC_024679	ENSMGAT00000000164.1	chr6:31363716-31372858	Low Basal	High Basal	1.67801	24.3194	3.85729	0.02115
XLOC_031706	XLOC_031706	-	chrZ:16908264-16911292	Low Basal	Low Surge	19.6782	6.04913	-1.7018	0.02115
XLOC_029891	XLOC_029891	-	chrUn_GL426678:492-719	Low Surge	High Surge	9.06641	45.5053	2.32743	0.0212
XLOC_013790	XLOC_013790	-	chr2:42000540-42003510	Low Basal	High Basal	0.512423	0.108261	-2.24282	0.02125
XLOC_030278	XLOC_030278	-	chrUn_GL428018:3-298	Low Surge	High Surge	12.7075	41.2506	1.69874	0.02125
XLOC_005824	XLOC_005824	-	chr10:12390949-12398545	Low Surge	High Surge	51.871	169.012	1.70412	0.0213
XLOC_014025	XLOC_014025	-	chr2:55944330-55946293	Low Surge	High Surge	0.238914	0.814687	1.76976	0.0213
XLOC_013305	XLOC_013305	-	chr2:2260621-2262463	Low Basal	Low Surge	0.53867	0.073117	-2.88112	0.0215
XLOC_004992	XLOC_004992	-	chr1:155335251-155335427	High Basal	Low Surge	82.5632	21.8929	-1.91503	0.0216
XLOC_031118	XLOC_031118	ENSMGAT00000020461.1	chrZ:8847355-8882155	Low Surge	High Surge	1.38525	5.1055	1.8819	0.02165
XLOC_005524	XLOC_005524	-	chr1:190928326-190928705	Low Basal	Low Surge	33.3993	10.5969	-1.65618	0.02175
XLOC_019507	XLOC_019507	-	chr3:30010737-30013718	Low Basal	High Surge	0.607174	0.160349	-1.9209	0.02175
XLOC_002717	XLOC_002717	-	chr1:13383940-13384285	Low Surge	High Surge	134.971	421.92	1.64432	0.02175
XLOC_016826	XLOC_016826	-	chr24:3379701-3382684	Low Basal	Low Surge	0.515063	0.161275	-1.67523	0.02185
XLOC_032976	XLOC_032976	-	chrZ:45500457-45500720	Low Surge	High Surge	12.1579	46.8534	1.94625	0.02185
XLOC_033252	XLOC_033252	-	chrZ:61638779-61641241	High Basal	Low Surge	0.482493	0.147035	-1.71435	0.02195
XLOC_024834	XLOC_024834	ENSMGAT00000002783.2,ENSMGAT00000002791.1	chr6:1563754-1732946	Low Basal	High Surge	0.692667	0.0368987	-4.23052	0.02195
XLOC_025012	XLOC_025012	ENSMGAT00000011899.1	chr6:32168034-32168516	Low Surge	High Surge	828.92	1950.45	1.2345	0.02195
XLOC_013678	XLOC_013678	-	chr2:35308682-35309506	High Basal	Low Surge	0.231181	1.60965	2.79965	0.022
XLOC_000508	XLOC_000508	-	chr1:71699524-71722103	Low Surge	High Surge	41.256	122.378	1.56867	0.022
XLOC_013400	XLOC_013400	-	chr2:9498368-9499483	Low Surge	High Surge	0.27815	1.06483	1.93669	0.022
XLOC_031702	XLOC_031702	ENSMGAT00000017901.1	chrZ:15473829-15474090	Low Surge	High Surge	106.59	346.089	1.69907	0.022
XLOC_027873	XLOC_027873	-	chr8:19926010-19927750	High Basal	Low Surge	0.663837	0.189254	-1.8105	0.02205
XLOC_001549	XLOC_001549	ENSMGAT00000012512.2	chr1:42966128-42973990	Low Surge	High Surge	443.107	1053.81	1.24989	0.02205
XLOC_021612	XLOC_021612	-	chr4:2558378-2561207	High Basal	Low Surge	0.526177	0.162526	-1.69488	0.0221
XLOC_030069	XLOC_030069	-	chrUn_GL427406:3-236	Low Surge	High Surge	12.8793	57.1331	2.14927	0.0221
XLOC_003003	XLOC_003003	-	chr1:36788099-36788204	Low Basal	High Surge	2333.98	7120.73	1.60923	0.02215
XLOC_013790	XLOC_013790	-	chr2:42000540-42003510	Low Basal	High Surge	0.512423	0.0873397	-2.55263	0.02215
XLOC_030951	XLOC_030951	ENSMGAT00000014339.2	chrUn_GL429711:38185-39961	Low Surge	High Surge	4.05999	13.2556	1.70706	0.02215
XLOC_031118	XLOC_031118	ENSMGAT00000020461.1	chrZ:8847355-8882155	High Basal	Low Surge	4.91678	1.38525	-1.82757	0.0222
XLOC_004149	XLOC_004149	-	chr1:106752295-106752617	Low Surge	High Surge	1.13936	17.8227	3.96742	0.0222
XLOC_030435	XLOC_030435	-	chrUn_GL428351:507-664	High Basal	Low Surge	621.337	200.787	-1.62971	0.02225
XLOC_017669	XLOC_017669	ENSMGAT00000000904.2	chr28:230278-232379	Low Surge	High Surge	8.45649	25.7393	1.60584	0.02225
XLOC_030720	XLOC_030720	-	chrUn_GL429167:410-508	Low Surge	High Surge	61.6836	814.882	3.72363	0.02225
XLOC_032952	XLOC_032952	-	chrZ:44362733-44362960	Low Surge	High Surge	24.8752	97.1963	1.9662	0.02225
XLOC_013790	XLOC_013790	-	chr2:42000540-42003510	Low Basal	Low Surge	0.512423	0.093658	-2.45186	0.02235
XLOC_030666	XLOC_030666	-	chrUn_GL429013:721-819	Low Basal	High Surge	350.01	1711.33	2.28965	0.0224
XLOC_030118	XLOC_030118	-	chrUn_GL427545:1499-1698	High Basal	High Surge	0	14.7349	inf	0.0224
XLOC_029786	XLOC_029786	-	chrUn_GL426379:1135-1397	Low Surge	High Surge	10.5843	41.7219	1.97888	0.0225
XLOC_030227	XLOC_030227	-	chrUn_GL427846:1274-1490	High Basal	Low Surge	59.3275	7.68023	-2.94948	0.02255
XLOC_031620	XLOC_031620	-	chrZ:8372196-8373680	Low Basal	High Basal	4.53583	1.38886	-1.70747	0.0226
XLOC_030449	XLOC_030449	-	chrUn_GL428436:0-1396	Low Surge	High Surge	133.179	407.321	1.6128	0.0226
XLOC_009925	XLOC_009925	-	chr15:457670-458251	Low Basal	Low Surge	8.25734	2.53018	-1.70644	0.02265
XLOC_030411	XLOC_030411	-	chrUn_GL428288:1263-1543	High Basal	Low Surge	26.2303	8.05055	-1.70408	0.02265
XLOC_031637	XLOC_031637	-	chrZ:9533653-9535939	High Basal	Low Surge	16.7808	3.69667	-2.18251	0.02265
XLOC_020490	XLOC_020490	-	chr30:3666981-3667406	High Basal	High Surge	8106.23	19247	1.24753	0.02265
XLOC_030299	XLOC_030299	-	chrUn_GL428089:528-1290	Low Surge	High Surge	162.139	517.042	1.67305	0.02265
XLOC_004381	XLOC_004381	-	chr1:125713194-125716528	Low Basal	High Basal	0.788746	0.239958	-1.71678	0.02275
XLOC_031450	XLOC_031450	-	chrZ:61211666-61257704	Low Surge	High Surge	23.7954	73.0974	1.61914	0.02275
XLOC_029723	XLOC_029723	-	chrUn_GL426204:3180-3297	Low Basal	High Surge	289.694	1182.95	2.02979	0.02285
XLOC_000620	XLOC_000620	ENSMGAT00000016015.1	chr1:82919704-82932071	Low Basal	Low Surge	2.14803	0.919121	-1.22469	0.0229
XLOC_015055	XLOC_015055	-	chr20:5151768-5154494	Low Surge	High Surge	279.486	656.421	1.23184	0.0229
XLOC_031690	XLOC_031690	ENSMGAT00000004004.2	chrZ:14105870-14107524	Low Basal	Low Surge	352.775	110.293	-1.6774	0.02295
XLOC_025577	XLOC_025577	-	chr6:30642933-30645327	Low Basal	Low Surge	0.527681	0.0709235	-2.89533	0.023
XLOC_032269	XLOC_032269	-	chrZ:6736225-6738589	Low Basal	Low Surge	0.492051	0.137883	-1.83536	0.023
XLOC_020113	XLOC_020113	-	chr3:84447078-84447272	High Basal	Low Surge	127.327	39.6031	-1.68485	0.02305
XLOC_032699	XLOC_032699	-	chrZ:30574924-30575159	Low Surge	High Surge	10.6983	70.0898	2.71182	0.0231
XLOC_032977	XLOC_032977	-	chrZ:45509046-45510149	High Basal	Low Surge	0.588263	0.126536	-2.21691	0.0232
XLOC_013845	XLOC_013845	-	chr2:45149028-45151324	Low Surge	High Surge	0.251619	0.822488	1.70875	0.0232
XLOC_017109	XLOC_017109	-	chr25:1674025-1674760	Low Surge	High Surge	1.41079	4.54424	1.68753	0.0232
XLOC_008695	XLOC_008695	-	chr13:3175846-3176777	Low Basal	Low Surge	0.916025	0.141886	-2.69065	0.02325
XLOC_033410	XLOC_033410	-	chrZ:70208397-70208915	Low Basal	Low Surge	5.17598	1.49831	-1.7885	0.02325
XLOC_028847	XLOC_028847	-	chrUn_GL424296:561-746	High Basal	Low Surge	538.135	176.338	-1.60963	0.0233
XLOC_030790	XLOC_030790	-	chrUn_GL429365:4262-4502	Low Surge	High Surge	18.578	68.066	1.87334	0.02335
XLOC_006330	XLOC_006330	-	chr10:4615678-4615929	Low Surge	High Surge	45.8632	149.539	1.70512	0.02345
XLOC_028798	XLOC_028798	-	chrUn_GL424183:11-558	Low Surge	High Surge	37.9267	431.692	3.50872	0.02345
XLOC_028799	XLOC_028799	-	chrUn_GL424183:860-1008	Low Basal	High Surge	75.5487	373.417	2.30531	0.0235
XLOC_004122	XLOC_004122	-	chr1:105559892-105559970	Low Surge	High Surge	161.134	1855.53	3.52549	0.0235
XLOC_003594	XLOC_003594	-	chr1:79530714-79532382	Low Basal	Low Surge	0.563723	0.149711	-1.91281	0.02355
XLOC_030034	XLOC_030034	-	chrUn_GL427311:0-765	High Basal	High Surge	37.6768	118.289	1.65057	0.02355
XLOC_020094	XLOC_020094	-	chr3:81950113-81951016	Low Surge	High Surge	0.652683	2.14034	1.71338	0.02355
XLOC_032580	XLOC_032580	-	chrZ:24065386-24065557	High Basal	Low Surge	112.719	32.0554	-1.8141	0.0236
XLOC_030761	XLOC_030761	-	chrUn_GL429280:1422-1608	Low Basal	Low Surge	105.218	16.6778	-2.65739	0.02365
XLOC_022084	XLOC_022084	-	chr4:40972582-40973263	Low Basal	Low Surge	1.48319	0.260255	-2.51071	0.0237
XLOC_030746	XLOC_030746	-	chrUn_GL429223:1337-1665	Low Surge	High Surge	24.4363	76.3116	1.64288	0.0237
XLOC_030761	XLOC_030761	-	chrUn_GL429280:1422-1608	Low Surge	High Surge	16.6778	114.574	2.78028	0.0237
XLOC_005280	XLOC_005280	-	chr1:167475255-167475346	High Basal	Low Surge	778.079	151.63	-2.35936	0.02375
XLOC_017467	XLOC_017467	-	chr26:6108606-6109430	High Basal	Low Surge	2.24941	0.302683	-2.89367	0.0238
XLOC_031739	XLOC_031739	ENSMGAT00000017882.2	chrZ:22415102-22415297	High Basal	Low Surge	84.7926	25.7134	-1.72142	0.0238
XLOC_029052	XLOC_029052	-	chrUn_GL424673:508-1273	Low Surge	High Surge	182.262	564.487	1.63093	0.0238
XLOC_004910	XLOC_004910	-	chr1:153059967-153062148	Low Basal	Low Surge	0.569956	0.16305	-1.80554	0.02385
XLOC_030161	XLOC_030161	ENSMGAT00000009442.2	chrUn_GL427632:0-1467	Low Surge	High Surge	12.4334	38.0122	1.61224	0.0239
XLOC_024214	XLOC_024214	-	chr5:39229885-39230795	High Basal	Low Surge	1.2217	0.14725	-3.05255	0.02395
XLOC_011926	XLOC_011926	-	chr2:21589593-21593129	Low Surge	High Surge	0.368928	1.17182	1.66734	0.02395
XLOC_030141	XLOC_030141	-	chrUn_GL427592:234-1149	Low Surge	High Surge	57.544	171.999	1.57966	0.02395
XLOC_025470	XLOC_025470	-	chr6:22682334-22682563	High Basal	Low Surge	66.477	21.1808	-1.6501	0.024
XLOC_030737	XLOC_030737	ENSMGAT00000020753.1	chrUn_GL429213:2-2484	Low Surge	High Surge	11.3571	34.4975	1.6029	0.02405
XLOC_015862	XLOC_015862	-	chr22:8982371-8982893	Low Surge	High Surge	28.3652	94.4803	1.73589	0.02415
XLOC_003921	XLOC_003921	-	chr1:98360348-98361872	Low Basal	Low Surge	0.47693	0.0650776	-2.87354	0.0242
XLOC_021920	XLOC_021920	-	chr4:25901982-25902194	Low Basal	High Surge	21.9871	119.896	2.44705	0.0242
XLOC_000122	XLOC_000122	-	chr1:20054011-20054688	Low Surge	High Surge	28.9742	90.9727	1.65067	0.0242
XLOC_029403	XLOC_029403	-	chrUn_GL425468:0-513	Low Surge	High Surge	0.894016	3.31343	1.88995	0.0242
XLOC_020125	XLOC_020125	-	chr3:85279075-85279193	Low Basal	Low Surge	353.028	36.2421	-3.28404	0.0243
XLOC_029226	XLOC_029226	-	chrUn_GL425089:12-2166	Low Surge	High Surge	0.47349	1.52582	1.68817	0.0243
XLOC_029324	XLOC_029324	ENSMGAT00000018365.1	chrUn_GL425277:22-543	Low Surge	High Surge	30.2661	364.105	3.58858	0.0243
XLOC_031114	XLOC_031114	ENSMGAT00000019859.1	chrZ:8761309-8762017	Low Basal	Low Surge	32.2236	10.3463	-1.639	0.02435
XLOC_005440	XLOC_005440	-	chr1:182529452-182530121	High Basal	Low Surge	0.16461	1.896	3.52584	0.02435
XLOC_006367	XLOC_006367	-	chr10:7309796-7439914	Low Basal	High Surge	0.826348	0	#NAME?	0.02435
XLOC_033094	XLOC_033094	-	chrZ:52708108-52708239	Low Surge	High Surge	38.7385	313.813	3.01807	0.02435
XLOC_028829	XLOC_028829	-	chrUn_GL424253:4-1765	Low Surge	High Surge	0.272385	0.916097	1.74985	0.02445
XLOC_023615	XLOC_023615	-	chr5:61482799-61516761	High Basal	Low Surge	1.7745	0.385806	-2.20147	0.02455
XLOC_026486	XLOC_026486	-	chr7:5975561-5977054	High Basal	Low Surge	0.880942	0.276332	-1.67264	0.02455
XLOC_003500	XLOC_003500	-	chr1:71433951-71434217	Low Surge	High Surge	2.77732	30.6153	3.46249	0.02455
XLOC_028975	XLOC_028975	ENSMGAT00000003005.2	chrUn_GL424554:1756-2302	Low Surge	High Surge	73.226	169.871	1.21402	0.02455
XLOC_023845	XLOC_023845	-	chr5:16898858-16899685	Low Surge	High Surge	0.233392	0.99685	2.09462	0.0246
XLOC_019397	XLOC_019397	-	chr3:21488894-21491485	Low Basal	Low Surge	0.555936	0.178862	-1.63607	0.02465
XLOC_032127	XLOC_032127	-	chrZ:608546-608666	Low Basal	Low Surge	506.412	156.794	-1.69144	0.02465
XLOC_004182	XLOC_004182	-	chr1:111112277-111115337	Low Basal	Low Surge	0.478607	0.144501	-1.72776	0.02475
XLOC_003126	XLOC_003126	-	chr1:43301462-43301630	Low Basal	High Surge	17874.6	42238.4	1.24065	0.02475
XLOC_010703	XLOC_010703	-	chr16:9374908-9375037	High Basal	Low Surge	1006.45	328.1	-1.61707	0.0249
XLOC_025110	XLOC_025110	ENSMGAT00000018060.1	chr6:45373355-45375384	Low Basal	High Surge	0.657473	2.08357	1.66405	0.02495
XLOC_029402	XLOC_029402	ENSMGAT00000000299.1,ENSMGAT00000006586.2	chrUn_GL425467:85-3922	Low Basal	High Surge	33.9111	14.5051	-1.2252	0.02495
XLOC_029886	XLOC_029886	ENSMGAT00000008690.2	chrUn_GL426670:209-699	Low Surge	High Surge	83.1316	264.5	1.6698	0.02495
XLOC_015987	XLOC_015987	ENSMGAT00000002643.2	chr22:2678350-2679258	Low Surge	High Surge	2.8969	9.38309	1.69555	0.025
XLOC_029753	XLOC_029753	-	chrUn_GL426289:34-1088	Low Surge	High Surge	28.3413	85.4613	1.59237	0.025
XLOC_031007	XLOC_031007	ENSMGAT00000001136.2	chrUn_GL429732:66472-66691	Low Surge	High Surge	348.762	1127.94	1.69337	0.025
XLOC_004169	XLOC_004169	-	chr1:109914052-109916967	Low Basal	High Surge	0.727534	0.253617	-1.52036	0.02505
XLOC_031815	XLOC_031815	ENSMGAT00000004406.1	chrZ:30675135-30678003	Low Surge	High Surge	10.17	30.995	1.60771	0.02505
XLOC_018164	XLOC_018164	-	chr3:7962667-7974959	Low Surge	High Surge	0.343949	1.10627	1.68544	0.0251
XLOC_033481	XLOC_033481	-	chrZ:74270427-74270684	Low Basal	High Surge	9.61354	42.3899	2.14058	0.02515
XLOC_032268	XLOC_032268	-	chrZ:6734649-6735976	Low Basal	Low Surge	0.559248	0.0989164	-2.49921	0.0252
XLOC_001830	XLOC_001830	-	chr1:77222061-77228251	Low Basal	Low Surge	12.575	4.14534	-1.601	0.0253
XLOC_007297	XLOC_007297	-	chr11:5753216-5753386	Low Basal	Low Surge	234.968	37.7461	-2.63807	0.02535
XLOC_031292	XLOC_031292	-	chrZ:32600937-32603402	Low Basal	Low Surge	0.159409	2.43194	3.9313	0.02535
XLOC_033410	XLOC_033410	-	chrZ:70208397-70208915	Low Surge	High Surge	1.49831	4.95969	1.72691	0.02535
XLOC_032936	XLOC_032936	-	chrZ:43295984-43296094	High Basal	Low Surge	435.837	67.5561	-2.68963	0.0254
XLOC_032667	XLOC_032667	-	chrZ:29659552-29660034	Low Surge	High Surge	625.527	1437.76	1.20068	0.02545
XLOC_004170	XLOC_004170	-	chr1:109921236-109922807	Low Basal	Low Surge	0.522747	0.133571	-1.96851	0.0255
XLOC_033216	XLOC_033216	-	chrZ:60048689-60049886	Low Basal	Low Surge	1.0001	0.239847	-2.05995	0.0255
XLOC_000013	XLOC_000013	ENSMGAT00000020692.1	chr1:536829-537021	High Basal	High Surge	4845.36	11274.7	1.21842	0.02555
XLOC_032774	XLOC_032774	-	chrZ:34275809-34276794	Low Basal	Low Surge	2.12606	0.644481	-1.72197	0.0256
XLOC_026426	XLOC_026426	-	chr7:2462277-2463328	High Basal	Low Surge	0.583284	0.102814	-2.50416	0.0256
XLOC_021265	XLOC_021265	ENSMGAT00000019713.1	chr4:31547349-31547915	High Basal	Low Surge	9192.84	4061.45	-1.17852	0.02565
XLOC_030450	XLOC_030450	ENSMGAT00000010233.2	chrUn_GL428438:258-1476	Low Surge	High Surge	32.5558	102.521	1.65493	0.02575
XLOC_030918	XLOC_030918	ENSMGAT00000013707.2	chrUn_GL429654:2-5840	Low Surge	High Surge	113.26	333.468	1.55791	0.0258
XLOC_000660	XLOC_000660	-	chr1:88118394-88118736	High Basal	Low Surge	100.066	22.8825	-2.12863	0.0259
XLOC_032440	XLOC_032440	-	chrZ:14850187-14850263	Low Basal	Low Surge	1927.67	537.692	-1.842	0.02595
XLOC_031517	XLOC_031517	-	chrZ:74924710-74925575	Low Surge	High Surge	11.5039	37.6086	1.70894	0.02595
XLOC_004195	XLOC_004195	-	chr1:112179893-112181452	Low Basal	Low Surge	0.55261	0.117061	-2.239	0.026
XLOC_023245	XLOC_023245	-	chr5:16773976-16774597	Low Surge	High Surge	12.9925	39.499	1.60413	0.026
XLOC_019934	XLOC_019934	-	chr3:65807011-65808725	Low Basal	Low Surge	0.502525	0.120279	-2.0628	0.0261
XLOC_030465	XLOC_030465	-	chrUn_GL428487:72-227	High Basal	Low Surge	530.812	168.973	-1.65141	0.02615
XLOC_031535	XLOC_031535	ENSMGAT00000009933.2	chrZ:77125842-77126016	High Basal	High Surge	2318.02	5381.83	1.2152	0.02615
XLOC_026814	XLOC_026814	-	chr7:37404401-37404441	Low Surge	High Surge	12831.9	71186.7	2.47187	0.02615
XLOC_026814	XLOC_026814	-	chr7:37404401-37404441	Low Basal	Low Surge	51488.7	12831.9	-2.00452	0.0262
XLOC_012553	XLOC_012553	-	chr2:2505006-2513992	Low Surge	High Surge	0.322283	1.84336	2.51594	0.02625
XLOC_028434	XLOC_028434	-	chr9:602106-603402	Low Surge	High Surge	0.351324	1.17818	1.74568	0.02625
XLOC_032790	XLOC_032790	-	chrZ:35854176-35854355	Low Surge	High Surge	13.5691	135.44	3.31925	0.0263
XLOC_010035	XLOC_010035	-	chr15:11219642-11220712	Low Basal	Low Surge	0.851678	0.087919	-3.27606	0.02635
XLOC_025633	XLOC_025633	-	chr6:36255363-36255640	Low Surge	High Surge	49.0003	143.756	1.55276	0.02635
XLOC_030572	XLOC_030572	-	chrUn_GL428823:16-1670	Low Basal	Low Surge	1.39206	0.43564	-1.67601	0.0264
XLOC_012349	XLOC_012349	-	chr2:89304897-89305602	High Basal	Low Surge	2.80889	0.582557	-2.26953	0.0264
XLOC_017467	XLOC_017467	-	chr26:6108606-6109430	Low Surge	High Surge	0.302683	2.23646	2.88534	0.02645
XLOC_032125	XLOC_032125	-	chrZ:402349-403625	Low Surge	High Surge	8.32573	19.1184	1.19931	0.0266
XLOC_029450	XLOC_029450	-	chrUn_GL425569:155-305	Low Surge	High Surge	45.0767	304.979	2.75826	0.0267
XLOC_027014	XLOC_027014	-	chr8:22168202-22170704	Low Basal	Low Surge	0.895829	0.146973	-2.60767	0.02675
XLOC_006398	XLOC_006398	-	chr10:9957092-9958081	High Basal	Low Surge	4.63514	1.48903	-1.63824	0.0268
XLOC_029537	XLOC_029537	ENSMGAT00000018515.1	chrUn_GL425786:298-649	High Basal	High Surge	43.2516	129.241	1.57924	0.0268
XLOC_019994	XLOC_019994	-	chr3:70685875-70690527	Low Basal	Low Surge	0.640027	0.183954	-1.79879	0.02685
XLOC_032375	XLOC_032375	-	chrZ:10762109-10763307	Low Basal	Low Surge	76.5615	33.027	-1.21297	0.02685
XLOC_017880	XLOC_017880	ENSMGAT00000001633.2	chr29:2330612-2331145	Low Surge	High Surge	6.32855	18.8997	1.57842	0.02685
XLOC_026144	XLOC_026144	ENSMGAT00000001042.2	chr7:3889423-3889567	Low Surge	High Surge	42.0719	297.162	2.82032	0.02685
XLOC_029700	XLOC_029700	ENSMGAT00000018438.1	chrUn_GL426159:61-196	Low Basal	Low Surge	783.988	260.819	-1.58778	0.0269
XLOC_016733	XLOC_016733	ENSMGAT00000001923.1	chr24:1425261-1426212	High Basal	High Surge	0	4.34237	inf	0.0269
XLOC_021481	XLOC_021481	ENSMGAT00000019824.1	chr4:64936594-64936816	High Basal	High Surge	0	8.55675	inf	0.0269
XLOC_024565	XLOC_024565	ENSMGAT00000013881.2	chr6:7570251-7570530	Low Surge	High Surge	0	3.97071	inf	0.0269
XLOC_030703	XLOC_030703	-	chrUn_GL429140:1-1601	Low Basal	High Surge	1.8911	5.46714	1.53156	0.02695
XLOC_029136	XLOC_029136	ENSMGAT00000017944.1	chrUn_GL424856:568-1144	Low Surge	High Surge	1.9892	6.3706	1.67924	0.02695
XLOC_031935	XLOC_031935	-	chrZ:48500467-48501965	Low Surge	High Surge	5.0942	16.5521	1.70009	0.02695
XLOC_013679	XLOC_013679	-	chr2:35310141-35310826	High Basal	Low Surge	0.318679	2.21225	2.79534	0.027
XLOC_031250	XLOC_031250	ENSMGAT00000001182.2	chrZ:26310992-26312117	Low Basal	Low Surge	555.46	188.493	-1.55917	0.02705
XLOC_031183	XLOC_031183	-	chrZ:15194209-15196349	Low Surge	High Surge	111.387	331.069	1.57155	0.02705
XLOC_031621	XLOC_031621	-	chrZ:8580320-8580660	Low Surge	High Surge	55.1296	404.518	2.8753	0.02705
XLOC_030670	XLOC_030670	-	chrUn_GL429034:654-891	High Basal	Low Surge	182.586	28.9554	-2.65667	0.0271
XLOC_029027	XLOC_029027	ENSMGAT00000003748.1	chrUn_GL424615:6-2772	Low Basal	Low Surge	2.08129	0.683705	-1.60603	0.02715
XLOC_013845	XLOC_013845	-	chr2:45149028-45151324	High Basal	Low Surge	0.749125	0.251619	-1.57396	0.02715
XLOC_030711	XLOC_030711	ENSMGAT00000001204.2	chrUn_GL429150:1173-5026	High Basal	Low Surge	3244.54	1475.51	-1.1368	0.02715
XLOC_030110	XLOC_030110	-	chrUn_GL427534:2193-4280	Low Basal	Low Surge	2.59816	0.840123	-1.62882	0.0272
XLOC_031649	XLOC_031649	-	chrZ:10082881-10083779	Low Basal	Low Surge	85.4546	26.8218	-1.67175	0.0272
XLOC_030435	XLOC_030435	-	chrUn_GL428351:507-664	High Basal	High Surge	621.337	1913.58	1.62283	0.0272
XLOC_033325	XLOC_033325	-	chrZ:66100021-66101251	Low Surge	High Surge	0.169967	0.689736	2.02079	0.02725
XLOC_031118	XLOC_031118	ENSMGAT00000020461.1	chrZ:8847355-8882155	Low Basal	Low Surge	4.73293	1.38525	-1.77259	0.0273
XLOC_002739	XLOC_002739	-	chr1:13879392-13880274	High Basal	Low Surge	0.696305	0.154575	-2.17141	0.02735
XLOC_030634	XLOC_030634	-	chrUn_GL428891:96696-98174	Low Surge	High Surge	0.105613	0.492424	2.22111	0.02735
XLOC_028618	XLOC_028618	-	chr9:12471335-12471962	Low Basal	Low Surge	14.3687	4.72126	-1.60568	0.02745
XLOC_001536	XLOC_001536	ENSMGAT00000012353.1	chr1:41306032-41363881	Low Basal	High Surge	1.06856	3.27699	1.61671	0.02745
XLOC_026758	XLOC_026758	-	chr7:29755954-29756112	High Basal	Low Surge	120.766	15.3611	-2.97486	0.0275
XLOC_029268	XLOC_029268	-	chrUn_GL425155:7698-8946	Low Basal	High Surge	0.378566	1.32868	1.81138	0.0275
XLOC_030868	XLOC_030868	-	chrUn_GL429565:4-1077	Low Basal	High Surge	2.85996	1.00218	-1.51286	0.0275
XLOC_023589	XLOC_023589	-	chr5:60223629-60230286	Low Surge	High Surge	43.2006	124.587	1.52803	0.0275
XLOC_015140	XLOC_015140	ENSMGAT00000010267.1,ENSMGAT00000010270.2,ENSMGAT00000010273.1	chr20:10546651-10556977	Low Basal	High Surge	0.589789	1.98487	1.75078	0.02755
XLOC_030286	XLOC_030286	-	chrUn_GL428053:34-1870	Low Surge	High Surge	15.0348	44.6658	1.57086	0.0276
XLOC_029956	XLOC_029956	-	chrUn_GL427042:128-1343	Low Surge	High Surge	0.410945	2.29971	2.48444	0.02765
XLOC_008739	XLOC_008739	-	chr13:7596607-7600074	High Basal	High Surge	0.091078	0.480694	2.39994	0.0277
XLOC_020540	XLOC_020540	-	chr30:1184448-1185628	Low Surge	High Surge	0.205091	0.806167	1.97482	0.0277
XLOC_020906	XLOC_020906	-	chr4:45764607-45765060	Low Surge	High Surge	6.93016	29.3763	2.08369	0.0277
XLOC_004381	XLOC_004381	-	chr1:125713194-125716528	Low Basal	Low Surge	0.788746	0.251631	-1.64825	0.02775
XLOC_026486	XLOC_026486	-	chr7:5975561-5977054	Low Basal	Low Surge	0.96728	0.276332	-1.80753	0.02775
XLOC_033441	XLOC_033441	-	chrZ:72646609-72646887	Low Basal	Low Surge	25.8208	7.34635	-1.81343	0.02775
XLOC_028659	XLOC_028659	-	chr9:15597326-15601288	Low Basal	Low Surge	0.573278	0.183998	-1.63955	0.0278
XLOC_033216	XLOC_033216	-	chrZ:60048689-60049886	High Basal	Low Surge	0.814899	0.239847	-1.7645	0.0278
XLOC_025469	XLOC_025469	-	chr6:22681218-22681412	Low Surge	High Surge	27.3915	148.33	2.43701	0.0278
XLOC_033390	XLOC_033390	-	chrZ:69205544-69207147	Low Basal	Low Surge	0.570247	0.0611092	-3.22212	0.02785
XLOC_005280	XLOC_005280	-	chr1:167475255-167475346	Low Surge	High Surge	151.63	911.018	2.58692	0.02785
XLOC_026426	XLOC_026426	-	chr7:2462277-2463328	Low Surge	High Surge	0.102814	0.520032	2.33856	0.02785
XLOC_031407	XLOC_031407	ENSMGAT00000007896.2	chrZ:54800393-54801405	Low Surge	High Surge	55.3479	159.29	1.52506	0.02785
XLOC_012820	XLOC_012820	-	chr2:40972005-40974552	Low Basal	High Basal	1.03764	7.29036	2.81268	0.02795
XLOC_008409	XLOC_008409	-	chr13:18575478-18577195	Low Surge	High Surge	0.176659	0.880523	2.3174	0.02795
XLOC_033551	XLOC_033551	-	chrZ:77808833-77809494	Low Basal	Low Surge	1.8326	0.40189	-2.18901	0.028
XLOC_011804	XLOC_011804	-	chr2:4526553-4526970	High Basal	Low Surge	192.844	66.1004	-1.5447	0.02805
XLOC_007532	XLOC_007532	-	chr11:22615638-22615846	Low Surge	High Surge	10.8522	80.7197	2.89494	0.02805
XLOC_021870	XLOC_021870	-	chr4:22390421-22390609	Low Surge	High Surge	6.55624	62.3717	3.24995	0.02805
XLOC_029212	XLOC_029212	-	chrUn_GL425035:341-688	Low Surge	High Surge	22.478	67.439	1.58507	0.02805
XLOC_029722	XLOC_029722	-	chrUn_GL426199:831-957	Low Basal	Low Surge	437.875	133.097	-1.71804	0.0281
XLOC_032610	XLOC_032610	-	chrZ:25829022-25831093	Low Basal	Low Surge	1.3732	0.443854	-1.62938	0.0281
XLOC_032590	XLOC_032590	-	chrZ:24889604-24889883	High Basal	Low Surge	25.7786	8.24862	-1.64395	0.02815
XLOC_029031	XLOC_029031	ENSMGAT00000020037.1	chrUn_GL424620:4162-5160	Low Surge	High Surge	18.6925	56.8266	1.60411	0.0282
XLOC_032774	XLOC_032774	-	chrZ:34275809-34276794	Low Surge	High Surge	0.644481	2.05245	1.67114	0.0282
XLOC_033493	XLOC_033493	-	chrZ:74921999-74922220	Low Basal	High Surge	139.116	392.692	1.49711	0.02825
XLOC_028056	XLOC_028056	-	chr8:37804605-37805734	High Basal	Low Surge	0.539681	0.0682303	-2.98362	0.0283
XLOC_010083	XLOC_010083	-	chr15:17053256-17054942	Low Surge	High Surge	0.368247	1.09446	1.57147	0.0283
XLOC_015607	XLOC_015607	-	chr21:10438041-10447353	Low Surge	High Surge	0.9122	6.6254	2.86059	0.0283
XLOC_032321	XLOC_032321	-	chrZ:8412655-8412778	Low Basal	Low Surge	1886.97	627.439	-1.58853	0.02835
XLOC_029840	XLOC_029840	-	chrUn_GL426504:299-651	High Basal	Low Surge	696.862	221.498	-1.65358	0.02835
XLOC_027607	XLOC_027607	-	chr8:4405741-4405866	Low Basal	High Surge	234.256	915.237	1.96606	0.02835
XLOC_032595	XLOC_032595	-	chrZ:25356682-25356795	Low Basal	High Surge	568.633	1697.4	1.57775	0.0284
XLOC_009507	XLOC_009507	-	chr14:17014414-17018009	Low Basal	Low Surge	0.540548	0.177031	-1.61042	0.02845
XLOC_020009	XLOC_020009	-	chr3:71465584-71467385	Low Basal	Low Surge	0.607599	0.181786	-1.74088	0.02845
XLOC_002891	XLOC_002891	-	chr1:29053541-29053914	Low Surge	High Surge	2.8819	9.58553	1.73384	0.0285
XLOC_028876	XLOC_028876	-	chrUn_GL424356:1421-1595	Low Basal	Low Surge	310.788	103.573	-1.58528	0.02855
XLOC_019351	XLOC_019351	-	chr3:15541505-15543609	Low Basal	Low Surge	0.587425	0.17645	-1.73515	0.0286
XLOC_016733	XLOC_016733	ENSMGAT00000001923.1	chr24:1425261-1426212	Low Basal	High Surge	0	4.34237	inf	0.0286
XLOC_021481	XLOC_021481	ENSMGAT00000019824.1	chr4:64936594-64936816	Low Basal	High Surge	0	8.55675	inf	0.0286
XLOC_024565	XLOC_024565	ENSMGAT00000013881.2	chr6:7570251-7570530	Low Basal	High Surge	0	3.97071	inf	0.0286
XLOC_004549	XLOC_004549	-	chr1:137344985-137348521	Low Basal	Low Surge	0.458209	0.0947843	-2.27328	0.02865
XLOC_019234	XLOC_019234	-	chr3:6708742-6709506	High Basal	Low Surge	0.835746	0.119146	-2.81033	0.0287
XLOC_023637	XLOC_023637	-	chr5:791827-793966	Low Surge	High Surge	0.259953	0.77617	1.57812	0.0287
XLOC_009954	XLOC_009954	-	chr15:1798170-1798666	Low Surge	High Surge	3.68061	11.0946	1.59184	0.02875
XLOC_029514	XLOC_029514	ENSMGAT00000020270.1	chrUn_GL425720:1340-2653	Low Surge	High Surge	0.354823	2.19602	2.62972	0.02875
XLOC_014205	XLOC_014205	-	chr2:67180610-67180949	High Basal	Low Surge	7.19825	1.86499	-1.94848	0.0288
XLOC_004457	XLOC_004457	-	chr1:130902152-130902653	Low Surge	High Surge	4.81246	14.1687	1.55786	0.02885
XLOC_029437	XLOC_029437	-	chrUn_GL425538:0-1649	Low Surge	High Surge	0.420212	1.30412	1.63389	0.02895
XLOC_003598	XLOC_003598	-	chr1:79565448-79565739	Low Basal	Low Surge	538.413	236.642	-1.18601	0.029
XLOC_009339	XLOC_009339	-	chr14:3959664-3961346	Low Basal	Low Surge	1.96225	0.648539	-1.59724	0.029
XLOC_029106	XLOC_029106	-	chrUn_GL424760:1784-2401	Low Surge	High Surge	4.166	12.6519	1.60263	0.029
XLOC_033096	XLOC_033096	-	chrZ:53381674-53382145	Low Surge	High Surge	1.26224	4.22831	1.74409	0.029
XLOC_025208	XLOC_025208	-	chr6:6829077-6829411	Low Surge	High Surge	6.11254	19.6065	1.68149	0.0291
XLOC_019994	XLOC_019994	-	chr3:70685875-70690527	Low Basal	High Surge	0.640027	0.190969	-1.74479	0.02915
XLOC_033372	XLOC_033372	-	chrZ:67881291-67881594	Low Surge	High Surge	6.19538	20.5795	1.73194	0.0292
XLOC_033300	XLOC_033300	-	chrZ:64590676-64592185	Low Basal	Low Surge	0.869332	0.271219	-1.68045	0.0293
XLOC_019604	XLOC_019604	-	chr3:40232604-40233996	High Basal	High Surge	0.311652	0.980905	1.65418	0.02935
XLOC_031192	XLOC_031192	-	chrZ:17191753-17192615	Low Basal	Low Surge	30.324	10.8434	-1.48363	0.0294
XLOC_022084	XLOC_022084	-	chr4:40972582-40973263	Low Surge	High Surge	0.260255	1.28815	2.3073	0.02945
XLOC_016656	XLOC_016656	-	chr23:7101161-7103971	High Basal	High Surge	1.13814	0.411868	-1.46642	0.0295
XLOC_007318	XLOC_007318	-	chr11:7714147-7714350	Low Surge	High Surge	6.96695	66.2777	3.24992	0.0296
XLOC_014360	XLOC_014360	-	chr2:80038500-80041557	Low Surge	High Surge	0.210731	0.642011	1.6072	0.0296
XLOC_033214	XLOC_033214	-	chrZ:59841380-59841491	Low Basal	High Surge	1104.65	3162.65	1.51754	0.02965
XLOC_029677	XLOC_029677	ENSMGAT00000014753.2	chrUn_GL426112:400-1056	Low Surge	High Surge	99.67	281.209	1.49641	0.02965
XLOC_018108	XLOC_018108	-	chr29:4522680-4524109	Low Basal	High Basal	0.864527	0.259713	-1.73499	0.0297
XLOC_032773	XLOC_032773	-	chrZ:34158685-34160051	Low Basal	High Basal	4.8183	1.28227	-1.90982	0.0297
XLOC_017391	XLOC_017391	-	chr26:1561961-1562832	Low Basal	High Basal	0.986462	0.168043	-2.55343	0.02975
XLOC_004760	XLOC_004760	-	chr1:146510695-146512901	Low Basal	Low Surge	0.678487	0.214792	-1.65938	0.0298
XLOC_005156	XLOC_005156	-	chr1:165206605-165206828	High Basal	Low Surge	1985.82	904.169	-1.13507	0.0298
XLOC_013471	XLOC_013471	-	chr2:18449125-18449307	Low Basal	High Surge	39.7405	184.682	2.21636	0.02985
XLOC_015249	XLOC_015249	-	chr20:9961501-9961663	Low Basal	High Surge	662.251	1882.24	1.507	0.02985
XLOC_001594	XLOC_001594	-	chr1:48787522-48787876	Low Surge	High Surge	119.62	647.519	2.43646	0.02985
XLOC_007203	XLOC_007203	-	chr11:23606404-23608696	Low Surge	High Surge	0.171406	0.525108	1.6152	0.02985
XLOC_023734	XLOC_023734	-	chr5:9125303-9127374	Low Basal	High Surge	0.936691	0.287066	-1.70619	0.0299
XLOC_027489	XLOC_027489	ENSMGAT00000017254.2	chr8:35080496-35080670	Low Basal	High Basal	0	13.4907	inf	0.02995
XLOC_029454	XLOC_029454	-	chrUn_GL425577:99-2406	Low Basal	Low Surge	1.0165	0.312203	-1.70306	0.02995
XLOC_024745	XLOC_024745	-	chr6:43028167-43041545	High Basal	Low Surge	0.14499	0.77584	2.41981	0.02995
XLOC_003590	XLOC_003590	-	chr1:79487192-79487507	Low Surge	High Surge	11.0199	32.9622	1.5807	0.03
XLOC_033381	XLOC_033381	-	chrZ:69043996-69044313	Low Surge	High Surge	5.31453	17.9825	1.75858	0.03
XLOC_029160	XLOC_029160	ENSMGAT00000004881.2	chrUn_GL424904:2833-5609	Low Surge	High Surge	41.1621	93.1347	1.178	0.03005
XLOC_003100	XLOC_003100	-	chr1:43001786-43002383	Low Surge	High Surge	0.822604	2.74905	1.74066	0.0301
XLOC_013441	XLOC_013441	-	chr2:15630140-15632351	Low Surge	High Surge	0.317295	0.92376	1.54169	0.0301
XLOC_017550	XLOC_017550	-	chr28:228395-230120	Low Surge	High Surge	0.360456	1.10883	1.62114	0.0301
XLOC_018447	XLOC_018447	ENSMGAT00000013041.1	chr3:70623765-70625085	Low Surge	High Surge	472.754	1473.88	1.64046	0.0301
XLOC_028912	XLOC_028912	-	chrUn_GL424436:221-607	Low Surge	High Surge	26.7399	80.7101	1.59375	0.03015
XLOC_032380	XLOC_032380	-	chrZ:11060252-11061097	Low Basal	Low Surge	3.10605	1.01023	-1.62039	0.0302
XLOC_030839	XLOC_030839	-	chrUn_GL429516:78-1826	Low Surge	High Surge	0.118819	0.670206	2.49583	0.0302
XLOC_030928	XLOC_030928	ENSMGAT00000011440.1	chrUn_GL429689:3-1534	Low Surge	High Surge	5.62163	16.8172	1.58088	0.03025
XLOC_005050	XLOC_005050	-	chr1:160182331-160182542	Low Surge	High Surge	3.92749	70.688	4.16979	0.03035
XLOC_029315	XLOC_029315	-	chrUn_GL425255:65-1884	Low Surge	High Surge	4.402	13.014	1.56383	0.0304
XLOC_003944	XLOC_003944	-	chr1:98583861-98586136	Low Basal	High Basal	0.568079	0.182044	-1.6418	0.03045
XLOC_014480	XLOC_014480	-	chr2:87757372-87760976	Low Basal	Low Surge	9.28775	4.06481	-1.19214	0.03045
XLOC_010785	XLOC_010785	-	chr16:15598497-15601772	High Basal	Low Surge	0.474239	0.157283	-1.59225	0.0305
XLOC_022509	XLOC_022509	-	chr4:72175133-72175291	Low Basal	High Surge	1281.77	3601.37	1.4904	0.0305
XLOC_027830	XLOC_027830	-	chr8:16996238-16998905	Low Basal	Low Surge	0.681176	0.235673	-1.53124	0.03055
XLOC_026643	XLOC_026643	-	chr7:19074684-19076110	High Basal	Low Surge	0.582148	0.110212	-2.4011	0.03055
XLOC_020432	XLOC_020432	-	chr30:1892036-1898469	Low Surge	High Surge	0.319874	0.96616	1.59476	0.03055
XLOC_012820	XLOC_012820	-	chr2:40972005-40974552	Low Basal	High Surge	1.03764	4.23973	2.03066	0.0306
XLOC_018551	XLOC_018551	-	chr3:91367338-91368418	Low Basal	High Surge	1.61342	5.68967	1.81822	0.0306
XLOC_031682	XLOC_031682	ENSMGAT00000020854.1	chrZ:12976847-12983883	High Basal	High Surge	11.427	0.842571	-3.76151	0.0306
XLOC_010312	XLOC_010312	-	chr16:14013214-14013841	Low Surge	High Surge	14.8435	78.897	2.41014	0.0306
XLOC_022274	XLOC_022274	-	chr4:54275245-54275374	High Basal	Low Surge	799.088	281.299	-1.50625	0.03065
XLOC_014528	XLOC_014528	-	chr2:92539693-92542223	Low Basal	High Surge	0.585834	0.159013	-1.88135	0.03065
XLOC_009339	XLOC_009339	-	chr14:3959664-3961346	Low Basal	High Surge	1.96225	0.73063	-1.42529	0.0307
XLOC_024004	XLOC_024004	-	chr5:30371016-30372076	Low Basal	Low Surge	0.778014	0.192375	-2.01587	0.03075
XLOC_031192	XLOC_031192	-	chrZ:17191753-17192615	Low Basal	High Basal	30.324	10.476	-1.53336	0.03085
XLOC_029177	XLOC_029177	ENSMGAT00000019325.1	chrUn_GL424940:257-1874	Low Surge	High Surge	80.9562	180.429	1.15622	0.03085
XLOC_029701	XLOC_029701	-	chrUn_GL426160:2159-3639	Low Basal	Low Surge	1190.26	407.763	-1.54548	0.0309
XLOC_012226	XLOC_012226	-	chr2:68057264-68090632	Low Surge	High Surge	37.2858	107.331	1.52536	0.0309
XLOC_010703	XLOC_010703	-	chr16:9374908-9375037	Low Basal	Low Surge	968.004	328.1	-1.56088	0.031
XLOC_031642	XLOC_031642	-	chrZ:9617439-9623032	Low Basal	Low Surge	227.852	77.2629	-1.56025	0.031
XLOC_003982	XLOC_003982	-	chr1:99072054-99073657	Low Basal	Low Surge	0.780821	0.254291	-1.61851	0.03105
XLOC_016656	XLOC_016656	-	chr23:7101161-7103971	Low Basal	High Surge	1.16689	0.411868	-1.50242	0.03105
XLOC_024103	XLOC_024103	-	chr5:34325864-34326643	Low Basal	High Surge	1.63246	0.305184	-2.4193	0.03105
XLOC_032775	XLOC_032775	-	chrZ:34379851-34380124	Low Surge	High Surge	2.5719	27.2396	3.4048	0.0311
XLOC_003500	XLOC_003500	-	chr1:71433951-71434217	High Basal	High Surge	7.91782	30.6153	1.95108	0.03115
XLOC_008484	XLOC_008484	ENSMGAT00000002303.1	chr13:1630592-1642856	Low Surge	High Surge	89.3114	199.889	1.16229	0.03115
XLOC_011590	XLOC_011590	ENSMGAT00000000305.2	chr19:5112586-5112744	Low Basal	High Surge	101.412	431.349	2.08863	0.0312
XLOC_009537	XLOC_009537	ENSMGAT00000018828.1	chr15:255128-255764	Low Surge	High Surge	5.67247	17.2177	1.60184	0.0312
XLOC_029821	XLOC_029821	-	chrUn_GL426449:425-700	High Basal	Low Surge	1517.12	507.633	-1.57947	0.03135
XLOC_030260	XLOC_030260	-	chrUn_GL427955:11-424	Low Surge	High Surge	3.80823	11.7432	1.62463	0.03135
XLOC_002871	XLOC_002871	-	chr1:27490529-27492963	Low Basal	Low Surge	0.547873	0.0906935	-2.59477	0.0314
XLOC_014405	XLOC_014405	-	chr2:85267570-85270595	Low Basal	Low Surge	0.478797	0.158747	-1.59269	0.03145
XLOC_029318	XLOC_029318	-	chrUn_GL425266:579-837	High Basal	Low Surge	69.8117	23.0663	-1.59768	0.03145
XLOC_031419	XLOC_031419	-	chrZ:56630231-56632595	High Basal	Low Surge	910.421	309.945	-1.55452	0.03145
XLOC_031081	XLOC_031081	ENSMGAT00000005195.2	chrZ:1774449-1775085	Low Surge	High Surge	163.796	494.828	1.59503	0.03145
XLOC_030411	XLOC_030411	-	chrUn_GL428288:1263-1543	Low Basal	Low Surge	24.9088	8.05055	-1.62949	0.0315
XLOC_006458	XLOC_006458	-	chr10:13211112-13211412	Low Surge	High Surge	4.25073	26.391	2.63426	0.03155
XLOC_013679	XLOC_013679	-	chr2:35310141-35310826	Low Surge	High Surge	2.21225	0.428306	-2.3688	0.03155
XLOC_031390	XLOC_031390	-	chrZ:50434605-50461056	High Basal	Low Surge	303.892	101.019	-1.58893	0.0316
XLOC_006095	XLOC_006095	ENSMGAT00000000514.1,ENSMGAT00000000592.1	chr10:9101792-9257040	High Basal	Low Surge	51.9802	6.37198	-3.02815	0.03165
XLOC_019605	XLOC_019605	-	chr3:40257165-40259157	Low Basal	High Surge	0.11791	0.525106	2.15492	0.03165
XLOC_029559	XLOC_029559	ENSMGAT00000007338.1	chrUn_GL425832:2904-3887	Low Basal	High Surge	146.177	352.894	1.27151	0.03165
XLOC_016840	XLOC_016840	-	chr24:4141447-4141770	Low Basal	Low Surge	7.93997	1.68441	-2.23689	0.0317
XLOC_030671	XLOC_030671	-	chrUn_GL429035:923-1073	Low Basal	Low Surge	1222.24	421.178	-1.53703	0.0317
XLOC_033410	XLOC_033410	-	chrZ:70208397-70208915	High Basal	Low Surge	4.58794	1.49831	-1.61451	0.0317
XLOC_033284	XLOC_033284	-	chrZ:64052597-64054229	High Basal	High Surge	0.0792955	0.50801	2.67955	0.0317
XLOC_029216	XLOC_029216	-	chrUn_GL425050:71-198	High Basal	Low Surge	440.946	142.282	-1.63185	0.03175
XLOC_013796	XLOC_013796	-	chr2:42677022-42677335	Low Surge	High Surge	3.04597	12.8722	2.07928	0.03175
XLOC_030326	XLOC_030326	-	chrUn_GL428182:20772-21739	Low Surge	High Surge	53.9604	121.139	1.16669	0.03175
XLOC_032322	XLOC_032322	-	chrZ:8416732-8418370	Low Basal	Low Surge	1.02899	0.330336	-1.63922	0.0318
XLOC_027607	XLOC_027607	-	chr8:4405741-4405866	High Basal	Low Surge	336.468	103.756	-1.69728	0.0318
XLOC_013563	XLOC_013563	-	chr2:23846018-23847757	Low Surge	High Surge	0.205344	0.668935	1.70382	0.0318
XLOC_020113	XLOC_020113	-	chr3:84447078-84447272	Low Basal	Low Surge	119.409	39.6031	-1.59222	0.03185
XLOC_032504	XLOC_032504	-	chrZ:19866655-19867699	Low Surge	High Surge	0.483817	1.49667	1.62922	0.03185
XLOC_030729	XLOC_030729	ENSMGAT00000014921.2	chrUn_GL429183:1742-2461	High Basal	Low Surge	34.2036	11.8524	-1.52897	0.0319
XLOC_020581	XLOC_020581	-	chr30:4285061-4288984	Low Basal	High Surge	0.52501	0.18258	-1.52381	0.0319
XLOC_030152	XLOC_030152	-	chrUn_GL427612:512-1267	High Basal	Low Surge	0.902543	0.222645	-2.01925	0.03195
XLOC_031505	XLOC_031505	ENSMGAT00000019394.1	chrZ:72756495-72757233	High Basal	Low Surge	89.2748	28.6427	-1.64008	0.03195
XLOC_007837	XLOC_007837	ENSMGAT00000004194.2	chr12:3026788-3038460	Low Basal	High Surge	164.004	467.817	1.51222	0.03195
XLOC_029098	XLOC_029098	-	chrUn_GL424744:82215-86642	High Basal	High Surge	0.525132	1.56971	1.57975	0.032
XLOC_015987	XLOC_015987	ENSMGAT00000002643.2	chr22:2678350-2679258	High Basal	Low Surge	8.60133	2.8969	-1.57005	0.03205
XLOC_024031	XLOC_024031	-	chr5:31133919-31135554	Low Surge	High Surge	0.169966	0.582656	1.7774	0.03205
XLOC_026521	XLOC_026521	-	chr7:7497641-7498855	High Basal	Low Surge	0.606899	0.123011	-2.30266	0.03215
XLOC_027541	XLOC_027541	-	chr8:730900-732660	Low Basal	High Basal	0.821881	0.263428	-1.64152	0.0322
XLOC_032940	XLOC_032940	-	chrZ:43510636-43511140	Low Basal	Low Surge	4.97772	1.57567	-1.65952	0.0322
XLOC_011278	XLOC_011278	-	chr17:6324700-6324897	High Basal	High Surge	18.4836	162.202	3.13347	0.0322
XLOC_031868	XLOC_031868	ENSMGAT00000006781.2	chrZ:39615047-39617006	Low Surge	High Surge	4.38708	13.346	1.60507	0.0322
XLOC_001088	XLOC_001088	ENSMGAT00000016852.2	chr1:175719796-175720915	Low Basal	High Surge	0	0.652918	inf	0.03225
XLOC_014768	XLOC_014768	-	chr2:111647201-111648829	Low Surge	High Surge	0.136769	0.493937	1.85259	0.03225
XLOC_004983	XLOC_004983	-	chr1:155132066-155133041	Low Basal	High Basal	0.575227	0.122317	-2.23351	0.0324
XLOC_024165	XLOC_024165	-	chr5:36487126-36492680	Low Basal	Low Surge	0.868213	0.300184	-1.5322	0.0324
XLOC_025168	XLOC_025168	-	chr6:3429800-3431175	High Basal	Low Surge	0.567073	0.168052	-1.75462	0.0324
XLOC_032608	XLOC_032608	-	chrZ:25796371-25796531	Low Basal	High Surge	92.228	339.102	1.87844	0.0324
XLOC_031503	XLOC_031503	-	chrZ:72656281-72657476	Low Surge	High Surge	52.7319	156.147	1.56616	0.0324
XLOC_014657	XLOC_014657	-	chr2:98096084-98096652	Low Basal	Low Surge	5.79592	1.92527	-1.58998	0.03245
XLOC_020438	XLOC_020438	-	chr30:2084268-2085304	Low Surge	High Surge	44.0378	122.993	1.48177	0.03245
XLOC_003310	XLOC_003310	-	chr1:58812567-58814143	Low Basal	Low Surge	1.89956	0.674488	-1.4938	0.0325
XLOC_010096	XLOC_010096	-	chr15:17587608-17589748	High Basal	Low Surge	0.542447	0.185258	-1.54995	0.0325
XLOC_029740	XLOC_029740	ENSMGAT00000008205.2	chrUn_GL426261:410-1246	Low Surge	High Surge	2.14912	7.72576	1.84593	0.03265
XLOC_028751	XLOC_028751	-	chrUn_GL424005:5631-7112	Low Basal	Low Surge	67.6885	30.4558	-1.1522	0.0327
XLOC_029121	XLOC_029121	-	chrUn_GL424811:1271-3008	Low Surge	High Surge	0.254086	0.852672	1.74668	0.0327
XLOC_014785	XLOC_014785	-	chr2:112737086-112737252	Low Surge	High Surge	11.6149	103.13	3.15042	0.03275
XLOC_009077	XLOC_009077	ENSMGAT00000019508.1	chr14:19584698-19584992	High Basal	High Surge	11.9673	38.6836	1.69262	0.0328
XLOC_011283	XLOC_011283	-	chr17:6626526-6627447	Low Basal	Low Surge	1.20367	0.213174	-2.49734	0.03285
XLOC_033381	XLOC_033381	-	chrZ:69043996-69044313	Low Basal	Low Surge	17.0669	5.31453	-1.68319	0.0329
XLOC_026833	XLOC_026833	-	chr7:38172027-38173977	Low Basal	High Surge	0.261269	0.780791	1.5794	0.0329
XLOC_029512	XLOC_029512	ENSMGAT00000007182.2	chrUn_GL425718:2352-2869	High Basal	High Surge	1.70639	5.64171	1.72519	0.0329
XLOC_021845	XLOC_021845	-	chr4:18279357-18283068	Low Basal	Low Surge	1.04218	0.387374	-1.42781	0.03295
XLOC_024873	XLOC_024873	ENSMGAT00000020499.1	chr6:6070298-6070742	Low Basal	Low Surge	137.177	47.1455	-1.54085	0.03295
XLOC_030086	XLOC_030086	ENSMGAT00000009209.2	chrUn_GL427461:118-1708	Low Surge	High Surge	4.32828	12.7231	1.55558	0.03295
XLOC_011711	XLOC_011711	-	chr19:6041805-6043375	High Basal	High Surge	0.137754	0.659733	2.25979	0.033
XLOC_023928	XLOC_023928	-	chr5:24880533-24880631	High Basal	Low Surge	432.648	116.356	-1.89464	0.03305
XLOC_016629	XLOC_016629	-	chr23:5123286-5124108	Low Surge	High Surge	72.7528	160.732	1.14358	0.03305
XLOC_030067	XLOC_030067	-	chrUn_GL427401:171-1086	High Basal	Low Surge	694.732	232.607	-1.57856	0.0331
XLOC_007778	XLOC_007778	ENSMGAT00000019344.1	chr12:20626266-20627185	Low Surge	High Surge	3.51924	10.4131	1.56507	0.0331
XLOC_029255	XLOC_029255	ENSMGAT00000005347.2	chrUn_GL425131:34-567	High Basal	Low Surge	52.1178	14.9365	-1.80294	0.03315
XLOC_030532	XLOC_030532	-	chrUn_GL428708:0-223	High Basal	Low Surge	25.7063	2.72335	-3.23867	0.03315
XLOC_029233	XLOC_029233	ENSMGAT00000019857.1	chrUn_GL425103:1128-1595	Low Basal	High Surge	738.981	1983.33	1.42431	0.03315
XLOC_029979	XLOC_029979	-	chrUn_GL427150:968-1274	Low Basal	Low Surge	19.4725	3.92202	-2.31177	0.0332
XLOC_032642	XLOC_032642	-	chrZ:27698457-27701203	Low Basal	Low Surge	144.599	65.0563	-1.15229	0.03325
XLOC_003905	XLOC_003905	-	chr1:98219754-98222388	Low Basal	Low Surge	0.557811	0.175325	-1.66974	0.03335
XLOC_019380	XLOC_019380	-	chr3:20848313-20850223	Low Basal	High Surge	0.545211	0.144182	-1.91893	0.03335
XLOC_029535	XLOC_029535	-	chrUn_GL425783:1111-1209	Low Surge	High Surge	42.5989	742.548	4.1236	0.03335
XLOC_029994	XLOC_029994	-	chrUn_GL427202:3-1125	Low Surge	High Surge	0.269801	1.08854	2.01242	0.03335
XLOC_014461	XLOC_014461	-	chr2:87650796-87653192	Low Surge	High Surge	0.326442	0.951412	1.54324	0.0334
XLOC_029575	XLOC_029575	-	chrUn_GL425874:907-1619	Low Surge	High Surge	3.37703	10.3041	1.6094	0.0334
XLOC_029735	XLOC_029735	-	chrUn_GL426250:68-1359	Low Surge	High Surge	54.3125	121.482	1.16139	0.0334
XLOC_005698	XLOC_005698	-	chr10:817621-833887	Low Basal	Low Surge	0.820258	0.243101	-1.75452	0.03345
XLOC_009996	XLOC_009996	-	chr15:7961600-7962273	High Basal	Low Surge	18.3087	6.71547	-1.44697	0.03345
XLOC_006264	XLOC_006264	ENSMGAT00000017285.1	chr10:27270344-27271247	Low Basal	Low Surge	0.816304	0.20864	-1.96809	0.0335
XLOC_024679	XLOC_024679	ENSMGAT00000000164.1	chr6:31363716-31372858	Low Basal	Low Surge	1.67801	13.2206	2.97797	0.0335
XLOC_028619	XLOC_028619	-	chr9:12772156-12773126	Low Basal	Low Surge	2.56024	0.843246	-1.60225	0.0335
XLOC_008249	XLOC_008249	ENSMGAT00000001895.1	chr13:1424112-1426583	Low Basal	High Surge	0.917983	3.11829	1.76422	0.0335
XLOC_032936	XLOC_032936	-	chrZ:43295984-43296094	Low Basal	Low Surge	462.092	67.5561	-2.77402	0.03355
XLOC_017954	XLOC_017954	-	chr29:609613-611763	Low Surge	High Surge	103.025	291.79	1.50194	0.03355
XLOC_016219	XLOC_016219	-	chr22:7870432-7872029	Low Basal	High Basal	0.71244	0.225256	-1.6612	0.0336
XLOC_019945	XLOC_019945	-	chr3:66059754-66060191	High Basal	High Surge	3.8811	0.612164	-2.66448	0.0336
XLOC_006206	XLOC_006206	-	chr10:22070341-22073708	Low Surge	High Surge	241.739	678.625	1.48916	0.0336
XLOC_012809	XLOC_012809	ENSMGAT00000020288.1	chr2:39469255-39485597	Low Surge	High Surge	58.8408	389.727	2.72757	0.0337
XLOC_017068	XLOC_017068	-	chr25:5264748-5269404	Low Surge	High Surge	31.433	69.8728	1.15245	0.03375
XLOC_032835	XLOC_032835	-	chrZ:37658612-37661535	Low Surge	High Surge	0.260895	0.762873	1.54797	0.03375
XLOC_025787	XLOC_025787	-	chr6:50423777-50425266	High Basal	Low Surge	0.501141	0.152343	-1.7179	0.0338
XLOC_030233	XLOC_030233	-	chrUn_GL427869:6166-6633	Low Basal	High Surge	2.03062	7.26905	1.83985	0.0338
XLOC_031249	XLOC_031249	ENSMGAT00000004396.1	chrZ:26304396-26306389	Low Surge	High Surge	86.7183	192.447	1.15005	0.0338
XLOC_014457	XLOC_014457	-	chr2:87630808-87631041	Low Basal	High Basal	38.3843	4.19874	-3.19249	0.03385
XLOC_024570	XLOC_024570	ENSMGAT00000019110.1	chr6:7846560-7848030	Low Basal	Low Surge	513.045	176.403	-1.54021	0.03385
XLOC_029994	XLOC_029994	-	chrUn_GL427202:3-1125	High Basal	Low Surge	0.988157	0.269801	-1.87284	0.0339
XLOC_031602	XLOC_031602	ENSMGAT00000001797.2	chrZ:7262160-7265815	Low Surge	High Surge	86.3658	244.693	1.50244	0.03395
XLOC_003337	XLOC_003337	-	chr1:60544614-60546970	Low Basal	Low Surge	1.28309	0.44289	-1.5346	0.034
XLOC_015765	XLOC_015765	-	chr22:454442-455273	Low Basal	Low Surge	35.6472	12.5189	-1.50968	0.034
XLOC_031043	XLOC_031043	-	chrUn_GL429748:171-447	High Basal	High Surge	131.22	405.406	1.62738	0.034
XLOC_008194	XLOC_008194	-	chr12:19688544-19691198	Low Surge	High Surge	0.159577	0.52503	1.71814	0.034
XLOC_013201	XLOC_013201	ENSMGAT00000015956.2	chr2:112513562-112516598	Low Surge	High Surge	25.4216	56.2815	1.14661	0.034
XLOC_024679	XLOC_024679	ENSMGAT00000000164.1	chr6:31363716-31372858	Low Surge	High Surge	13.2206	1.67904	-2.97708	0.03405
XLOC_001314	XLOC_001314	ENSMGAT00000002957.2	chr1:768962-802672	Low Surge	High Surge	0.525027	1.44801	1.4636	0.0341
XLOC_029136	XLOC_029136	ENSMGAT00000017944.1	chrUn_GL424856:568-1144	High Basal	Low Surge	5.87306	1.9892	-1.56192	0.03415
XLOC_029654	XLOC_029654	-	chrUn_GL426050:56-6164	Low Surge	High Surge	1.75445	5.169	1.55887	0.03415
XLOC_029573	XLOC_029573	-	chrUn_GL425866:45054-46668	Low Surge	High Surge	18.3157	64.1758	1.80895	0.03425
XLOC_004593	XLOC_004593	-	chr1:141577835-141579145	Low Surge	High Surge	0.145413	0.603653	2.05357	0.0343
XLOC_005588	XLOC_005588	-	chr1:197262040-197263436	High Basal	Low Surge	0.534515	0.165914	-1.6878	0.03435
XLOC_011406	XLOC_011406	ENSMGAT00000003953.1	chr19:4893393-4894812	Low Basal	High Basal	1.8448	0.147336	-3.64628	0.03445
XLOC_004548	XLOC_004548	-	chr1:137343132-137344780	Low Basal	Low Surge	0.521844	0.0754052	-2.79088	0.03455
XLOC_026672	XLOC_026672	-	chr7:21058853-21060953	High Basal	Low Surge	0.541142	0.100571	-2.42779	0.0346
XLOC_004541	XLOC_004541	-	chr1:136142694-136144078	Low Basal	High Surge	0.699728	0.158092	-2.14603	0.0346
XLOC_006660	XLOC_006660	-	chr10:27702562-27703297	Low Basal	Low Surge	2.87627	0.965597	-1.57471	0.03465
XLOC_005638	XLOC_005638	-	chr1:198612630-198612801	Low Basal	High Surge	60.7782	248.907	2.03398	0.03465
XLOC_030287	XLOC_030287	-	chrUn_GL428054:1156-1812	Low Basal	Low Surge	13.9199	4.20912	-1.72556	0.0347
XLOC_028886	XLOC_028886	-	chrUn_GL424373:3-1193	Low Surge	High Surge	0.585141	1.75845	1.58745	0.0347
XLOC_004457	XLOC_004457	-	chr1:130902152-130902653	Low Basal	Low Surge	13.4681	4.81246	-1.4847	0.03475
XLOC_029467	XLOC_029467	-	chrUn_GL425607:42629-43019	Low Surge	High Surge	1.85822	10.6607	2.5203	0.03475
XLOC_016394	XLOC_016394	ENSMGAT00000003856.1	chr23:2953085-2956226	Low Surge	High Surge	1.17286	14.0015	3.57748	0.0348
XLOC_019806	XLOC_019806	-	chr3:55541579-55542889	Low Surge	High Surge	10.1667	29.6002	1.54176	0.0348
XLOC_031502	XLOC_031502	-	chrZ:72635153-72637075	Low Surge	High Surge	38.1846	108.89	1.51181	0.03485
XLOC_026144	XLOC_026144	ENSMGAT00000001042.2	chr7:3889423-3889567	High Basal	Low Surge	198.078	42.0719	-2.23514	0.0349
XLOC_031056	XLOC_031056	-	chrW:178673-178912	High Basal	Low Surge	34.7375	7.73277	-2.16744	0.0349
XLOC_031535	XLOC_031535	ENSMGAT00000009933.2	chrZ:77125842-77126016	High Basal	Low Surge	2318.02	881.174	-1.39539	0.0349
XLOC_002330	XLOC_002330	ENSMGAT00000019318.1	chr1:163493551-163496099	Low Basal	Low Surge	210.948	77.2732	-1.44884	0.03495
XLOC_030489	XLOC_030489	-	chrUn_GL428581:751-1452	High Basal	Low Surge	5.42226	1.78398	-1.6038	0.03495
XLOC_017787	XLOC_017787	ENSMGAT00000007057.2	chr28:4800876-4804054	Low Surge	High Surge	34.0912	99.6289	1.54716	0.03495
XLOC_030119	XLOC_030119	-	chrUn_GL427547:969-1814	Low Surge	High Surge	12.6797	36.4414	1.52305	0.03495
XLOC_030301	XLOC_030301	-	chrUn_GL428097:203-1703	High Basal	Low Surge	218.391	70.1102	-1.63922	0.03505
XLOC_004550	XLOC_004550	-	chr1:137572843-137573163	High Basal	Low Surge	9.28327	1.48079	-2.64827	0.0351
XLOC_029587	XLOC_029587	ENSMGAT00000007500.2	chrUn_GL425904:5-1458	Low Surge	High Surge	13.3464	37.7951	1.50174	0.0351
XLOC_030044	XLOC_030044	-	chrUn_GL427347:790-936	High Basal	Low Surge	124.074	23.7992	-2.38222	0.03515
XLOC_009931	XLOC_009931	-	chr15:522035-522439	Low Surge	High Surge	74.8609	210.848	1.49392	0.0352
XLOC_023781	XLOC_023781	-	chr5:12676705-12677911	Low Basal	Low Surge	1.8749	0.649003	-1.53052	0.03525
XLOC_032741	XLOC_032741	-	chrZ:32763792-32764635	Low Basal	Low Surge	1.06654	0.28819	-1.88784	0.03525
XLOC_014822	XLOC_014822	-	chr2:116772420-116772971	Low Surge	High Surge	0.68205	2.59663	1.92869	0.03525
XLOC_032775	XLOC_032775	-	chrZ:34379851-34380124	High Basal	Low Surge	20.0438	2.5719	-2.96225	0.0353
XLOC_008075	XLOC_008075	-	chr12:7338303-7339877	Low Basal	High Surge	0.605384	0.133885	-2.17686	0.0353
XLOC_029846	XLOC_029846	-	chrUn_GL426520:801-1069	Low Surge	High Surge	6.54012	105.748	4.01517	0.0353
XLOC_033107	XLOC_033107	-	chrZ:54776089-54776201	Low Surge	High Surge	38.5176	359.479	3.22232	0.0353
XLOC_033019	XLOC_033019	-	chrZ:47740417-47740650	Low Surge	High Surge	3.11824	35.1977	3.49668	0.03535
XLOC_004709	XLOC_004709	-	chr1:146141939-146143510	Low Basal	High Basal	0.705429	0.22069	-1.67648	0.0354
XLOC_029267	XLOC_029267	ENSMGAT00000005372.1	chrUn_GL425153:1235-2875	Low Surge	High Surge	4.00961	11.2252	1.48521	0.0354
XLOC_006599	XLOC_006599	-	chr10:22804920-22805070	Low Basal	Low Surge	178.348	55.9307	-1.67298	0.03545
XLOC_018225	XLOC_018225	-	chr3:20455002-20506283	Low Basal	High Basal	1.41093	0.3627	-1.9598	0.03555
XLOC_002544	XLOC_002544	-	chr1:203363987-203383996	Low Basal	High Surge	1978.18	5409.86	1.45142	0.03555
XLOC_031419	XLOC_031419	-	chrZ:56630231-56632595	Low Basal	Low Surge	882.785	309.945	-1.51005	0.0356
XLOC_015659	XLOC_015659	-	chr21:2020108-2023450	Low Surge	High Surge	0.413192	1.2009	1.53923	0.0356
XLOC_033029	XLOC_033029	-	chrZ:48454429-48454812	Low Surge	High Surge	10.214	29.4813	1.52926	0.0356
XLOC_025247	XLOC_025247	-	chr6:8729046-8731032	Low Basal	Low Surge	0.56635	0.181993	-1.63781	0.03565
XLOC_006714	XLOC_006714	ENSMGAT00000002034.1	chr11:2411194-2591210	Low Surge	High Surge	9.71779	0.284594	-5.09365	0.03565
XLOC_032334	XLOC_032334	-	chrZ:8756987-8757486	Low Surge	High Surge	2.03029	6.16531	1.60249	0.03565
XLOC_004270	XLOC_004270	-	chr1:116520392-116523425	Low Basal	Low Surge	0.583582	0.196004	-1.57405	0.0357
XLOC_032213	XLOC_032213	-	chrZ:6386659-6388305	Low Basal	Low Surge	1.81298	0.646441	-1.48777	0.03575
XLOC_006473	XLOC_006473	-	chr10:14106177-14107279	Low Basal	High Surge	0.736209	0.0780764	-3.23716	0.03575
XLOC_004569	XLOC_004569	-	chr1:140043826-140045358	Low Basal	High Basal	0.476824	0.113953	-2.06502	0.03585
XLOC_032874	XLOC_032874	-	chrZ:39786908-39787080	Low Basal	Low Surge	203.577	68.2291	-1.57711	0.03585
XLOC_022095	XLOC_022095	-	chr4:42077896-42080144	High Basal	Low Surge	1.80464	0.465248	-1.95564	0.03585
XLOC_010573	XLOC_010573	-	chr16:190163-191890	Low Basal	Low Surge	1.01484	0.334112	-1.60286	0.0359
XLOC_007345	XLOC_007345	-	chr11:9375750-9377527	High Basal	Low Surge	0.51147	0.0916043	-2.48116	0.0359
XLOC_020107	XLOC_020107	-	chr3:82946990-82948454	Low Basal	High Surge	0.597086	0.12017	-2.31286	0.0359
XLOC_029268	XLOC_029268	-	chrUn_GL425155:7698-8946	Low Surge	High Surge	0.468769	1.32868	1.50304	0.0359
XLOC_023128	XLOC_023128	-	chr5:6207116-6207633	Low Surge	High Surge	99.0705	220.61	1.15497	0.03595
XLOC_033237	XLOC_033237	-	chrZ:61309036-61309152	Low Surge	High Surge	209.507	904.524	2.11016	0.03595
XLOC_028773	XLOC_028773	-	chrUn_GL424107:13-1813	Low Surge	High Surge	0.174639	0.637669	1.86843	0.036
XLOC_029739	XLOC_029739	ENSMGAT00000008196.1	chrUn_GL426261:0-300	Low Basal	Low Surge	958.533	330.446	-1.53641	0.03605
XLOC_032148	XLOC_032148	-	chrZ:2949043-2950473	Low Surge	High Surge	0.160262	0.55508	1.79226	0.0361
XLOC_030788	XLOC_030788	-	chrUn_GL429359:525-4451	Low Basal	High Basal	0.126896	0.562973	2.14942	0.0362
XLOC_024257	XLOC_024257	-	chr5:41725361-41726316	Low Basal	Low Surge	0.779259	0.18865	-2.04639	0.0362
XLOC_023168	XLOC_023168	-	chr5:8687569-8688466	High Basal	High Surge	22.8345	65.1358	1.51224	0.0362
XLOC_014405	XLOC_014405	-	chr2:85267570-85270595	Low Basal	High Surge	0.478797	0.169627	-1.49705	0.0363
XLOC_004149	XLOC_004149	-	chr1:106752295-106752617	Low Basal	High Surge	2.88123	17.8227	2.62896	0.03645
XLOC_031111	XLOC_031111	-	chrZ:8739679-8741485	High Basal	High Surge	67.3183	190.186	1.49834	0.03645
XLOC_029067	XLOC_029067	-	chrUn_GL424694:0-1082	Low Surge	High Surge	0.564992	1.68786	1.57889	0.03645
XLOC_029702	XLOC_029702	ENSMGAT00000008011.2	chrUn_GL426161:31879-32942	Low Basal	Low Surge	8.93181	3.02462	-1.5622	0.0365
XLOC_004446	XLOC_004446	-	chr1:130284606-130284944	High Basal	Low Surge	8.19671	2.48639	-1.72099	0.0365
XLOC_009554	XLOC_009554	ENSMGAT00000019121.1	chr15:1738654-1762457	Low Basal	High Surge	1.20392	5.28238	2.13345	0.0365
XLOC_013350	XLOC_013350	-	chr2:6047262-6049098	Low Basal	Low Surge	1.44616	0.523164	-1.46689	0.03655
XLOC_032578	XLOC_032578	-	chrZ:24031824-24031949	Low Basal	Low Surge	381.699	108.089	-1.82022	0.03655
XLOC_029193	XLOC_029193	-	chrUn_GL424977:3330-4516	Low Basal	High Surge	0.188997	1.03524	2.45353	0.03655
XLOC_005156	XLOC_005156	-	chr1:165206605-165206828	Low Basal	Low Surge	1986.44	904.169	-1.13552	0.0366
XLOC_029695	XLOC_029695	-	chrUn_GL426146:0-1107	Low Basal	High Surge	79.9612	212.234	1.40828	0.0366
XLOC_008609	XLOC_008609	ENSMGAT00000008162.2	chr13:17435111-17435738	Low Surge	High Surge	7.50639	19.9695	1.41161	0.0366
XLOC_025506	XLOC_025506	-	chr6:25434554-25438475	High Basal	Low Surge	0.560838	0.195741	-1.51864	0.03665
XLOC_013735	XLOC_013735	-	chr2:39467940-39469155	Low Basal	Low Surge	1.25121	0.431325	-1.53647	0.0367
XLOC_031134	XLOC_031134	-	chrZ:10084717-10087921	Low Basal	Low Surge	64.3011	22.6233	-1.50704	0.0367
XLOC_008652	XLOC_008652	-	chr13:5656-7265	High Basal	Low Surge	0.767205	0.259811	-1.56215	0.0367
XLOC_029657	XLOC_029657	-	chrUn_GL426055:1-1357	High Basal	Low Surge	6.75408	2.33701	-1.5311	0.0367
XLOC_032976	XLOC_032976	-	chrZ:45500457-45500720	High Basal	Low Surge	35.8615	12.1579	-1.56054	0.03675
XLOC_029399	XLOC_029399	-	chrUn_GL425459:1059-1335	Low Surge	High Surge	79.4899	231.575	1.54264	0.03685
XLOC_025242	XLOC_025242	-	chr6:8694846-8697840	Low Basal	Low Surge	0.467178	0.156559	-1.57726	0.0369
XLOC_006095	XLOC_006095	ENSMGAT00000000514.1,ENSMGAT00000000592.1	chr10:9101792-9257040	High Basal	High Surge	51.9802	8.25757	-2.65417	0.03695
XLOC_015173	XLOC_015173	-	chr20:1436655-1438151	Low Basal	High Basal	0.504254	0.147032	-1.77802	0.037
XLOC_019167	XLOC_019167	-	chr3:2117476-2119388	Low Basal	Low Surge	0.744208	0.24704	-1.59096	0.037
XLOC_014038	XLOC_014038	-	chr2:56439750-56440978	Low Surge	High Surge	0.878052	2.5631	1.54551	0.037
XLOC_019583	XLOC_019583	-	chr3:38223233-38224159	Low Surge	High Surge	0.551076	1.62025	1.55589	0.037
XLOC_030571	XLOC_030571	-	chrUn_GL428822:18-1080	Low Surge	High Surge	12.8827	37.2217	1.53071	0.037
XLOC_032395	XLOC_032395	-	chrZ:11529366-11529566	Low Surge	High Surge	37.8959	184.108	2.28044	0.037
XLOC_012051	XLOC_012051	ENSMGAT00000018490.1	chr2:40914106-40914863	Low Basal	High Basal	6.3254	23.48	1.8922	0.03705
XLOC_009479	XLOC_009479	-	chr14:14953922-14955477	Low Basal	Low Surge	0.564553	0.171242	-1.72108	0.03705
XLOC_004524	XLOC_004524	-	chr1:134500121-134500950	Low Surge	High Surge	0.149299	0.809275	2.43843	0.03705
XLOC_003953	XLOC_003953	-	chr1:98632833-98635592	Low Basal	High Basal	0.903035	0.296327	-1.60759	0.0371
XLOC_005348	XLOC_005348	-	chr1:174482463-174483675	Low Basal	Low Surge	1.02419	0.334232	-1.61556	0.03715
XLOC_028526	XLOC_028526	-	chr9:6678782-6680615	Low Basal	High Surge	0.683879	0.232906	-1.55399	0.03715
XLOC_031151	XLOC_031151	-	chrZ:11992708-11999440	Low Surge	High Surge	1.41497	4.29703	1.60257	0.0372
XLOC_029864	XLOC_029864	-	chrUn_GL426580:1024-1264	Low Basal	High Surge	2725.39	5976.71	1.13289	0.0373
XLOC_005561	XLOC_005561	-	chr1:193462285-193464424	Low Basal	Low Surge	0.668323	0.229909	-1.53948	0.03735
XLOC_030062	XLOC_030062	-	chrUn_GL427388:153-1873	Low Surge	High Surge	0.144171	0.772803	2.42232	0.03755
XLOC_004770	XLOC_004770	-	chr1:147424338-147424894	Low Basal	Low Surge	3.76156	1.26661	-1.57035	0.0376
XLOC_029930	XLOC_029930	-	chrUn_GL426843:8-679	Low Surge	High Surge	1.20679	3.54498	1.5546	0.0376
XLOC_016825	XLOC_016825	-	chr24:3369580-3371543	Low Basal	High Basal	0.730091	0.174483	-2.06499	0.03765
XLOC_013561	XLOC_013561	-	chr2:23834012-23836932	Low Basal	Low Surge	0.908047	0.313105	-1.53612	0.03765
XLOC_019507	XLOC_019507	-	chr3:30010737-30013718	Low Basal	Low Surge	0.607174	0.216345	-1.48878	0.03765
XLOC_007672	XLOC_007672	ENSMGAT00000008452.1	chr12:10766371-10779288	Low Basal	High Surge	2.05949	6.5813	1.67608	0.03765
XLOC_031423	XLOC_031423	ENSMGAT00000008483.2	chrZ:56976054-56978650	Low Surge	High Surge	27.6055	73.993	1.42243	0.03765
XLOC_012329	XLOC_012329	ENSMGAT00000015561.1	chr2:85300283-85305011	Low Surge	High Surge	0.233248	1.31941	2.49996	0.0377
XLOC_029901	XLOC_029901	-	chrUn_GL426716:1351-1608	Low Surge	High Surge	5.00911	21.6706	2.11311	0.03775
XLOC_013451	XLOC_013451	-	chr2:16555815-16559164	Low Basal	Low Surge	2.00349	0.692709	-1.53219	0.0378
XLOC_014455	XLOC_014455	-	chr2:87616951-87618569	Low Basal	Low Surge	4.32978	1.49254	-1.53652	0.0378
XLOC_030118	XLOC_030118	-	chrUn_GL427545:1499-1698	High Basal	Low Surge	0	6.43883	inf	0.0378
XLOC_032814	XLOC_032814	-	chrZ:36794021-36794205	High Basal	Low Surge	1387.29	494.572	-1.48801	0.0378
XLOC_021258	XLOC_021258	-	chr4:31408379-31409034	Low Surge	High Surge	1.91148	5.66926	1.56847	0.03785
XLOC_019615	XLOC_019615	-	chr3:40932244-40933070	Low Surge	High Surge	0.170712	0.863976	2.33943	0.0379
XLOC_028878	XLOC_028878	ENSMGAT00000002158.1	chrUn_GL424362:4291-6980	High Basal	Low Surge	70.5509	21.8458	-1.69131	0.03795
XLOC_031293	XLOC_031293	ENSMGAT00000006200.2	chrZ:32609684-32618905	Low Basal	Low Surge	0.0859287	2.96056	5.10659	0.038
XLOC_030769	XLOC_030769	-	chrUn_GL429305:555-1557	High Basal	Low Surge	92.8461	32.7279	-1.50432	0.038
XLOC_001136	XLOC_001136	ENSMGAT00000016957.2	chr1:182071924-182072746	Low Surge	High Surge	7.77976	22.1227	1.50773	0.038
XLOC_013216	XLOC_013216	ENSMGAT00000020902.1	chr2:113349481-113350811	Low Basal	High Basal	5.4218	0.595447	-3.18673	0.03805
XLOC_031334	XLOC_031334	-	chrZ:39926596-39929450	Low Basal	Low Surge	1.42429	0.514775	-1.46823	0.0381
XLOC_010786	XLOC_010786	-	chr16:15664448-15664741	Low Surge	High Surge	93.8354	269.035	1.51959	0.03815
XLOC_013922	XLOC_013922	-	chr2:49571160-49572322	Low Basal	Low Surge	0.520811	0.118466	-2.13629	0.0382
XLOC_017343	XLOC_017343	-	chr26:6101516-6103216	High Basal	Low Surge	1.7024	0.590525	-1.5275	0.0382
XLOC_014579	XLOC_014579	-	chr2:93798004-93800203	Low Basal	High Surge	0.914031	0.285632	-1.67808	0.0382
XLOC_028900	XLOC_028900	-	chrUn_GL424410:7-996	Low Basal	Low Surge	0.925876	0.243916	-1.92444	0.03835
XLOC_012533	XLOC_012533	-	chr2:116788241-116802388	Low Basal	High Surge	0.236946	1.28224	2.43603	0.03835
XLOC_029950	XLOC_029950	ENSMGAT00000008725.2	chrUn_GL427008:9-351	Low Basal	High Surge	29.1127	81.7793	1.49009	0.0384
XLOC_024165	XLOC_024165	-	chr5:36487126-36492680	Low Surge	High Surge	0.300184	0.85963	1.51787	0.0384
XLOC_030508	XLOC_030508	-	chrUn_GL428633:5579-5998	Low Surge	High Surge	0.584818	3.26054	2.47905	0.0384
XLOC_020432	XLOC_020432	-	chr30:1892036-1898469	Low Basal	Low Surge	0.912013	0.319874	-1.51155	0.03845
XLOC_031053	XLOC_031053	-	chrW:147906-148052	High Basal	Low Surge	833.987	281.179	-1.56854	0.03845
XLOC_027614	XLOC_027614	-	chr8:4605526-4607112	Low Surge	High Surge	0.211986	0.656086	1.62992	0.03845
XLOC_012395	XLOC_012395	ENSMGAT00000015734.1	chr2:100719077-100719605	Low Surge	High Surge	77.776	220.89	1.50593	0.03855
XLOC_015227	XLOC_015227	-	chr20:8134587-8135882	Low Basal	Low Surge	0.479271	0.114066	-2.07098	0.0386
XLOC_025485	XLOC_025485	-	chr6:24596846-24598789	Low Surge	High Surge	0.554407	1.6418	1.56626	0.0386
XLOC_020074	XLOC_020074	-	chr3:80212787-80213961	Low Basal	Low Surge	0.603716	0.0649329	-3.21685	0.03865
XLOC_030109	XLOC_030109	-	chrUn_GL427534:767-1034	Low Basal	Low Surge	17.1326	4.27213	-2.00372	0.03865
XLOC_029701	XLOC_029701	-	chrUn_GL426160:2159-3639	High Basal	High Surge	1346.11	3748.32	1.47745	0.03865
XLOC_027585	XLOC_027585	-	chr8:2262803-2264297	Low Basal	Low Surge	0.65983	0.208337	-1.66317	0.0387
XLOC_028696	XLOC_028696	-	chr9:18554168-18556305	Low Surge	High Surge	0.347005	1.0112	1.54303	0.0387
XLOC_033481	XLOC_033481	-	chrZ:74270427-74270684	High Basal	Low Surge	28.7191	9.22092	-1.63903	0.03875
XLOC_014527	XLOC_014527	-	chr2:92522069-92522283	Low Surge	High Surge	201.565	579.322	1.52312	0.03875
XLOC_029129	XLOC_029129	-	chrUn_GL424834:313-1174	Low Surge	High Surge	0.208296	1.40784	2.75678	0.03875
XLOC_016394	XLOC_016394	ENSMGAT00000003856.1	chr23:2953085-2956226	Low Basal	High Basal	3.85082	0.380194	-3.34036	0.0388
XLOC_022344	XLOC_022344	-	chr4:58002458-58005308	Low Basal	Low Surge	1.28136	0.455574	-1.49192	0.0388
XLOC_032987	XLOC_032987	-	chrZ:45949161-45950583	Low Basal	High Surge	1.64857	0.624477	-1.40049	0.03885
XLOC_002847	XLOC_002847	-	chr1:24925172-24925342	Low Basal	High Surge	111.422	320.159	1.52275	0.0389
XLOC_030666	XLOC_030666	-	chrUn_GL429013:721-819	High Basal	High Surge	293.72	1711.33	2.5426	0.0389
XLOC_027587	XLOC_027587	-	chr8:2913395-2915182	Low Basal	High Basal	0.892879	0.3061	-1.54446	0.03895
XLOC_033117	XLOC_033117	-	chrZ:55136967-55137086	Low Basal	Low Surge	1775.62	632.601	-1.48896	0.03895
XLOC_027884	XLOC_027884	-	chr8:21594855-21595493	Low Surge	High Surge	0.87786	2.68234	1.61143	0.03895
XLOC_006143	XLOC_006143	ENSMGAT00000019332.1	chr10:14896376-14903880	Low Basal	Low Surge	31.8997	11.8313	-1.43094	0.039
XLOC_030790	XLOC_030790	-	chrUn_GL429365:4262-4502	Low Basal	Low Surge	54.576	18.578	-1.55467	0.03905
XLOC_021218	XLOC_021218	ENSMGAT00000008439.2	chr4:26785228-26787101	Low Basal	High Surge	0.368032	1.12462	1.61154	0.03905
XLOC_027584	XLOC_027584	-	chr8:2257957-2259072	High Basal	High Surge	0.377113	1.15979	1.6208	0.03905
XLOC_004986	XLOC_004986	-	chr1:155231781-155234385	Low Basal	Low Surge	1.33931	0.484314	-1.46747	0.0391
XLOC_003151	XLOC_003151	-	chr1:45636410-45636837	High Basal	Low Surge	2.49365	0.480091	-2.37688	0.03915
XLOC_030076	XLOC_030076	ENSMGAT00000018162.2,ENSMGAT00000018394.1	chrUn_GL427438:270-1667	Low Basal	High Surge	775.666	1732.36	1.15923	0.03915
XLOC_032659	XLOC_032659	-	chrZ:29305046-29305125	High Basal	Low Surge	857.905	132.681	-2.69285	0.03925
XLOC_032727	XLOC_032727	-	chrZ:31618742-31619315	High Basal	Low Surge	1.23966	0.241545	-2.35958	0.03925
XLOC_004916	XLOC_004916	-	chr1:153110841-153112738	Low Basal	Low Surge	0.52059	0.170192	-1.61298	0.0394
XLOC_022315	XLOC_022315	-	chr4:57139870-57141271	Low Basal	Low Surge	0.8823	0.246556	-1.83935	0.0394
XLOC_017015	XLOC_017015	ENSMGAT00000018230.1	chr25:2314547-2314676	Low Basal	Low Surge	19.3193	0	#NAME?	0.0395
XLOC_028856	XLOC_028856	ENSMGAT00000001932.2	chrUn_GL424315:7708-8822	Low Surge	High Surge	4.54791	17.935	1.9795	0.0395
XLOC_013306	XLOC_013306	-	chr2:2263036-2264307	Low Basal	Low Surge	0.529111	0.0687633	-2.94386	0.03955
XLOC_025221	XLOC_025221	-	chr6:6998857-7001146	High Basal	High Surge	0.489626	0.162593	-1.59041	0.03955
XLOC_032935	XLOC_032935	-	chrZ:43290985-43291134	Low Basal	Low Surge	303.145	105.467	-1.52321	0.0396
XLOC_028817	XLOC_028817	-	chrUn_GL424228:430-3369	High Basal	High Surge	0.305711	0.876511	1.5196	0.0396
XLOC_020183	XLOC_020183	-	chr3:91567270-91567770	Low Surge	High Surge	2.10983	5.98074	1.50319	0.0396
XLOC_012568	XLOC_012568	-	chr2:3419947-3420890	High Basal	High Surge	0.597807	1.8224	1.60809	0.03965
XLOC_004974	XLOC_004974	-	chr1:154222999-154223029	Low Surge	High Surge	173175	1588050	3.19695	0.03965
XLOC_032356	XLOC_032356	-	chrZ:9781048-9782000	Low Surge	High Surge	1.01289	2.88354	1.50937	0.03965
XLOC_033376	XLOC_033376	-	chrZ:68025433-68026245	Low Basal	Low Surge	0.998116	0.169809	-2.55529	0.0397
XLOC_030926	XLOC_030926	-	chrUn_GL429685:28935-29606	High Basal	Low Surge	1.64122	0.328183	-2.32219	0.0397
XLOC_016219	XLOC_016219	-	chr22:7870432-7872029	High Basal	High Surge	0.225256	0.681798	1.59778	0.0397
XLOC_026974	XLOC_026974	ENSMGAT00000018192.1	chr8:18046742-18093382	Low Surge	High Surge	0.330328	14.5785	5.4638	0.0397
XLOC_030597	XLOC_030597	-	chrUn_GL428861:22225-24628	Low Basal	Low Surge	0.854982	0.298332	-1.51898	0.03975
XLOC_030977	XLOC_030977	-	chrUn_GL429722:170613-172507	Low Basal	Low Surge	0.656237	0.221256	-1.5685	0.0398
XLOC_022509	XLOC_022509	-	chr4:72175133-72175291	High Basal	Low Surge	1541.17	554.214	-1.47551	0.0398
XLOC_006661	XLOC_006661	-	chr10:27716733-27717476	High Basal	High Surge	0.300602	1.98704	2.72469	0.0398
XLOC_013536	XLOC_013536	-	chr2:23038551-23039449	Low Basal	Low Surge	0.864201	0.205893	-2.06948	0.0399
XLOC_020296	XLOC_020296	ENSMGAT00000020717.1	chr30:1644824-1645240	Low Surge	High Surge	131.296	310.118	1.24	0.0399
XLOC_031575	XLOC_031575	ENSMGAT00000018897.1	chrZ:295907-296709	Low Basal	Low Surge	637.066	235.223	-1.43741	0.03995
XLOC_022084	XLOC_022084	-	chr4:40972582-40973263	High Basal	Low Surge	1.02248	0.260255	-1.97407	0.03995
XLOC_025743	XLOC_025743	-	chr6:45484102-45485571	Low Basal	Low Surge	1.50867	0.546012	-1.46627	0.04
XLOC_015089	XLOC_015089	-	chr20:6854919-6869071	Low Basal	High Surge	0.105539	0.529136	2.32586	0.04
XLOC_023642	XLOC_023642	-	chr5:1228037-1229431	High Basal	Low Surge	0.653001	0.133983	-2.28503	0.0401
XLOC_030827	XLOC_030827	-	chrUn_GL429487:14398-15682	Low Basal	Low Surge	1.98487	0.690415	-1.52351	0.04015
XLOC_002100	XLOC_002100	-	chr1:118350058-118354673	Low Surge	High Surge	60.7676	131.761	1.11655	0.04015
XLOC_006124	XLOC_006124	-	chr10:13393584-13395631	Low Surge	High Surge	0.134231	0.474527	1.82177	0.0402
XLOC_014372	XLOC_014372	-	chr2:81236229-81237796	Low Basal	Low Surge	0.570597	0.160558	-1.82938	0.04025
XLOC_031620	XLOC_031620	-	chrZ:8372196-8373680	High Basal	High Surge	1.38886	4.17308	1.58721	0.04025
XLOC_009770	XLOC_009770	-	chr15:7955257-7960363	High Basal	Low Surge	10.1836	3.66922	-1.4727	0.0403
XLOC_030489	XLOC_030489	-	chrUn_GL428581:751-1452	Low Surge	High Surge	1.78398	5.1243	1.52226	0.0403
XLOC_030455	XLOC_030455	-	chrUn_GL428457:325-549	Low Basal	Low Surge	67.3507	23.458	-1.52161	0.0404
XLOC_017797	XLOC_017797	-	chr28:1380746-1382045	Low Surge	High Surge	0.272924	0.820271	1.5876	0.0404
XLOC_028503	XLOC_028503	-	chr9:6073371-6074591	Low Surge	High Surge	0.0745973	0.604261	3.01798	0.0404
XLOC_024455	XLOC_024455	-	chr5:59649449-59649644	High Basal	High Surge	49.9587	150.669	1.59257	0.04045
XLOC_015954	XLOC_015954	-	chr22:14336408-14338234	Low Surge	High Surge	4.59611	13.563	1.56119	0.04045
XLOC_029717	XLOC_029717	-	chrUn_GL426192:715-1163	Low Surge	High Surge	8.13854	23.1928	1.51084	0.04045
XLOC_030433	XLOC_030433	ENSMGAT00000010117.1	chrUn_GL428333:3208-5328	Low Surge	High Surge	85.242	183.742	1.10804	0.04045
XLOC_004125	XLOC_004125	-	chr1:105778854-105780424	Low Basal	High Surge	0.207106	0.77692	1.9074	0.0405
XLOC_029311	XLOC_029311	ENSMGAT00000015626.2	chrUn_GL425241:3525-5758	Low Surge	High Surge	10.7837	23.2784	1.11013	0.0405
XLOC_029497	XLOC_029497	ENSMGAT00000007093.2	chrUn_GL425684:478-1338	Low Surge	High Surge	161.976	461.451	1.5104	0.0405
XLOC_029126	XLOC_029126	-	chrUn_GL424831:112-1254	High Basal	Low Surge	0.677364	0.108736	-2.6391	0.04055
XLOC_029611	XLOC_029611	ENSMGAT00000007601.2	chrUn_GL425958:338-682	High Basal	High Surge	2343.17	5161.77	1.13941	0.04055
XLOC_010020	XLOC_010020	-	chr15:10122123-10122956	Low Basal	High Surge	0.851601	0.119017	-2.83901	0.0406
XLOC_023245	XLOC_023245	-	chr5:16773976-16774597	Low Basal	Low Surge	36.2714	12.9925	-1.48115	0.04065
XLOC_017109	XLOC_017109	-	chr25:1674025-1674760	High Basal	Low Surge	4.00552	1.41079	-1.50549	0.04065
XLOC_028585	XLOC_028585	-	chr9:10948837-10949940	Low Surge	High Surge	0.200088	0.984385	2.29859	0.04075
XLOC_003603	XLOC_003603	-	chr1:79684369-79684625	Low Basal	Low Surge	44.0478	15.8592	-1.47375	0.0408
XLOC_005502	XLOC_005502	-	chr1:187198568-187198676	Low Basal	Low Surge	637.396	120.024	-2.40886	0.0408
XLOC_002877	XLOC_002877	-	chr1:27613977-27614109	Low Surge	High Surge	284.847	790.706	1.47295	0.04085
XLOC_010635	XLOC_010635	-	chr16:4702368-4704422	Low Basal	High Surge	0.324686	0.893248	1.46002	0.0409
XLOC_028826	XLOC_028826	ENSMGAT00000001703.1	chrUn_GL424249:20079-33237	Low Surge	High Surge	9.35927	20.3476	1.12039	0.0409
XLOC_030789	XLOC_030789	ENSMGAT00000019534.1	chrUn_GL429362:3464-6313	Low Surge	High Surge	1.38011	4.32922	1.64932	0.0409
XLOC_003003	XLOC_003003	-	chr1:36788099-36788204	High Basal	Low Surge	2946.71	1029.83	-1.5167	0.04095
XLOC_026643	XLOC_026643	-	chr7:19074684-19076110	Low Basal	Low Surge	0.615616	0.110212	-2.48175	0.041
XLOC_016965	XLOC_016965	-	chr25:16748-18605	Low Surge	High Surge	1.45833	4.1256	1.50028	0.041
XLOC_033300	XLOC_033300	-	chrZ:64590676-64592185	Low Surge	High Surge	0.271219	0.777384	1.51917	0.041
XLOC_015742	XLOC_015742	-	chr21:8930662-8932393	Low Basal	Low Surge	0.539137	0.0953229	-2.49976	0.04105
XLOC_026007	XLOC_026007	-	chr7:23332769-23333121	High Basal	Low Surge	7520.57	3010.38	-1.32089	0.04105
XLOC_029101	XLOC_029101	ENSMGAT00000001642.2	chrUn_GL424747:10-1424	Low Surge	High Surge	36.4004	102.287	1.4906	0.04105
XLOC_029231	XLOC_029231	-	chrUn_GL425096:179-3314	High Basal	Low Surge	61.5855	22.0243	-1.48349	0.0411
XLOC_007713	XLOC_007713	-	chr12:15640303-15646244	Low Basal	High Surge	0.153461	0.813175	2.40569	0.0411
XLOC_023734	XLOC_023734	-	chr5:9125303-9127374	Low Basal	Low Surge	0.936691	0.223628	-2.06647	0.04115
XLOC_032784	XLOC_032784	-	chrZ:35698064-35698322	Low Surge	High Surge	18.8571	55.2326	1.55041	0.04115
XLOC_029884	XLOC_029884	-	chrUn_GL426661:688-840	High Basal	Low Surge	472.359	169.089	-1.4821	0.04125
XLOC_029671	XLOC_029671	-	chrUn_GL426100:13-297	Low Surge	High Surge	3.57816	19.606	2.45401	0.04125
XLOC_001058	XLOC_001058	-	chr1:170364309-170365282	High Basal	Low Surge	21.1635	3.10008	-2.7712	0.04135
XLOC_003017	XLOC_003017	-	chr1:37643492-37645014	Low Surge	High Surge	0.186314	0.587804	1.6576	0.04145
XLOC_015854	XLOC_015854	ENSMGAT00000005874.2	chr22:8238371-8401217	Low Surge	High Surge	40.8031	86.4323	1.08289	0.04145
XLOC_031466	XLOC_031466	-	chrZ:66059733-66098717	Low Surge	High Surge	62.2528	164.544	1.40226	0.04145
XLOC_024126	XLOC_024126	-	chr5:34825268-34825464	High Basal	Low Surge	105.194	22.307	-2.23749	0.0415
XLOC_032874	XLOC_032874	-	chrZ:39786908-39787080	High Basal	High Surge	93.6021	316.712	1.75856	0.0415
XLOC_004456	XLOC_004456	-	chr1:130886509-130886980	Low Basal	Low Surge	6.72609	1.37977	-2.28534	0.04155
XLOC_029027	XLOC_029027	ENSMGAT00000003748.1	chrUn_GL424615:6-2772	Low Surge	High Surge	0.683705	1.9324	1.49894	0.04155
XLOC_015041	XLOC_015041	-	chr20:4716438-4717980	Low Surge	High Surge	1.21793	3.47973	1.51455	0.0416
XLOC_016825	XLOC_016825	-	chr24:3369580-3371543	Low Basal	High Surge	0.730091	0.225137	-1.69727	0.04165
XLOC_004550	XLOC_004550	-	chr1:137572843-137573163	Low Surge	High Surge	1.48079	10.8968	2.87948	0.04165
XLOC_003395	XLOC_003395	-	chr1:65518011-65519538	Low Basal	Low Surge	0.60479	0.137957	-2.13222	0.0417
XLOC_029808	XLOC_029808	-	chrUn_GL426426:6-1001	Low Surge	High Surge	10.7372	29.1793	1.44233	0.0417
XLOC_022214	XLOC_022214	-	chr4:49838514-49840170	Low Basal	Low Surge	1.07847	0.38571	-1.4834	0.04175
XLOC_020576	XLOC_020576	-	chr30:3840854-3842085	High Basal	High Surge	0.113875	0.539439	2.24401	0.0418
XLOC_033493	XLOC_033493	-	chrZ:74921999-74922220	High Basal	High Surge	137.901	392.692	1.50977	0.0418
XLOC_025156	XLOC_025156	-	chr6:327024-327186	High Basal	Low Surge	77.4208	7.35442	-3.39604	0.04185
XLOC_033337	XLOC_033337	-	chrZ:66739639-66740049	High Basal	Low Surge	4.90246	1.53285	-1.67729	0.04185
XLOC_030180	XLOC_030180	-	chrUn_GL427680:30-1043	Low Surge	High Surge	88.2269	245.56	1.47678	0.0419
XLOC_033308	XLOC_033308	-	chrZ:65833352-65834085	Low Surge	High Surge	0.150719	1.02241	2.76205	0.0419
XLOC_015134	XLOC_015134	-	chr20:10426099-10429280	Low Surge	High Surge	9.97926	26.2757	1.39672	0.04195
XLOC_028060	XLOC_028060	-	chr8:38052588-38054458	Low Surge	High Surge	0.246628	0.693341	1.49123	0.04195
XLOC_009527	XLOC_009527	-	chr14:20484547-20484822	High Basal	Low Surge	11.8097	3.17616	-1.89462	0.042
XLOC_019724	XLOC_019724	-	chr3:47688193-47689015	High Basal	High Surge	0.184754	0.850846	2.20329	0.042
XLOC_016269	XLOC_016269	-	chr22:10517425-10517632	Low Surge	High Surge	6.67133	50.8763	2.93095	0.042
XLOC_017962	XLOC_017962	ENSMGAT00000007021.2	chr29:825050-826202	Low Surge	High Surge	144.341	406.298	1.49306	0.042
XLOC_032498	XLOC_032498	-	chrZ:19740190-19740367	Low Surge	High Surge	57.7386	170.75	1.56427	0.042
XLOC_029135	XLOC_029135	-	chrUn_GL424850:9-928	Low Basal	High Basal	0.327283	1.38628	2.0826	0.0421
XLOC_031393	XLOC_031393	-	chrZ:52504773-52508474	Low Surge	High Surge	1.34583	3.90978	1.53859	0.0421
XLOC_017524	XLOC_017524	-	chr27:604827-605368	Low Surge	High Surge	31.1564	83.2634	1.41815	0.04215
XLOC_004189	XLOC_004189	-	chr1:111681260-111682760	Low Basal	High Basal	0.500122	0.136545	-1.8729	0.0423
XLOC_031739	XLOC_031739	ENSMGAT00000017882.2	chrZ:22415102-22415297	Low Basal	High Surge	58.2146	197.011	1.75882	0.0423
XLOC_005638	XLOC_005638	-	chr1:198612630-198612801	Low Surge	High Surge	57.8292	248.907	2.10574	0.0423
XLOC_020279	XLOC_020279	ENSMGAT00000017650.2	chr30:839177-841543	Low Surge	High Surge	1.23603	3.601	1.54269	0.0423
XLOC_014041	XLOC_014041	-	chr2:56709837-56712513	Low Basal	High Basal	1.07923	0.380346	-1.50462	0.04235
XLOC_002739	XLOC_002739	-	chr1:13879392-13880274	Low Basal	Low Surge	0.783307	0.154575	-2.34127	0.04235
XLOC_032987	XLOC_032987	-	chrZ:45949161-45950583	High Basal	Low Surge	0.823888	0.301741	-1.44914	0.04235
XLOC_029901	XLOC_029901	-	chrUn_GL426716:1351-1608	Low Basal	Low Surge	18.3481	5.00911	-1.873	0.0424
XLOC_003310	XLOC_003310	-	chr1:58812567-58814143	High Basal	Low Surge	1.84045	0.674488	-1.44819	0.0424
XLOC_014730	XLOC_014730	-	chr2:109025353-109026178	High Basal	Low Surge	1.81045	0.520137	-1.79939	0.0424
XLOC_019666	XLOC_019666	-	chr3:43472578-43475632	Low Basal	Low Surge	0.545726	0.190439	-1.51885	0.04245
XLOC_031189	XLOC_031189	-	chrZ:16903322-16905858	Low Basal	Low Surge	69.9568	16.4817	-2.0856	0.04245
XLOC_011691	XLOC_011691	-	chr19:4018615-4019732	Low Surge	High Surge	0.06922	0.547592	2.98384	0.0425
XLOC_017391	XLOC_017391	-	chr26:1561961-1562832	Low Basal	Low Surge	0.986462	0.0955753	-3.36755	0.04255
XLOC_032790	XLOC_032790	-	chrZ:35854176-35854355	Low Basal	High Surge	30.2624	135.44	2.16205	0.04255
XLOC_006680	XLOC_006680	-	chr10:29863836-29867547	Low Surge	High Surge	0.297551	0.830415	1.48069	0.04255
XLOC_031681	XLOC_031681	-	chrZ:12928194-12954829	Low Surge	High Surge	8.95413	37.8643	2.08021	0.04255
XLOC_031948	XLOC_031948	-	chrZ:50829753-50835203	Low Surge	High Surge	15.3386	42.0546	1.45509	0.04255
XLOC_019702	XLOC_019702	-	chr3:44726992-44729569	Low Basal	High Basal	0.310241	0.833575	1.42592	0.0426
XLOC_030732	XLOC_030732	-	chrUn_GL429193:23-1520	Low Surge	High Surge	0.550308	2.31599	2.07332	0.0426
XLOC_019616	XLOC_019616	-	chr3:40933596-40934979	Low Basal	Low Surge	0.5872	0.187518	-1.64683	0.04265
XLOC_004515	XLOC_004515	-	chr1:133233758-133235082	High Basal	High Surge	0.194748	0.630266	1.69435	0.04265
XLOC_016670	XLOC_016670	ENSMGAT00000000875.1	chr24:837200-840219	High Basal	High Surge	163.885	65.6558	-1.31969	0.04265
XLOC_029233	XLOC_029233	ENSMGAT00000019857.1	chrUn_GL425103:1128-1595	High Basal	High Surge	717.372	1983.33	1.46713	0.04265
XLOC_023260	XLOC_023260	ENSMGAT00000011028.1	chr5:17160731-17161569	Low Surge	High Surge	31.2574	66.9123	1.09807	0.04265
XLOC_033213	XLOC_033213	-	chrZ:59796226-59796625	Low Surge	High Surge	9.22387	26.0551	1.49812	0.04265
XLOC_023859	XLOC_023859	-	chr5:18724828-18726022	Low Surge	High Surge	3.44327	9.08267	1.39934	0.0427
XLOC_002713	XLOC_002713	-	chr1:12899641-12900131	Low Basal	Low Surge	3.92036	0.647731	-2.59752	0.04275
XLOC_018637	XLOC_018637	-	chr3:7363839-7385618	Low Surge	High Surge	0.22011	0.862559	1.9704	0.04275
XLOC_030796	XLOC_030796	-	chrUn_GL429388:414-554	High Basal	Low Surge	838.535	298.253	-1.49133	0.04285
XLOC_029883	XLOC_029883	-	chrUn_GL426660:815-1070	Low Surge	High Surge	4.05632	23.0612	2.50722	0.04285
XLOC_028617	XLOC_028617	-	chr9:12470724-12471236	Low Basal	Low Surge	8.85485	3.28042	-1.43259	0.0429
XLOC_000194	XLOC_000194	-	chr1:33815714-33819467	Low Surge	High Surge	143.068	382.083	1.41718	0.0429
XLOC_009131	XLOC_009131	-	chr14:2468968-2474413	Low Surge	High Surge	11.9443	34.7926	1.54245	0.0429
XLOC_017173	XLOC_017173	ENSMGAT00000000747.1	chr26:398814-406410	Low Surge	High Surge	100.024	211.12	1.07772	0.0429
XLOC_026249	XLOC_026249	-	chr7:17834298-17834686	Low Surge	High Surge	3.61929	21.9616	2.6012	0.0429
XLOC_020389	XLOC_020389	ENSMGAT00000000819.2	chr30:215325-230019	Low Surge	High Surge	8.39183	17.7693	1.08233	0.04295
XLOC_024579	XLOC_024579	ENSMGAT00000006161.2	chr6:10177401-10178223	Low Surge	High Surge	39.9336	110.838	1.47278	0.04295
XLOC_025592	XLOC_025592	-	chr6:32496406-32497069	High Basal	High Surge	0.710271	2.19939	1.63066	0.043
XLOC_030050	XLOC_030050	-	chrUn_GL427359:183-1053	High Basal	High Surge	0.168142	1.07949	2.68259	0.043
XLOC_014508	XLOC_014508	-	chr2:91085301-91088048	Low Surge	High Surge	0.363227	1.03484	1.51046	0.043
XLOC_032775	XLOC_032775	-	chrZ:34379851-34380124	Low Basal	Low Surge	20.535	2.5719	-2.99718	0.04305
XLOC_030716	XLOC_030716	-	chrUn_GL429155:27050-27337	Low Surge	High Surge	1.77562	8.81264	2.31125	0.04315
XLOC_014461	XLOC_014461	-	chr2:87650796-87653192	Low Basal	Low Surge	0.902988	0.326442	-1.46788	0.0432
XLOC_023737	XLOC_023737	-	chr5:9160026-9160692	Low Basal	High Surge	1.48378	0.179867	-3.04428	0.0432
XLOC_015765	XLOC_015765	-	chr22:454442-455273	Low Surge	High Surge	12.5189	34.628	1.46783	0.0432
XLOC_014735	XLOC_014735	-	chr2:109084923-109088772	High Basal	Low Surge	1.13178	0.308105	-1.8771	0.04325
XLOC_029108	XLOC_029108	ENSMGAT00000019349.1	chrUn_GL424778:866-1049	Low Basal	High Surge	5778.4	12524	1.11596	0.04325
XLOC_029279	XLOC_029279	-	chrUn_GL425190:0-2809	Low Basal	Low Surge	30.421	10.6555	-1.51347	0.0433
XLOC_031679	XLOC_031679	-	chrZ:12679617-12694191	Low Basal	Low Surge	28.5579	10.4949	-1.44421	0.0433
XLOC_031134	XLOC_031134	-	chrZ:10084717-10087921	Low Surge	High Surge	22.6233	62.3963	1.46365	0.0433
XLOC_026491	XLOC_026491	-	chr7:6483414-6485201	Low Basal	Low Surge	1.00234	0.327414	-1.61419	0.04335
XLOC_013947	XLOC_013947	-	chr2:51416704-51419578	Low Basal	Low Surge	1.11585	0.406979	-1.45512	0.0434
XLOC_001300	XLOC_001300	ENSMGAT00000000023.1	chr1:115220-115411	Low Surge	High Surge	7.99609	60.0582	2.909	0.0434
XLOC_022412	XLOC_022412	-	chr4:62671172-62674267	Low Basal	Low Surge	4.39041	1.68194	-1.38423	0.04345
XLOC_030761	XLOC_030761	-	chrUn_GL429280:1422-1608	High Basal	Low Surge	70.6721	16.6778	-2.08321	0.04345
XLOC_013787	XLOC_013787	-	chr2:41808927-41810174	Low Basal	High Surge	0.228204	0.824916	1.85393	0.04345
XLOC_029506	XLOC_029506	-	chrUn_GL425698:65-889	Low Basal	Low Surge	17.1541	6.11553	-1.488	0.0435
XLOC_017844	XLOC_017844	-	chr28:4893912-4894109	Low Surge	High Surge	17.905	87.6886	2.29202	0.0435
XLOC_013052	XLOC_013052	-	chr2:83114354-83117315	Low Surge	High Surge	0.186756	0.538627	1.52813	0.04355
XLOC_026695	XLOC_026695	-	chr7:23872972-23873742	Low Basal	High Basal	4.28866	1.2323	-1.79917	0.0436
XLOC_008149	XLOC_008149	-	chr12:12846934-12848344	Low Basal	Low Surge	2.6049	0.920594	-1.50059	0.0436
XLOC_032778	XLOC_032778	-	chrZ:35045661-35045741	High Basal	Low Surge	745.984	207.2	-1.84812	0.0436
XLOC_003337	XLOC_003337	-	chr1:60544614-60546970	Low Basal	High Surge	1.28309	0.441102	-1.54044	0.0436
XLOC_029918	XLOC_029918	-	chrUn_GL426795:1157-2024	Low Surge	High Surge	0.0992048	0.699175	2.81717	0.0436
XLOC_019767	XLOC_019767	-	chr3:51653289-51653544	High Basal	Low Surge	32.6829	11.0308	-1.56701	0.04365
XLOC_007541	XLOC_007541	-	chr11:24097013-24097205	Low Surge	High Surge	24.6972	86.4234	1.80707	0.04365
XLOC_025243	XLOC_025243	-	chr6:8708036-8709974	Low Basal	High Surge	0.526015	0.132489	-1.98924	0.0437
XLOC_013678	XLOC_013678	-	chr2:35308682-35309506	Low Basal	Low Surge	0.360782	1.60965	2.15755	0.04375
XLOC_019337	XLOC_019337	-	chr3:13640636-13641728	High Basal	High Surge	0.208784	1.13795	2.44635	0.0438
XLOC_033212	XLOC_033212	-	chrZ:59786758-59787037	Low Surge	High Surge	23.7296	66.2286	1.48077	0.0438
XLOC_011658	XLOC_011658	ENSMGAT00000009371.1	chr19:9568894-9569908	Low Surge	High Surge	592.536	1253.53	1.08102	0.04385
XLOC_020919	XLOC_020919	-	chr4:48268890-48270125	Low Surge	High Surge	15.6493	41.2252	1.39743	0.04385
XLOC_026813	XLOC_026813	-	chr7:36713786-36714087	Low Surge	High Surge	2.11563	11.7288	2.47089	0.04385
XLOC_022422	XLOC_022422	-	chr4:62855506-62856793	High Basal	Low Surge	0.54604	0.0916062	-2.57549	0.04395
XLOC_014285	XLOC_014285	-	chr2:73282799-73286694	Low Basal	Low Surge	0.937777	0.333652	-1.4909	0.044
XLOC_020534	XLOC_020534	-	chr30:930441-930692	Low Surge	High Surge	26.3666	73.3504	1.47609	0.044
XLOC_006714	XLOC_006714	ENSMGAT00000002034.1	chr11:2411194-2591210	Low Basal	Low Surge	0.322753	9.71779	4.91213	0.04405
XLOC_013843	XLOC_013843	-	chr2:45141148-45141771	High Basal	Low Surge	1.08386	0.195356	-2.472	0.04405
XLOC_029193	XLOC_029193	-	chrUn_GL424977:3330-4516	Low Basal	High Basal	0.188997	0.844901	2.16042	0.0441
XLOC_004978	XLOC_004978	-	chr1:154705493-154705740	High Basal	Low Surge	18.8646	1.5392	-3.61543	0.0441
XLOC_031671	XLOC_031671	-	chrZ:12072958-12075262	Low Basal	High Surge	0.743942	0.189668	-1.97172	0.0441
XLOC_013694	XLOC_013694	-	chr2:36826841-36827685	Low Surge	High Surge	0.327532	1.05694	1.69019	0.0441
XLOC_029869	XLOC_029869	-	chrUn_GL426601:1806-6172	Low Surge	High Surge	0.216437	0.613088	1.50215	0.0441
XLOC_006661	XLOC_006661	-	chr10:27716733-27717476	Low Basal	Low Surge	1.73918	0.128159	-3.7624	0.0442
XLOC_031051	XLOC_031051	-	chrW:173789-174612	Low Basal	Low Surge	273.506	97.7253	-1.48477	0.0442
XLOC_031868	XLOC_031868	ENSMGAT00000006781.2	chrZ:39615047-39617006	Low Basal	Low Surge	12.2108	4.38708	-1.47682	0.04425
XLOC_029801	XLOC_029801	-	chrUn_GL426406:0-814	High Basal	Low Surge	81.8806	30.536	-1.42301	0.04425
XLOC_004450	XLOC_004450	-	chr1:130293196-130293746	Low Basal	Low Surge	1.76698	0.329538	-2.42277	0.0443
XLOC_026803	XLOC_026803	-	chr7:35379642-35381867	Low Basal	Low Surge	1.17222	0.442174	-1.40655	0.0443
XLOC_027849	XLOC_027849	-	chr8:17972498-17975719	Low Basal	Low Surge	0.992137	0.375161	-1.40303	0.0443
XLOC_004374	XLOC_004374	-	chr1:125424004-125425465	Low Basal	High Surge	0.850232	0.132785	-2.67876	0.04435
XLOC_006661	XLOC_006661	-	chr10:27716733-27717476	Low Surge	High Surge	0.128159	1.98704	3.95461	0.04435
XLOC_008915	XLOC_008915	ENSMGAT00000017417.1	chr14:1378785-1379094	Low Basal	Low Surge	241.845	87.5115	-1.46654	0.0444
XLOC_032278	XLOC_032278	-	chrZ:6777818-6780118	Low Basal	Low Surge	0.483611	0.142388	-1.76402	0.0444
XLOC_013949	XLOC_013949	-	chr2:51424214-51426661	Low Basal	Low Surge	0.550887	0.196107	-1.49012	0.04445
XLOC_002739	XLOC_002739	-	chr1:13879392-13880274	Low Surge	High Surge	0.154575	0.712757	2.20511	0.04445
XLOC_006671	XLOC_006671	-	chr10:29264331-29265481	Low Surge	High Surge	0.0652221	0.567248	3.12055	0.04445
XLOC_015700	XLOC_015700	-	chr21:5892426-5893740	Low Surge	High Surge	0.122571	0.496839	2.01916	0.0445
XLOC_003936	XLOC_003936	-	chr1:98524425-98526594	Low Basal	Low Surge	1.66996	0.60821	-1.45717	0.04455
XLOC_027554	XLOC_027554	-	chr8:1385776-1386693	Low Basal	Low Surge	0.958784	0.292249	-1.71401	0.04455
XLOC_022297	XLOC_022297	-	chr4:55793961-55794103	High Basal	Low Surge	120.229	22.941	-2.38978	0.04455
XLOC_030736	XLOC_030736	-	chrUn_GL429212:3-451	Low Surge	High Surge	24.9735	68.6866	1.45963	0.04455
XLOC_003438	XLOC_003438	-	chr1:67855602-67855745	Low Surge	High Surge	65.0859	243.099	1.90113	0.0446
XLOC_029206	XLOC_029206	-	chrUn_GL425020:15-1160	Low Surge	High Surge	1.27904	3.43325	1.42452	0.0446
XLOC_025744	XLOC_025744	-	chr6:45485716-45488326	Low Basal	Low Surge	0.485984	0.177334	-1.45444	0.04465
XLOC_007250	XLOC_007250	-	chr11:3423597-3425900	Low Surge	High Surge	0.193496	0.556436	1.52391	0.04465
XLOC_014441	XLOC_014441	-	chr2:86654257-86654383	Low Basal	Low Surge	235.448	34.682	-2.76315	0.0447
XLOC_031642	XLOC_031642	-	chrZ:9617439-9623032	High Basal	Low Surge	217.147	77.2629	-1.49082	0.0447
XLOC_006587	XLOC_006587	-	chr10:22076446-22076774	Low Surge	High Surge	30.4152	80.8518	1.41049	0.04475
XLOC_030170	XLOC_030170	-	chrUn_GL427653:86-1009	Low Surge	High Surge	0.126144	0.634131	2.32971	0.04475
XLOC_029857	XLOC_029857	-	chrUn_GL426562:1-1095	Low Basal	High Basal	139.548	52.235	-1.41767	0.0448
XLOC_028433	XLOC_028433	-	chr9:600381-601682	Low Basal	Low Surge	1.3909	0.509997	-1.44746	0.04485
XLOC_031446	XLOC_031446	ENSMGAT00000009087.2	chrZ:60928722-60935588	Low Basal	Low Surge	14.1982	5.58622	-1.34577	0.04485
XLOC_006473	XLOC_006473	-	chr10:14106177-14107279	Low Basal	High Basal	0.736209	0.132087	-2.47862	0.04495
XLOC_019605	XLOC_019605	-	chr3:40257165-40259157	High Basal	High Surge	0.0892352	0.525106	2.55692	0.04495
XLOC_026693	XLOC_026693	-	chr7:23158645-23160184	Low Basal	Low Surge	7.17401	3.00307	-1.25634	0.045
XLOC_007585	XLOC_007585	ENSMGAT00000003360.1	chr12:1924558-1934298	High Basal	High Surge	0.862069	0.269019	-1.68009	0.045
XLOC_032621	XLOC_032621	-	chrZ:26300250-26300721	Low Surge	High Surge	39.0454	101.65	1.38039	0.04505
XLOC_006462	XLOC_006462	-	chr10:13383793-13384527	High Basal	Low Surge	0.731121	0.127083	-2.52434	0.0451
XLOC_029846	XLOC_029846	-	chrUn_GL426520:801-1069	Low Basal	Low Surge	54.9427	6.54012	-3.07054	0.04515
XLOC_029852	XLOC_029852	ENSMGAT00000018498.1	chrUn_GL426547:105-955	Low Basal	Low Surge	20.0495	7.73847	-1.37345	0.04515
XLOC_031649	XLOC_031649	-	chrZ:10082881-10083779	Low Surge	High Surge	26.8218	76.5238	1.5125	0.04515
XLOC_017089	XLOC_017089	-	chr25:576680-578457	Low Surge	High Surge	0.223125	0.641498	1.52359	0.0452
XLOC_031204	XLOC_031204	-	chrZ:19750330-19754253	Low Basal	Low Surge	11.7272	4.08332	-1.52205	0.04525
XLOC_031332	XLOC_031332	-	chrZ:39913422-39914924	Low Basal	Low Surge	37.2969	14.1011	-1.40325	0.04525
XLOC_023949	XLOC_023949	-	chr5:27327567-27328929	Low Basal	Low Surge	0.584794	0.159282	-1.87635	0.0453
XLOC_029662	XLOC_029662	ENSMGAT00000007886.1	chrUn_GL426068:65-1173	Low Surge	High Surge	8.04365	22.0469	1.45466	0.0453
XLOC_030059	XLOC_030059	ENSMGAT00000013438.2	chrUn_GL427373:1349-3416	Low Surge	High Surge	16.3929	42.8481	1.38616	0.0453
XLOC_009351	XLOC_009351	-	chr14:4420837-4421389	Low Surge	High Surge	0.209383	1.72762	3.04457	0.04535
XLOC_010551	XLOC_010551	ENSMGAT00000020649.1	chr16:14490338-14500354	Low Surge	High Surge	26.7358	70.1684	1.39205	0.04535
XLOC_031151	XLOC_031151	-	chrZ:11992708-11999440	Low Basal	Low Surge	4.08171	1.41497	-1.5284	0.0455
XLOC_024152	XLOC_024152	-	chr5:35916083-35917407	High Basal	High Surge	0.091564	0.516797	2.49674	0.0455
XLOC_029401	XLOC_029401	ENSMGAT00000020389.1	chrUn_GL425461:427-1724	Low Surge	High Surge	4.0496	10.872	1.42476	0.0455
XLOC_030926	XLOC_030926	-	chrUn_GL429685:28935-29606	Low Basal	Low Surge	1.7909	0.328183	-2.44811	0.04555
XLOC_029671	XLOC_029671	-	chrUn_GL426100:13-297	High Basal	High Surge	3.15186	19.606	2.63702	0.04555
XLOC_029894	XLOC_029894	-	chrUn_GL426689:0-1015	High Basal	Low Surge	1950.9	782.024	-1.31885	0.0456
XLOC_030652	XLOC_030652	-	chrUn_GL428935:23-1491	Low Basal	High Surge	1.33477	0.508118	-1.39336	0.0456
XLOC_032492	XLOC_032492	-	chrZ:18856098-18857158	Low Surge	High Surge	0.266795	0.834788	1.64568	0.0456
XLOC_005021	XLOC_005021	-	chr1:158275906-158277476	Low Surge	High Surge	0.169766	0.52802	1.63704	0.04565
XLOC_022140	XLOC_022140	-	chr4:46489267-46491465	Low Basal	High Basal	0.113512	0.544269	2.26148	0.0457
XLOC_029864	XLOC_029864	-	chrUn_GL426580:1024-1264	Low Basal	Low Surge	2725.39	1057.52	-1.36578	0.0457
XLOC_031616	XLOC_031616	ENSMGAT00000002210.2	chrZ:7972277-7975264	Low Surge	High Surge	25.6395	69.5432	1.43954	0.0457
XLOC_006661	XLOC_006661	-	chr10:27716733-27717476	Low Basal	High Basal	1.73918	0.300602	-2.53248	0.04575
XLOC_021599	XLOC_021599	-	chr4:1907271-1907304	High Basal	Low Surge	373595	87465.1	-2.0947	0.0458
XLOC_014283	XLOC_014283	-	chr2:73279725-73280444	Low Basal	High Basal	1.15637	0.261782	-2.14316	0.04585
XLOC_030470	XLOC_030470	-	chrUn_GL428502:1696-1883	Low Basal	Low Surge	394.438	144.239	-1.45134	0.04585
XLOC_020860	XLOC_020860	-	chr4:37532427-37722773	Low Basal	Low Surge	3.71404	0.66601	-2.47937	0.04595
XLOC_030711	XLOC_030711	ENSMGAT00000001204.2	chrUn_GL429150:1173-5026	Low Basal	Low Surge	3108.35	1475.51	-1.07494	0.04595
XLOC_009457	XLOC_009457	-	chr14:13379771-13383061	High Basal	Low Surge	0.679635	0.186419	-1.86621	0.04595
XLOC_017509	XLOC_017509	ENSMGAT00000000669.1	chr27:233328-238546	Low Surge	High Surge	44.2968	115.765	1.38592	0.04595
XLOC_031387	XLOC_031387	ENSMGAT00000009808.2	chrZ:49046920-49049200	Low Basal	Low Surge	40.21	15.1664	-1.40668	0.046
XLOC_019647	XLOC_019647	-	chr3:42210976-42213500	High Basal	Low Surge	0.734267	0.281738	-1.38195	0.046
XLOC_029375	XLOC_029375	ENSMGAT00000006379.2	chrUn_GL425409:20-2151	Low Surge	High Surge	2.05495	5.42702	1.40106	0.046
XLOC_030128	XLOC_030128	ENSMGAT00000009299.2	chrUn_GL427571:589-1153	Low Surge	High Surge	8.44076	23.3057	1.46524	0.046
XLOC_003632	XLOC_003632	-	chr1:81410439-81411682	Low Basal	Low Surge	1.19749	0.421556	-1.50621	0.04605
XLOC_003914	XLOC_003914	-	chr1:98331094-98332942	Low Basal	Low Surge	0.965329	0.307754	-1.64924	0.04605
XLOC_030919	XLOC_030919	-	chrUn_GL429657:2-1741	High Basal	Low Surge	1.14379	0.411804	-1.4738	0.04605
XLOC_013327	XLOC_013327	-	chr2:3156033-3156537	Low Surge	High Surge	1.41036	4.49755	1.67308	0.04615
XLOC_004948	XLOC_004948	-	chr1:153684071-153686486	Low Basal	Low Surge	0.522945	0.188746	-1.47021	0.04625
XLOC_023857	XLOC_023857	-	chr5:18644137-18644551	Low Basal	Low Surge	3.04057	0.604488	-2.33056	0.04625
XLOC_030711	XLOC_030711	ENSMGAT00000001204.2	chrUn_GL429150:1173-5026	Low Basal	High Surge	3108.35	6611.85	1.0889	0.04625
XLOC_024873	XLOC_024873	ENSMGAT00000020499.1	chr6:6070298-6070742	High Basal	Low Surge	128.804	47.1455	-1.44999	0.0463
XLOC_014548	XLOC_014548	-	chr2:93614485-93617330	Low Basal	Low Surge	0.644733	0.210384	-1.61568	0.04635
XLOC_032504	XLOC_032504	-	chrZ:19866655-19867699	Low Basal	Low Surge	1.35538	0.483817	-1.48617	0.04635
XLOC_027161	XLOC_027161	ENSMGAT00000020575.1	chr8:37660666-37661888	Low Surge	High Surge	1.27546	3.64877	1.51639	0.0464
XLOC_008420	XLOC_008420	ENSMGAT00000008990.1	chr13:18846765-18850234	Low Surge	High Surge	355.168	747.584	1.07373	0.04645
XLOC_030800	XLOC_030800	ENSMGAT00000014701.1	chrUn_GL429399:13582-18788	Low Surge	High Surge	0.212833	0.567926	1.41598	0.04645
XLOC_031222	XLOC_031222	-	chrZ:23224571-23230104	Low Basal	Low Surge	1.41618	0.405566	-1.804	0.0465
XLOC_029010	XLOC_029010	ENSMGAT00000020531.1	chrUn_GL424592:889-1689	Low Basal	High Surge	525.985	1394.22	1.40636	0.0465
XLOC_024103	XLOC_024103	-	chr5:34325864-34326643	Low Basal	High Basal	1.63246	0.554701	-1.55726	0.04655
XLOC_031664	XLOC_031664	-	chrZ:11988373-11991171	Low Basal	Low Surge	18.0787	5.02726	-1.84645	0.04655
XLOC_016836	XLOC_016836	-	chr24:4012821-4013082	High Basal	High Surge	1994.39	4266.05	1.09696	0.0466
XLOC_000426	XLOC_000426	ENSMGAT00000014956.2	chr1:59555188-59641274	High Basal	Low Surge	1.27416	14.5249	3.5109	0.04665
XLOC_031327	XLOC_031327	-	chrZ:39339055-39389131	Low Surge	High Surge	13.83	38.7904	1.4879	0.04665
XLOC_026144	XLOC_026144	ENSMGAT00000001042.2	chr7:3889423-3889567	Low Basal	Low Surge	204.357	42.0719	-2.28016	0.04675
XLOC_014014	XLOC_014014	-	chr2:54856950-54857078	High Basal	High Surge	98.6934	440.563	2.15832	0.04675
XLOC_008105	XLOC_008105	-	chr12:9992834-9994606	Low Basal	High Surge	0.157347	0.572486	1.86329	0.0468
XLOC_029562	XLOC_029562	ENSMGAT00000007344.2	chrUn_GL425840:1-4504	Low Surge	High Surge	205.145	536.369	1.38658	0.0468
XLOC_028032	XLOC_028032	-	chr8:34127005-34128451	Low Surge	High Surge	0.0690006	0.504154	2.86918	0.04685
XLOC_030284	XLOC_030284	-	chrUn_GL428050:0-941	Low Surge	High Surge	0.954529	2.60464	1.44823	0.0469
XLOC_009171	XLOC_009171	-	chr14:5968330-5970236	Low Surge	High Surge	51.5726	138.115	1.42119	0.04695
XLOC_016840	XLOC_016840	-	chr24:4141447-4141770	High Basal	High Surge	2.48375	14.6732	2.56259	0.047
XLOC_023982	XLOC_023982	-	chr5:29081994-29082365	Low Surge	High Surge	7.4771	20.3115	1.44174	0.047
XLOC_031546	XLOC_031546	-	chrZ:77495280-77497062	Low Surge	High Surge	0.942784	4.52612	2.26327	0.047
XLOC_030785	XLOC_030785	ENSMGAT00000019093.1	chrUn_GL429355:667-3828	Low Surge	High Surge	233.07	612.917	1.39493	0.0471
XLOC_013843	XLOC_013843	-	chr2:45141148-45141771	Low Basal	High Basal	0.197352	1.08386	2.45733	0.04715
XLOC_026353	XLOC_026353	-	chr7:29759438-29762420	Low Surge	High Surge	3.77054	9.89438	1.39184	0.04715
XLOC_029944	XLOC_029944	-	chrUn_GL426966:0-473	Low Surge	High Surge	565.633	1183.96	1.06568	0.04715
XLOC_005273	XLOC_005273	-	chr1:166365297-166366593	Low Basal	Low Surge	0.572337	0.134527	-2.08896	0.0472
XLOC_005071	XLOC_005071	-	chr1:160903801-160904078	High Basal	Low Surge	29.6828	10.4403	-1.50746	0.04725
XLOC_019680	XLOC_019680	-	chr3:43715312-43716251	Low Basal	Low Surge	0.966463	0.28234	-1.77528	0.0473
XLOC_014732	XLOC_014732	-	chr2:109043544-109045254	High Basal	Low Surge	0.679637	0.249337	-1.44667	0.0473
XLOC_031575	XLOC_031575	ENSMGAT00000018897.1	chrZ:295907-296709	High Basal	Low Surge	650.177	235.223	-1.4668	0.0473
XLOC_032286	XLOC_032286	-	chrZ:7047271-7047432	High Basal	Low Surge	72.2183	20.7579	-1.7987	0.0473
XLOC_005101	XLOC_005101	-	chr1:161392620-161395466	Low Surge	High Surge	0.254927	0.695439	1.44784	0.0473
XLOC_030396	XLOC_030396	-	chrUn_GL428260:977-1523	Low Surge	High Surge	1.98341	18.072	3.1877	0.0474
XLOC_029641	XLOC_029641	ENSMGAT00000007772.2	chrUn_GL426020:343-1397	Low Surge	High Surge	0.206242	1.22289	2.56788	0.04745
XLOC_003906	XLOC_003906	-	chr1:98224746-98226517	Low Basal	Low Surge	0.492172	0.107231	-2.19843	0.0475
XLOC_007406	XLOC_007406	-	chr11:12480490-12480993	High Basal	Low Surge	2.2196	0.492592	-2.17183	0.0475
XLOC_014305	XLOC_014305	-	chr2:74756946-74757825	Low Surge	High Surge	0.135528	0.650446	2.26283	0.0475
XLOC_008171	XLOC_008171	-	chr12:15878708-15878896	High Basal	High Surge	37.2328	136.467	1.87391	0.04755
XLOC_010671	XLOC_010671	-	chr16:7176232-7177219	Low Surge	High Surge	8.88734	18.7225	1.07495	0.04755
XLOC_026426	XLOC_026426	-	chr7:2462277-2463328	Low Basal	High Basal	0.125058	0.583284	2.2216	0.0476
XLOC_032174	XLOC_032174	-	chrZ:3928727-3929314	Low Basal	Low Surge	1.95149	0.260642	-2.90444	0.04765
XLOC_019159	XLOC_019159	-	chr3:1642375-1645554	Low Basal	High Surge	0.714848	0.272502	-1.39137	0.04765
XLOC_002755	XLOC_002755	-	chr1:15074902-15076049	Low Surge	High Surge	0.411385	1.17596	1.51528	0.0477
XLOC_018014	XLOC_018014	-	chr29:3792934-3793275	High Basal	High Surge	30.7415	87.9179	1.51597	0.04775
XLOC_010656	XLOC_010656	-	chr16:5939840-5941419	Low Basal	Low Surge	0.594704	0.186594	-1.67227	0.0478
XLOC_004916	XLOC_004916	-	chr1:153110841-153112738	High Basal	Low Surge	0.488169	0.170192	-1.52021	0.0478
XLOC_033360	XLOC_033360	-	chrZ:67537030-67538146	Low Surge	High Surge	0.277483	0.829822	1.5804	0.0478
XLOC_030635	XLOC_030635	-	chrUn_GL428891:98303-100449	High Basal	Low Surge	0.597805	0.216103	-1.46796	0.04785
XLOC_014495	XLOC_014495	-	chr2:89945503-89946701	Low Basal	High Surge	0.552929	0.0710212	-2.96077	0.04785
XLOC_032731	XLOC_032731	-	chrZ:31672177-31673234	High Basal	Low Surge	1.31021	0.475501	-1.46227	0.0479
XLOC_018158	XLOC_018158	ENSMGAT00000020656.1	chr3:7130174-7130572	Low Surge	High Surge	355.972	958.42	1.42889	0.04795
XLOC_030507	XLOC_030507	-	chrUn_GL428626:7819-14221	Low Surge	High Surge	2.40697	10.9219	2.18193	0.04795
XLOC_020582	XLOC_020582	-	chr30:4289034-4292197	Low Basal	Low Surge	0.756014	0.275321	-1.4573	0.048
XLOC_019267	XLOC_019267	-	chr3:8875741-8876674	Low Basal	High Surge	0.98301	0.251531	-1.96647	0.048
XLOC_029467	XLOC_029467	-	chrUn_GL425607:42629-43019	Low Basal	High Surge	3.30688	10.6607	1.68876	0.048
XLOC_023570	XLOC_023570	ENSMGAT00000015363.1	chr5:58400192-58456279	Low Basal	High Basal	0.897939	0	#NAME?	0.04805
XLOC_014014	XLOC_014014	-	chr2:54856950-54857078	Low Basal	High Surge	68.8685	440.563	2.67743	0.04805
XLOC_021934	XLOC_021934	-	chr4:27501627-27502176	Low Surge	High Surge	0.592193	2.81323	2.24809	0.0481
XLOC_032333	XLOC_032333	-	chrZ:8752066-8752341	High Basal	Low Surge	33.9449	12.0385	-1.49554	0.04815
XLOC_029329	XLOC_029329	-	chrUn_GL425294:526-1135	High Basal	High Surge	0.646186	2.09641	1.6979	0.04815
XLOC_026493	XLOC_026493	-	chr7:6525131-6526015	Low Basal	Low Surge	0.98942	0.270463	-1.87115	0.0483
XLOC_013480	XLOC_013480	-	chr2:19124777-19126045	Low Basal	High Surge	0.271226	0.935498	1.78624	0.0483
XLOC_016061	XLOC_016061	-	chr22:10360526-10364911	Low Surge	High Surge	0.414745	2.05393	2.30809	0.0483
XLOC_032603	XLOC_032603	-	chrZ:25447215-25448464	Low Basal	High Basal	0.588273	1.62304	1.46414	0.04835
XLOC_004144	XLOC_004144	-	chr1:106504510-106506685	High Basal	Low Surge	0.773473	0.290717	-1.41173	0.04835
XLOC_013656	XLOC_013656	-	chr2:32418111-32418263	High Basal	Low Surge	281.289	99.8971	-1.49354	0.0484
XLOC_029746	XLOC_029746	-	chrUn_GL426277:910-1379	Low Basal	Low Surge	80.5803	30.9809	-1.37905	0.0485
XLOC_030652	XLOC_030652	-	chrUn_GL428935:23-1491	Low Basal	Low Surge	1.33477	0.494259	-1.43326	0.0485
XLOC_006333	XLOC_006333	-	chr10:5067312-5067745	Low Surge	High Surge	0.702027	3.92064	2.48149	0.0485
XLOC_033580	XLOC_033580	-	chrZ:79764773-79765153	Low Surge	High Surge	5.6059	14.7417	1.39489	0.04855
XLOC_003980	XLOC_003980	-	chr1:99059410-99062310	Low Basal	Low Surge	0.638549	0.183189	-1.80146	0.0486
XLOC_005274	XLOC_005274	-	chr1:166367086-166369272	Low Basal	Low Surge	0.652863	0.168191	-1.95668	0.0486
XLOC_033176	XLOC_033176	-	chrZ:57495147-57496201	Low Basal	Low Surge	1.1071	0.343962	-1.68646	0.0486
XLOC_032408	XLOC_032408	-	chrZ:11896870-11897297	Low Surge	High Surge	5.22847	14.2558	1.44709	0.0486
XLOC_004071	XLOC_004071	-	chr1:102770634-102772169	Low Basal	High Basal	0.623294	0.189158	-1.72032	0.04865
XLOC_017775	XLOC_017775	ENSMGAT00000006449.2	chr28:4231177-4260745	Low Basal	High Surge	0.184894	0.588788	1.67105	0.04865
XLOC_032869	XLOC_032869	-	chrZ:39422028-39422123	Low Basal	High Surge	133.909	967.761	2.8534	0.04865
XLOC_004569	XLOC_004569	-	chr1:140043826-140045358	Low Basal	Low Surge	0.476824	0.0920216	-2.37341	0.0487
XLOC_008208	XLOC_008208	-	chr12:20574696-20574801	Low Surge	High Surge	140.486	717.814	2.35319	0.0487
XLOC_010065	XLOC_010065	-	chr15:14874685-14875583	Low Surge	High Surge	0.379638	1.1313	1.57528	0.0487
XLOC_030033	XLOC_030033	-	chrUn_GL427310:17-891	Low Surge	High Surge	61.567	171.355	1.47676	0.0487
XLOC_028906	XLOC_028906	-	chrUn_GL424421:370-973	Low Surge	High Surge	4.54135	36.474	3.00568	0.04875
XLOC_031862	XLOC_031862	ENSMGAT00000006640.2	chrZ:38844347-38845143	Low Surge	High Surge	4.62812	12.5586	1.44017	0.04875
XLOC_004122	XLOC_004122	-	chr1:105559892-105559970	Low Basal	Low Surge	1015.21	161.134	-2.65545	0.0488
XLOC_032503	XLOC_032503	-	chrZ:19864792-19865879	Low Basal	Low Surge	0.868157	0.28538	-1.60507	0.0488
XLOC_014822	XLOC_014822	-	chr2:116772420-116772971	Low Basal	High Surge	0.316531	2.59663	3.03622	0.0489
XLOC_029814	XLOC_029814	-	chrUn_GL426443:96-681	Low Basal	High Basal	43.11	14.0894	-1.61341	0.04895
XLOC_024370	XLOC_024370	-	chr5:50208053-50208243	Low Basal	Low Surge	64.7864	21.3657	-1.60039	0.04895
XLOC_002544	XLOC_002544	-	chr1:203363987-203383996	Low Surge	High Surge	809.976	5409.86	2.73964	0.04895
XLOC_011617	XLOC_011617	ENSMGAT00000006602.1	chr19:6473266-6556960	Low Surge	High Surge	23.588	48.7012	1.0459	0.04895
XLOC_026690	XLOC_026690	-	chr7:22903881-22904226	Low Surge	High Surge	1.08358	7.14756	2.72164	0.04895
XLOC_029700	XLOC_029700	ENSMGAT00000018438.1	chrUn_GL426159:61-196	High Basal	Low Surge	690.661	260.819	-1.40493	0.049
XLOC_023845	XLOC_023845	-	chr5:16898858-16899685	Low Basal	Low Surge	0.802081	0.233392	-1.78099	0.04905
XLOC_011101	XLOC_011101	ENSMGAT00000007370.2	chr17:7147771-7152904	Low Surge	High Surge	0.189655	0.834388	2.13734	0.04905
XLOC_010784	XLOC_010784	-	chr16:15569103-15569286	High Basal	Low Surge	177.797	66.6162	-1.41629	0.0491
XLOC_018408	XLOC_018408	-	chr3:61365475-61367092	Low Basal	Low Surge	0.636394	0.213267	-1.57726	0.0492
XLOC_029488	XLOC_029488	-	chrUn_GL425649:11-1527	Low Surge	High Surge	14.5429	39.2586	1.43269	0.0492
XLOC_028798	XLOC_028798	-	chrUn_GL424183:11-558	High Basal	Low Surge	241.603	37.9267	-2.67135	0.04925
XLOC_027747	XLOC_027747	-	chr8:12894772-12896038	Low Basal	High Surge	0.686492	0.179538	-1.93495	0.04925
XLOC_010754	XLOC_010754	-	chr16:13051422-13052810	Low Surge	High Surge	0.912435	2.40047	1.39553	0.04925
XLOC_030297	XLOC_030297	-	chrUn_GL428083:47-1151	Low Surge	High Surge	1.52852	4.05913	1.40904	0.04925
XLOC_025585	XLOC_025585	-	chr6:31695976-31696662	Low Basal	Low Surge	1.02748	0.145422	-2.82079	0.0493
XLOC_025221	XLOC_025221	-	chr6:6998857-7001146	High Basal	Low Surge	0.489626	0.183291	-1.41754	0.04935
XLOC_032844	XLOC_032844	-	chrZ:37937429-37937545	Low Basal	High Surge	283.962	930.994	1.71307	0.04935
XLOC_031534	XLOC_031534	ENSMGAT00000019300.1	chrZ:77113626-77114383	High Basal	Low Surge	719.617	259.829	-1.46967	0.0494
XLOC_006631	XLOC_006631	-	chr10:25660803-25661136	Low Surge	High Surge	0.861192	8.29162	3.26725	0.0494
XLOC_024976	XLOC_024976	ENSMGAT00000010907.2	chr6:24757868-24758219	Low Surge	High Surge	40.3485	109.166	1.43594	0.0494
XLOC_008075	XLOC_008075	-	chr12:7338303-7339877	Low Basal	High Basal	0.605384	0.11919	-2.34459	0.04945
XLOC_004381	XLOC_004381	-	chr1:125713194-125716528	Low Basal	High Surge	0.788746	0.310309	-1.34586	0.04945
XLOC_002726	XLOC_002726	-	chr1:13465371-13466364	Low Basal	Low Surge	1.30315	0.457256	-1.51093	0.0495
XLOC_025196	XLOC_025196	-	chr6:6328099-6330678	Low Basal	Low Surge	0.478231	0.170102	-1.4913	0.0495
XLOC_010698	XLOC_010698	-	chr16:9153570-9154783	Low Surge	High Surge	0.274281	0.794658	1.53468	0.0495
XLOC_004121	XLOC_004121	-	chr1:105525447-105525566	High Basal	Low Surge	848.828	304.541	-1.47884	0.04955
XLOC_032501	XLOC_032501	-	chrZ:19797183-19797778	Low Basal	Low Surge	1.25542	0.183767	-2.77222	0.04965
XLOC_028807	XLOC_028807	-	chrUn_GL424207:250-488	High Basal	Low Surge	20.1314	3.61139	-2.47882	0.04965
XLOC_005258	XLOC_005258	-	chr1:166286527-166289014	Low Basal	Low Surge	0.858294	0.307221	-1.48219	0.0497
XLOC_024944	XLOC_024944	-	chr6:19985397-19986101	Low Surge	High Surge	22.7726	57.8886	1.34598	0.0497
XLOC_030788	XLOC_030788	-	chrUn_GL429359:525-4451	High Basal	Low Surge	0.562973	0.188361	-1.57957	0.04975
XLOC_030455	XLOC_030455	-	chrUn_GL428457:325-549	High Basal	Low Surge	63.2195	23.458	-1.43029	0.0498
XLOC_031679	XLOC_031679	-	chrZ:12679617-12694191	Low Surge	High Surge	10.4949	27.3828	1.38358	0.0498
XLOC_029861	XLOC_029861	-	chrUn_GL426571:406-527	High Basal	Low Surge	174.059	14.3579	-3.59966	0.04985
XLOC_011720	XLOC_011720	-	chr19:7359435-7359636	High Basal	High Surge	593.902	1589.67	1.42043	0.04985
XLOC_008517	XLOC_008517	-	chr13:2547688-2551625	Low Surge	High Surge	9.67132	20.4215	1.0783	0.04985
XLOC_004420	XLOC_004420	-	chr1:128495310-128497417	Low Surge	High Surge	0.283115	0.780529	1.46306	0.0499
XLOC_005366	XLOC_005366	-	chr1:175993960-175997909	Low Basal	Low Surge	0.634486	0.244379	-1.37647	0.04995
XLOC_016299	XLOC_016299	-	chr22:12401314-12402352	Low Basal	Low Surge	0.590069	0.137508	-2.10137	0.04995
XLOC_021726	XLOC_021726	-	chr4:10734821-10739090	Low Basal	Low Surge	0.887821	0.336363	-1.40025	0.04995
XLOC_031051	XLOC_031051	-	chrW:173789-174612	High Basal	Low Surge	263.77	97.7253	-1.43248	0.04995
XLOC_017545	XLOC_017545	-	chr27:943541-943771	Low Surge	High Surge	11.2663	55.5363	2.30142	0.04995
XLOC_019380	XLOC_019380	-	chr3:20848313-20850223	Low Basal	Low Surge	0.545211	0.119633	-2.1882	0.05
XLOC_029611	XLOC_029611	ENSMGAT00000007601.2	chrUn_GL425958:338-682	Low Basal	Low Surge	2609.76	1249.99	-1.062	0.05
XLOC_006595	XLOC_006595	-	chr10:22652980-22654236	Low Surge	High Surge	0.213448	0.654988	1.61758	0.05
XLOC_023725	XLOC_023725	-	chr5:8715888-8718528	Low Surge	High Surge	0.204637	0.574615	1.48953	0.05
XLOC_014575	XLOC_014575	-	chr2:93781085-93781549	High Basal	Low Surge	4.18837	1.44933	-1.531	0.05005
XLOC_002799	XLOC_002799	-	chr1:19286408-19286950	Low Basal	Low Surge	3.49457	1.2208	-1.51729	0.0501
XLOC_003494	XLOC_003494	-	chr1:70931660-71177243	Low Basal	Low Surge	7.29055	0	#NAME?	0.0501
XLOC_005502	XLOC_005502	-	chr1:187198568-187198676	High Basal	Low Surge	483.286	120.024	-2.00955	0.0501
XLOC_030668	XLOC_030668	ENSMGAT00000010820.2	chrUn_GL429030:0-1180	Low Surge	High Surge	11.7901	32.6886	1.47121	0.0501
XLOC_023664	XLOC_023664	-	chr5:3203597-3204959	Low Basal	High Basal	0.510853	0.143426	-1.8326	0.05015
XLOC_016559	XLOC_016559	-	chr23:5237411-5279797	Low Basal	Low Surge	44.6396	15.9116	-1.48824	0.0502
XLOC_002631	XLOC_002631	-	chr1:8217864-8218207	Low Surge	High Surge	1.43632	6.68924	2.21947	0.0502
XLOC_013169	XLOC_013169	ENSMGAT00000015831.2	chr2:109934582-109938836	Low Surge	High Surge	105.619	219.94	1.05824	0.0502
XLOC_030956	XLOC_030956	-	chrUn_GL429719:25267-26287	Low Basal	Low Surge	0.768929	0.235497	-1.70714	0.05025
XLOC_005009	XLOC_005009	-	chr1:157160704-157162325	Low Basal	High Surge	0.619632	0.188463	-1.71713	0.05025
XLOC_031353	XLOC_031353	-	chrZ:42080571-42083288	Low Surge	High Surge	1.88758	8.53259	2.17645	0.0503
XLOC_028504	XLOC_028504	-	chr9:6104572-6107544	Low Basal	Low Surge	0.65463	0.234656	-1.48013	0.05035
XLOC_031868	XLOC_031868	ENSMGAT00000006781.2	chrZ:39615047-39617006	High Basal	Low Surge	11.6783	4.38708	-1.4125	0.05035
XLOC_007513	XLOC_007513	-	chr11:20607384-20608722	Low Surge	High Surge	0.273893	0.785269	1.51957	0.05035
XLOC_022363	XLOC_022363	-	chr4:58573593-58574297	Low Surge	High Surge	4.47921	12.1635	1.44124	0.05035
XLOC_023727	XLOC_023727	-	chr5:8721171-8722882	Low Basal	Low Surge	0.818313	0.304247	-1.42741	0.0504
XLOC_005515	XLOC_005515	-	chr1:188799827-188800827	Low Surge	High Surge	0.160977	0.924665	2.52208	0.0504
XLOC_024257	XLOC_024257	-	chr5:41725361-41726316	Low Basal	High Basal	0.779259	0.108607	-2.84299	0.05045
XLOC_021997	XLOC_021997	-	chr4:35787850-35791558	Low Basal	Low Surge	0.806632	0.301455	-1.41997	0.0505
XLOC_032612	XLOC_032612	-	chrZ:26205419-26205648	Low Basal	Low Surge	84.7156	32.0026	-1.40444	0.0505
XLOC_028836	XLOC_028836	-	chrUn_GL424264:746-2115	Low Surge	High Surge	19.6156	94.9861	2.27571	0.0506
XLOC_029523	XLOC_029523	-	chrUn_GL425747:291-968	Low Surge	High Surge	0.176041	1.58707	3.17239	0.0506
XLOC_023766	XLOC_023766	-	chr5:11519647-11524854	Low Basal	Low Surge	0.932958	0.365515	-1.35188	0.05065
XLOC_006594	XLOC_006594	-	chr10:22647859-22649083	High Basal	High Surge	0.216563	0.752772	1.79743	0.05065
XLOC_013175	XLOC_013175	ENSMGAT00000015845.2	chr2:110328915-110344863	Low Basal	Low Surge	1.51357	0.579053	-1.38619	0.0507
XLOC_030246	XLOC_030246	-	chrUn_GL427912:123-1006	Low Basal	High Surge	0.990938	2.71428	1.4537	0.0507
XLOC_002123	XLOC_002123	-	chr1:124616622-124619132	Low Basal	High Surge	0.280146	2.06197	2.87978	0.05075
XLOC_030034	XLOC_030034	-	chrUn_GL427311:0-765	Low Basal	High Surge	46.1503	118.289	1.35791	0.05085
XLOC_030116	XLOC_030116	-	chrUn_GL427541:567-1089	Low Surge	High Surge	73.8187	182.752	1.30783	0.05085
XLOC_022144	XLOC_022144	-	chr4:46582593-46585168	Low Basal	Low Surge	0.587014	0.215138	-1.44813	0.0509
XLOC_016269	XLOC_016269	-	chr22:10517425-10517632	High Basal	Low Surge	31.2489	6.67133	-2.22776	0.0509
XLOC_032395	XLOC_032395	-	chrZ:11529366-11529566	Low Basal	High Surge	70.3585	184.108	1.38775	0.0509
XLOC_014695	XLOC_014695	-	chr2:102354716-102355682	Low Surge	High Surge	0.118942	0.568874	2.25785	0.0509
XLOC_017818	XLOC_017818	-	chr28:2460302-2461718	Low Surge	High Surge	0.232469	0.969721	2.06053	0.0509
XLOC_004597	XLOC_004597	-	chr1:142001183-142004112	Low Basal	Low Surge	1.05091	0.39481	-1.41241	0.05095
XLOC_026632	XLOC_026632	-	chr7:18336414-18336508	High Basal	Low Surge	2169.1	594.634	-1.86702	0.05095
XLOC_031292	XLOC_031292	-	chrZ:32600937-32603402	High Basal	Low Surge	0.63232	2.43194	1.94338	0.05095
XLOC_029855	XLOC_029855	-	chrUn_GL426557:209-582	Low Basal	Low Surge	49.8773	16.536	-1.59277	0.05105
XLOC_032281	XLOC_032281	-	chrZ:6798740-6799984	Low Basal	Low Surge	0.871173	0.310312	-1.48924	0.05105
XLOC_030261	XLOC_030261	-	chrUn_GL427955:2299-2555	Low Basal	High Surge	5.72696	27.2805	2.25203	0.05105
XLOC_021649	XLOC_021649	-	chr4:5242033-5242954	Low Basal	Low Surge	0.710941	0.123707	-2.5228	0.05115
XLOC_012568	XLOC_012568	-	chr2:3419947-3420890	Low Surge	High Surge	0.40775	1.8224	2.16008	0.05115
XLOC_029233	XLOC_029233	ENSMGAT00000019857.1	chrUn_GL425103:1128-1595	Low Basal	Low Surge	738.981	278.909	-1.40574	0.0512
XLOC_028773	XLOC_028773	-	chrUn_GL424107:13-1813	High Basal	Low Surge	0.505158	0.174639	-1.53236	0.0512
XLOC_025436	XLOC_025436	-	chr6:20442827-20446277	Low Basal	High Surge	0.477166	1.17493	1.30001	0.0512
XLOC_003282	XLOC_003282	-	chr1:56131905-56132204	Low Surge	High Surge	15.4827	41.3094	1.41581	0.0512
XLOC_012204	XLOC_012204	-	chr2:64147028-64147366	Low Surge	High Surge	19.3163	83.2932	2.10838	0.0512
XLOC_015333	XLOC_015333	ENSMGAT00000006019.1	chr21:5925547-5928084	Low Surge	High Surge	19.4722	40.5406	1.05795	0.0512
XLOC_004899	XLOC_004899	-	chr1:153016049-153018592	Low Basal	Low Surge	0.657737	0.238708	-1.46226	0.05125
XLOC_029839	XLOC_029839	-	chrUn_GL426502:700-1035	High Basal	Low Surge	187.12	72.5982	-1.36596	0.05125
XLOC_004527	XLOC_004527	-	chr1:134514207-134515500	High Basal	Low Surge	0.507403	0.137356	-1.88522	0.0513
XLOC_005304	XLOC_005304	-	chr1:170601203-170602338	High Basal	Low Surge	0.537263	0.0938974	-2.51647	0.0513
XLOC_029864	XLOC_029864	-	chrUn_GL426580:1024-1264	High Basal	Low Surge	2915.59	1057.52	-1.46311	0.05135
XLOC_020074	XLOC_020074	-	chr3:80212787-80213961	Low Basal	High Surge	0.603716	0.145592	-2.05194	0.05135
XLOC_006383	XLOC_006383	-	chr10:9028162-9028995	High Basal	Low Surge	0.676313	0.125283	-2.4325	0.0514
XLOC_007244	XLOC_007244	-	chr11:2598316-2944533	Low Basal	High Surge	1.52351	0	#NAME?	0.0514
XLOC_032682	XLOC_032682	-	chrZ:30077965-30079029	Low Basal	High Surge	0.626848	0.122756	-2.35233	0.0514
XLOC_015611	XLOC_015611	-	chr21:65385-67372	Low Surge	High Surge	19.5985	40.8888	1.06096	0.0514
XLOC_028829	XLOC_028829	-	chrUn_GL424253:4-1765	High Basal	Low Surge	0.757473	0.272385	-1.47554	0.05145
XLOC_029894	XLOC_029894	-	chrUn_GL426689:0-1015	High Basal	High Surge	1950.9	4072.05	1.06162	0.0515
XLOC_009908	XLOC_009908	-	chr15:2-788	Low Surge	High Surge	10.267	24.7444	1.26908	0.0516
XLOC_014375	XLOC_014375	-	chr2:81964899-81966025	High Basal	High Surge	0.0863528	0.611238	2.82342	0.05165
XLOC_016159	XLOC_016159	-	chr22:1502338-1502853	Low Surge	High Surge	132.379	273.905	1.049	0.05165
XLOC_031521	XLOC_031521	ENSMGAT00000009840.2	chrZ:74956883-74957627	Low Basal	Low Surge	103.244	37.475	-1.46206	0.0517
XLOC_009614	XLOC_009614	-	chr15:9954061-9956077	High Basal	High Surge	0.309153	0.835844	1.43491	0.0517
XLOC_032355	XLOC_032355	-	chrZ:9774921-9777362	Low Surge	High Surge	0.638094	1.67669	1.39377	0.0517
XLOC_011360	XLOC_011360	-	chr18:224734-225184	Low Basal	Low Surge	11.7629	4.42404	-1.4108	0.05175
XLOC_029183	XLOC_029183	-	chrUn_GL424954:9929-10219	Low Surge	High Surge	56.4679	147.596	1.38615	0.05175
XLOC_014432	XLOC_014432	-	chr2:86200979-86202445	Low Basal	High Basal	0.529886	0.150627	-1.8147	0.0518
XLOC_013390	XLOC_013390	-	chr2:8675758-8677650	Low Surge	High Surge	0.222305	0.60599	1.44676	0.0518
XLOC_019877	XLOC_019877	-	chr3:60832567-60834827	Low Basal	Low Surge	0.479062	0.174368	-1.45808	0.05185
XLOC_006306	XLOC_006306	-	chr10:2847316-2848490	High Basal	High Surge	0.377958	1.01791	1.42931	0.05185
XLOC_000846	XLOC_000846	-	chr1:122964733-122972475	Low Surge	High Surge	1.6733	4.50315	1.42824	0.05185
XLOC_012376	XLOC_012376	-	chr2:93886515-94109060	Low Basal	Low Surge	25.9155	9.84228	-1.39675	0.0519
XLOC_031760	XLOC_031760	-	chrZ:24906431-24908258	Low Basal	Low Surge	132.057	52.6445	-1.32681	0.0519
XLOC_029866	XLOC_029866	-	chrUn_GL426591:835-938	Low Surge	High Surge	44.0859	547.935	3.63561	0.0519
XLOC_019865	XLOC_019865	-	chr3:60463096-60463463	High Basal	Low Surge	22.1751	8.34671	-1.40966	0.05195
XLOC_019608	XLOC_019608	-	chr3:40647289-40648270	Low Basal	Low Surge	1.14835	0.412294	-1.47782	0.052
XLOC_023782	XLOC_023782	-	chr5:12680881-12682659	Low Basal	Low Surge	1.08623	0.416643	-1.38244	0.052
XLOC_028493	XLOC_028493	-	chr9:4676444-4679564	Low Basal	Low Surge	0.723043	0.283317	-1.35167	0.052
XLOC_032837	XLOC_032837	-	chrZ:37688008-37689781	Low Basal	Low Surge	0.556333	0.107765	-2.36806	0.05205
XLOC_008208	XLOC_008208	-	chr12:20574696-20574801	Low Basal	High Surge	139.673	717.814	2.36156	0.05205
XLOC_010496	XLOC_010496	-	chr16:9166241-9171039	Low Surge	High Surge	0.204799	0.54805	1.4201	0.05205
XLOC_028776	XLOC_028776	-	chrUn_GL424114:23003-24575	Low Surge	High Surge	0.264617	1.90316	2.84642	0.05205
XLOC_029039	XLOC_029039	-	chrUn_GL424635:343-1441	Low Surge	High Surge	18.4573	61.3419	1.73268	0.05205
XLOC_005299	XLOC_005299	-	chr1:169934534-169935275	Low Basal	Low Surge	0.95758	0.229596	-2.06029	0.05215
XLOC_029407	XLOC_029407	-	chrUn_GL425480:27-1063	Low Basal	Low Surge	1.26512	0.346398	-1.86877	0.05215
XLOC_001044	XLOC_001044	-	chr1:162555557-162555960	High Basal	Low Surge	168.538	60.6194	-1.47523	0.05215
XLOC_015862	XLOC_015862	-	chr22:8982371-8982893	Low Basal	High Surge	36.1163	94.4803	1.38736	0.05215
XLOC_018543	XLOC_018543	ENSMGAT00000014263.1	chr3:89210496-89212923	Low Surge	High Surge	373.511	771.595	1.04669	0.05215
XLOC_029496	XLOC_029496	-	chrUn_GL425676:5-577	Low Surge	High Surge	125.561	336.765	1.42336	0.05215
XLOC_029324	XLOC_029324	ENSMGAT00000018365.1	chrUn_GL425277:22-543	Low Basal	High Surge	79.6062	364.105	2.1934	0.0522
XLOC_026887	XLOC_026887	ENSMGAT00000002966.2	chr8:6254858-6565077	Low Basal	High Surge	26.3618	251.185	3.25223	0.0523
XLOC_033441	XLOC_033441	-	chrZ:72646609-72646887	Low Surge	High Surge	7.34635	25.0107	1.76745	0.0523
XLOC_018820	XLOC_018820	ENSMGAT00000009891.1	chr3:46605833-46611118	Low Surge	High Surge	27.087	56.1365	1.05134	0.05235
XLOC_014492	XLOC_014492	-	chr2:89861334-89862102	Low Basal	High Basal	0.859514	0.207319	-2.05167	0.0524
XLOC_032271	XLOC_032271	-	chrZ:6740524-6742932	Low Basal	Low Surge	0.656033	0.243008	-1.43277	0.0524
XLOC_018164	XLOC_018164	-	chr3:7962667-7974959	Low Basal	Low Surge	0.937636	0.343949	-1.44683	0.05245
XLOC_030671	XLOC_030671	-	chrUn_GL429035:923-1073	High Basal	High Surge	1105.04	2952.14	1.41766	0.05245
XLOC_016493	XLOC_016493	-	chr23:2071011-2071840	Low Basal	High Surge	5388.55	11328.7	1.07201	0.0525
XLOC_025214	XLOC_025214	-	chr6:6906233-6910239	Low Surge	High Surge	0.194021	0.523044	1.43072	0.05255
XLOC_024253	XLOC_024253	-	chr5:41663686-41665805	Low Basal	High Surge	1.25118	0.485049	-1.36709	0.0526
XLOC_029667	XLOC_029667	-	chrUn_GL426080:262-1103	Low Basal	Low Surge	259.22	83.0442	-1.64223	0.05265
XLOC_019675	XLOC_019675	-	chr3:43676105-43677348	High Basal	Low Surge	0.635163	0.14373	-2.14376	0.05265
XLOC_016214	XLOC_016214	-	chr22:7824442-7826327	Low Surge	High Surge	0.128395	0.51888	2.01481	0.05265
XLOC_025256	XLOC_025256	-	chr6:9585243-9585634	Low Basal	High Basal	0	1.67938	inf	0.0527
XLOC_025394	XLOC_025394	-	chr6:18433877-18435512	Low Basal	Low Surge	0.542541	0.161104	-1.75174	0.05275
XLOC_022493	XLOC_022493	-	chr4:69377435-69378647	Low Surge	High Surge	0.161646	0.706567	2.12799	0.05275
XLOC_025595	XLOC_025595	-	chr6:32651585-32652268	Low Basal	High Surge	2.7064	0.804327	-1.75052	0.0528
XLOC_030655	XLOC_030655	-	chrUn_GL428961:2049-2434	Low Surge	High Surge	20.2512	61.569	1.60419	0.0528
XLOC_006656	XLOC_006656	-	chr10:27131716-27133753	High Basal	Low Surge	0.615692	0.22239	-1.46912	0.05285
XLOC_030227	XLOC_030227	-	chrUn_GL427846:1274-1490	Low Basal	High Surge	33.5105	125.743	1.9078	0.05285
XLOC_006232	XLOC_006232	ENSMGAT00000020471.1	chr10:24914960-24916186	Low Surge	High Surge	11.74	48.2942	2.04041	0.05285
XLOC_017506	XLOC_017506	-	chr27:177326-177635	Low Surge	High Surge	87.5961	498.843	2.50965	0.05285
XLOC_019945	XLOC_019945	-	chr3:66059754-66060191	Low Surge	High Surge	3.04729	0.612164	-2.31554	0.05285
XLOC_021805	XLOC_021805	-	chr4:17006528-17009456	Low Basal	Low Surge	2.69115	1.02752	-1.38906	0.05295
XLOC_032772	XLOC_032772	-	chrZ:34155987-34156415	Low Basal	High Surge	6.73896	1.67365	-2.00953	0.05295
XLOC_018014	XLOC_018014	-	chr29:3792934-3793275	Low Surge	High Surge	21.683	87.9179	2.01959	0.05295
XLOC_019490	XLOC_019490	-	chr3:27156694-27158904	Low Surge	High Surge	0.298801	0.779081	1.38259	0.05295
XLOC_022297	XLOC_022297	-	chr4:55793961-55794103	Low Basal	Low Surge	103.096	22.941	-2.16799	0.053
XLOC_029821	XLOC_029821	-	chrUn_GL426449:425-700	Low Basal	Low Surge	1384.13	507.633	-1.44712	0.05305
XLOC_012321	XLOC_012321	ENSMGAT00000015492.2	chr2:83802108-83803233	Low Surge	High Surge	96.6406	199.874	1.04839	0.05305
XLOC_004614	XLOC_004614	-	chr1:142515148-142517828	Low Basal	Low Surge	1.12963	0.444146	-1.34675	0.0531
XLOC_029785	XLOC_029785	ENSMGAT00000004805.1	chrUn_GL426372:346-1101	Low Surge	High Surge	32.3333	78.5373	1.28036	0.0531
XLOC_015227	XLOC_015227	-	chr20:8134587-8135882	Low Basal	High Basal	0.479271	0.105884	-2.17835	0.0532
XLOC_014586	XLOC_014586	-	chr2:94126054-94126579	Low Basal	Low Surge	2.48587	0.430513	-2.52962	0.0532
XLOC_029108	XLOC_029108	ENSMGAT00000019349.1	chrUn_GL424778:866-1049	High Basal	High Surge	4988.26	12524	1.32809	0.0532
XLOC_029303	XLOC_029303	-	chrUn_GL425222:2076-2178	Low Surge	High Surge	59.7957	485.174	3.02039	0.0532
XLOC_025268	XLOC_025268	-	chr6:10233670-10236249	Low Basal	Low Surge	0.472462	0.175404	-1.42952	0.05325
XLOC_011926	XLOC_011926	-	chr2:21589593-21593129	Low Basal	Low Surge	0.961484	0.368928	-1.38192	0.0533
XLOC_007113	XLOC_007113	-	chr11:15258809-15262282	Low Basal	High Surge	0.517975	1.5744	1.60384	0.0533
XLOC_030262	XLOC_030262	-	chrUn_GL427955:2726-3140	Low Surge	High Surge	4.39923	11.8699	1.43199	0.0533
XLOC_014186	XLOC_014186	-	chr2:66865669-66867863	Low Basal	Low Surge	0.804363	0.30091	-1.41851	0.0534
XLOC_033237	XLOC_033237	-	chrZ:61309036-61309152	High Basal	Low Surge	738.304	209.507	-1.81722	0.0534
XLOC_008230	XLOC_008230	ENSMGAT00000001387.2	chr13:850944-860256	Low Basal	High Surge	31.8168	71.4959	1.16807	0.0534
XLOC_028814	XLOC_028814	ENSMGAT00000001399.2	chrUn_GL424225:0-4898	Low Surge	High Surge	40.4335	83.3437	1.04352	0.0534
XLOC_013767	XLOC_013767	-	chr2:41151234-41153272	Low Basal	High Basal	1.11406	0.440933	-1.33719	0.05345
XLOC_033057	XLOC_033057	-	chrZ:50406878-50407605	Low Surge	High Surge	0.422033	1.30887	1.63289	0.05345
XLOC_032592	XLOC_032592	-	chrZ:25067528-25068991	Low Basal	Low Surge	0.478118	0.106136	-2.17145	0.0535
XLOC_032840	XLOC_032840	-	chrZ:37869836-37870123	High Basal	Low Surge	98.9838	39.4508	-1.32714	0.0535
XLOC_026007	XLOC_026007	-	chr7:23332769-23333121	Low Basal	Low Surge	7947.76	3010.38	-1.4006	0.05355
XLOC_004974	XLOC_004974	-	chr1:154222999-154223029	High Basal	Low Surge	1121070	173175	-2.69457	0.05355
XLOC_021920	XLOC_021920	-	chr4:25901982-25902194	High Basal	Low Surge	52.9255	19.5985	-1.43322	0.05365
XLOC_015707	XLOC_015707	-	chr21:6427304-6428370	Low Surge	High Surge	0.235906	0.818414	1.79462	0.05365
XLOC_017566	XLOC_017566	ENSMGAT00000001761.2	chr28:707286-710943	Low Surge	High Surge	15.987	38.2812	1.25974	0.05365
XLOC_033415	XLOC_033415	-	chrZ:70397995-70399213	Low Basal	High Basal	0.741963	0.256555	-1.53208	0.0537
XLOC_004149	XLOC_004149	-	chr1:106752295-106752617	High Basal	Low Surge	5.19457	1.13936	-2.18878	0.0537
XLOC_029811	XLOC_029811	-	chrUn_GL426435:191-740	Low Basal	Low Surge	514.09	249.534	-1.04279	0.05375
XLOC_013920	XLOC_013920	-	chr2:49552995-49555295	High Basal	Low Surge	1.13504	0.462154	-1.29629	0.05375
XLOC_018259	XLOC_018259	-	chr3:29640797-29645267	Low Basal	High Surge	3.33552	0.898461	-1.89239	0.05375
XLOC_029638	XLOC_029638	-	chrUn_GL426012:83-1165	Low Basal	High Surge	0.0798802	0.485365	2.60316	0.05375
XLOC_019543	XLOC_019543	-	chr3:33912050-33914710	Low Surge	High Surge	0.203074	0.549677	1.43658	0.05375
XLOC_024446	XLOC_024446	-	chr5:58796757-58796984	Low Basal	Low Surge	42.1546	14.5087	-1.53877	0.0538
XLOC_008171	XLOC_008171	-	chr12:15878708-15878896	Low Basal	High Surge	7.7305	136.467	4.14185	0.05385
XLOC_029135	XLOC_029135	-	chrUn_GL424850:9-928	Low Basal	High Surge	0.327283	1.33774	2.03118	0.05385
XLOC_014018	XLOC_014018	-	chr2:55712230-55712537	Low Basal	Low Surge	22.2286	8.36455	-1.41006	0.0539
XLOC_029884	XLOC_029884	-	chrUn_GL426661:688-840	Low Basal	Low Surge	439.365	169.089	-1.37764	0.0539
XLOC_018094	XLOC_018094	-	chr29:2357613-2358643	Low Surge	High Surge	27.6256	56.4483	1.03092	0.0539
XLOC_019499	XLOC_019499	-	chr3:28486569-28487971	Low Surge	High Surge	0.153699	0.539601	1.81178	0.0539
XLOC_012156	XLOC_012156	-	chr2:56995278-56997667	Low Surge	High Surge	1.05784	0.254373	-2.05609	0.05395
XLOC_019499	XLOC_019499	-	chr3:28486569-28487971	Low Basal	Low Surge	0.531894	0.153699	-1.79103	0.054
XLOC_006143	XLOC_006143	ENSMGAT00000019332.1	chr10:14896376-14903880	Low Surge	High Surge	11.8313	29.7735	1.33142	0.054
XLOC_030264	XLOC_030264	-	chrUn_GL427964:16047-16230	Low Surge	High Surge	21.2421	109.682	2.36833	0.054
XLOC_002737	XLOC_002737	-	chr1:13853821-13857395	High Basal	Low Surge	0.500401	0.191844	-1.38315	0.05405
XLOC_025499	XLOC_025499	-	chr6:25401845-25402480	High Basal	High Surge	0.703838	2.10062	1.5775	0.05405
XLOC_030191	XLOC_030191	-	chrUn_GL427725:2-1056	Low Surge	High Surge	2.15536	5.13625	1.25279	0.05405
XLOC_031670	XLOC_031670	-	chrZ:12046010-12067085	Low Basal	High Surge	1.44768	0.467762	-1.6299	0.0541
XLOC_031008	XLOC_031008	ENSMGAT00000012102.1	chrUn_GL429732:74981-77596	Low Surge	High Surge	23.0461	47.5967	1.04634	0.0541
XLOC_013637	XLOC_013637	-	chr2:30331386-30332420	Low Basal	High Surge	0.298113	1.04025	1.803	0.05415
XLOC_006095	XLOC_006095	ENSMGAT00000000514.1,ENSMGAT00000000592.1	chr10:9101792-9257040	Low Basal	High Basal	10.487	51.9802	2.30936	0.0542
XLOC_013662	XLOC_013662	-	chr2:32923664-32924282	Low Basal	Low Surge	4.01011	1.47642	-1.44154	0.05425
XLOC_010951	XLOC_010951	-	chr17:10185076-10188229	High Basal	Low Surge	153.807	77.1348	-0.995667	0.05425
XLOC_014182	XLOC_014182	-	chr2:66841498-66842392	High Basal	Low Surge	0.120188	0.643799	2.42132	0.05425
XLOC_033429	XLOC_033429	-	chrZ:71199722-71200388	Low Basal	High Surge	0.468936	1.61147	1.78091	0.05425
XLOC_033114	XLOC_033114	-	chrZ:55082676-55085377	Low Basal	Low Surge	0.512402	0.190224	-1.42958	0.0543
XLOC_003981	XLOC_003981	-	chr1:99070783-99071904	Low Basal	High Surge	0.774672	0.17166	-2.17403	0.05435
XLOC_016164	XLOC_016164	-	chr22:1597913-1599002	Low Surge	High Surge	0.113996	0.500848	2.13539	0.05435
XLOC_014573	XLOC_014573	-	chr2:93772656-93775999	Low Basal	Low Surge	0.458444	0.17261	-1.40923	0.0544
XLOC_000953	XLOC_000953	ENSMGAT00000016672.1	chr1:142647850-142650947	High Basal	Low Surge	20.654	8.40768	-1.29664	0.0544
XLOC_013222	XLOC_013222	ENSMGAT00000016016.2	chr2:114143176-114160525	High Basal	High Surge	1.64534	0.493418	-1.7375	0.0544
XLOC_026066	XLOC_026066	ENSMGAT00000017858.1	chr7:29978703-29978883	High Basal	High Surge	320.603	847.158	1.40184	0.0544
XLOC_030671	XLOC_030671	-	chrUn_GL429035:923-1073	High Basal	Low Surge	1105.04	421.178	-1.3916	0.05445
XLOC_017731	XLOC_017731	-	chr28:2315290-2318937	Low Surge	High Surge	12.5709	25.8685	1.0411	0.0546
XLOC_004985	XLOC_004985	-	chr1:155138910-155141868	Low Basal	Low Surge	0.640358	0.244509	-1.38899	0.05465
XLOC_000840	XLOC_000840	ENSMGAT00000016456.2	chr1:120607111-120635189	Low Basal	High Surge	2.04608	0.81155	-1.33411	0.05465
XLOC_010020	XLOC_010020	-	chr15:10122123-10122956	Low Basal	High Basal	0.851601	0.136756	-2.63858	0.0547
XLOC_030635	XLOC_030635	-	chrUn_GL428891:98303-100449	Low Basal	Low Surge	0.575912	0.216103	-1.41413	0.0547
XLOC_029952	XLOC_029952	-	chrUn_GL427009:3620-4404	Low Surge	High Surge	1.58144	5.20989	1.72001	0.0547
XLOC_027557	XLOC_027557	-	chr8:1593714-1593981	Low Basal	Low Surge	34.9588	11.4213	-1.61392	0.05485
XLOC_032330	XLOC_032330	-	chrZ:8652833-8654389	Low Basal	Low Surge	0.479942	0.0991856	-2.27466	0.05485
XLOC_030171	XLOC_030171	-	chrUn_GL427657:3495-7471	Low Surge	High Surge	17.2268	43.1078	1.3233	0.05485
XLOC_021996	XLOC_021996	-	chr4:35759670-35760273	Low Basal	High Basal	4.34538	1.05961	-2.03595	0.0549
XLOC_032555	XLOC_032555	-	chrZ:22785561-22787177	Low Basal	Low Surge	2.40794	0.946316	-1.3474	0.05495
XLOC_003475	XLOC_003475	-	chr1:70768397-70771410	Low Basal	Low Surge	0.49222	0.18492	-1.4124	0.055
XLOC_031879	XLOC_031879	-	chrZ:42096952-42099597	High Basal	Low Surge	21.2037	7.4804	-1.50313	0.055
XLOC_028092	XLOC_028092	ENSMGAT00000017715.1	chr9:1413937-1416823	Low Basal	High Surge	0.21214	0.61187	1.52821	0.055
XLOC_007813	XLOC_007813	ENSMGAT00000002626.1	chr12:1705253-1706768	High Basal	High Surge	7.23361	27.8184	1.94325	0.055
XLOC_023578	XLOC_023578	-	chr5:59011388-59013132	Low Surge	High Surge	34.1726	91.2963	1.41772	0.055
XLOC_031876	XLOC_031876	ENSMGAT00000019868.1	chrZ:40914033-40917360	Low Surge	High Surge	16.0378	40.0453	1.32015	0.055
XLOC_032460	XLOC_032460	-	chrZ:17185060-17185871	Low Surge	High Surge	1.98514	5.0009	1.33294	0.055
XLOC_030489	XLOC_030489	-	chrUn_GL428581:751-1452	Low Basal	Low Surge	4.78958	1.78398	-1.4248	0.05505
XLOC_028858	XLOC_028858	ENSMGAT00000007305.1	chrUn_GL424322:1688-5654	Low Surge	High Surge	23.6232	60.2051	1.34968	0.0551
XLOC_030302	XLOC_030302	-	chrUn_GL428102:609-904	Low Surge	High Surge	42.91	113.704	1.40589	0.0551
XLOC_017471	XLOC_017471	ENSMGAT00000000646.1	chr27:1330-11793	Low Surge	High Surge	0.303133	0.777905	1.35964	0.05515
XLOC_031342	XLOC_031342	-	chrZ:39996947-40000980	Low Basal	Low Surge	3.55895	1.3506	-1.39785	0.0552
XLOC_023179	XLOC_023179	-	chr5:10207359-10224413	Low Surge	High Surge	5.01221	36.0691	2.84725	0.0552
XLOC_016245	XLOC_016245	-	chr22:8185775-8188111	Low Basal	Low Surge	0.467125	0.111406	-2.06798	0.05525
XLOC_032838	XLOC_032838	-	chrZ:37696156-37696985	Low Basal	Low Surge	0.719392	0.189432	-1.9251	0.05525
XLOC_008270	XLOC_008270	ENSMGAT00000003062.2	chr13:2238063-2241454	Low Surge	High Surge	747.684	1525.59	1.02887	0.05525
XLOC_022605	XLOC_022605	ENSMGAT00000018467.1	chr5:6928681-6941742	High Basal	Low Surge	7.16041	1.36081	-2.39558	0.0553
XLOC_013480	XLOC_013480	-	chr2:19124777-19126045	Low Surge	High Surge	0.210025	0.935498	2.15518	0.0553
XLOC_030729	XLOC_030729	ENSMGAT00000014921.2	chrUn_GL429183:1742-2461	Low Basal	Low Surge	30.6375	11.8524	-1.37012	0.05535
XLOC_020919	XLOC_020919	-	chr4:48268890-48270125	High Basal	High Surge	16.5021	41.2252	1.32088	0.05535
XLOC_030373	XLOC_030373	-	chrUn_GL428219:2403-3565	Low Surge	High Surge	0.407266	1.0893	1.41936	0.05535
XLOC_013298	XLOC_013298	-	chr2:1909519-1909904	High Basal	High Surge	3.83852	10.3441	1.43019	0.0554
XLOC_015748	XLOC_015748	-	chr21:9373452-9374625	Low Basal	High Basal	0.463469	0.121372	-1.93304	0.05545
XLOC_006478	XLOC_006478	-	chr10:14130612-14131705	Low Basal	Low Surge	0.488104	0.113431	-2.10537	0.05545
XLOC_026624	XLOC_026624	-	chr7:16842212-16843250	Low Basal	Low Surge	1.689	0.626156	-1.43157	0.05545
XLOC_031249	XLOC_031249	ENSMGAT00000004396.1	chrZ:26304396-26306389	Low Basal	Low Surge	178.592	86.7183	-1.04226	0.05545
XLOC_005335	XLOC_005335	-	chr1:172397399-172398722	High Basal	High Surge	0.654786	0.19796	-1.72582	0.05545
XLOC_000013	XLOC_000013	ENSMGAT00000020692.1	chr1:536829-537021	High Basal	Low Surge	4845.36	2058.21	-1.23521	0.0555
XLOC_014997	XLOC_014997	-	chr20:110955-132940	Low Surge	High Surge	4.99046	12.797	1.35856	0.0555
XLOC_016306	XLOC_016306	-	chr22:13520396-13522818	Low Surge	High Surge	0.219242	0.852481	1.95914	0.0555
XLOC_009457	XLOC_009457	-	chr14:13379771-13383061	Low Basal	Low Surge	0.703734	0.186419	-1.91648	0.05555
XLOC_024025	XLOC_024025	-	chr5:30936376-30937921	Low Basal	Low Surge	0.545937	0.190964	-1.51543	0.05555
XLOC_032430	XLOC_032430	-	chrZ:14053365-14053650	Low Surge	High Surge	9.46428	29.6398	1.64697	0.05555
XLOC_031979	XLOC_031979	-	chrZ:57521685-57542820	Low Basal	Low Surge	1.12518	0.26801	-2.06979	0.0556
XLOC_033253	XLOC_033253	-	chrZ:61652865-61652996	Low Basal	Low Surge	282.521	99.5772	-1.50447	0.0556
XLOC_030426	XLOC_030426	ENSMGAT00000016854.2,ENSMGAT00000020110.1	chrUn_GL428327:11-4699	Low Basal	High Surge	0.310494	0.96643	1.6381	0.0556
XLOC_029860	XLOC_029860	-	chrUn_GL426566:0-835	Low Surge	High Surge	37.931	77.5464	1.03168	0.0556
XLOC_027747	XLOC_027747	-	chr8:12894772-12896038	Low Basal	High Basal	0.686492	0.133498	-2.36242	0.05565
XLOC_029626	XLOC_029626	-	chrUn_GL425990:452-905	High Basal	High Surge	82.5379	208.6	1.33761	0.05565
XLOC_007690	XLOC_007690	-	chr12:12853665-12856705	Low Surge	High Surge	11.049	29.0076	1.39252	0.05565
XLOC_029184	XLOC_029184	-	chrUn_GL424956:48-264	Low Basal	Low Surge	504.743	192.594	-1.38999	0.05575
XLOC_029409	XLOC_029409	-	chrUn_GL425481:604-844	Low Surge	High Surge	79.9619	368.929	2.20596	0.05575
XLOC_029706	XLOC_029706	-	chrUn_GL426166:104-1053	Low Surge	High Surge	2.17472	5.98606	1.46078	0.0558
XLOC_029610	XLOC_029610	-	chrUn_GL425956:722-885	Low Basal	Low Surge	111.989	23.3059	-2.26459	0.05585
XLOC_029110	XLOC_029110	ENSMGAT00000013280.2	chrUn_GL424780:141-903	Low Surge	High Surge	620.585	2970.59	2.25905	0.05585
XLOC_003830	XLOC_003830	-	chr1:90698666-90701176	Low Basal	Low Surge	0.958919	0.360339	-1.41205	0.0559
XLOC_004529	XLOC_004529	-	chr1:134526539-134527706	High Basal	Low Surge	0.542396	0.182596	-1.57069	0.0559
XLOC_030974	XLOC_030974	-	chrUn_GL429722:21373-23050	High Basal	High Surge	0.160925	0.540741	1.74855	0.0559
XLOC_009133	XLOC_009133	ENSMGAT00000003312.2	chr14:2517128-2525285	Low Surge	High Surge	32.391	66.0432	1.02782	0.05595
XLOC_026758	XLOC_026758	-	chr7:29755954-29756112	Low Basal	Low Surge	100.378	15.3611	-2.7081	0.056
XLOC_029095	XLOC_029095	-	chrUn_GL424744:45671-46817	Low Basal	High Surge	0.164014	0.638668	1.96125	0.056
XLOC_028024	XLOC_028024	-	chr8:33137748-33138694	Low Basal	High Basal	0.92319	0.146876	-2.65203	0.0561
XLOC_017792	XLOC_017792	-	chr28:374932-377455	Low Basal	Low Surge	1.01568	0.379479	-1.42036	0.0561
XLOC_022346	XLOC_022346	-	chr4:58013505-58015899	Low Basal	Low Surge	0.681292	0.233406	-1.54543	0.0561
XLOC_028933	XLOC_028933	-	chrUn_GL424473:35-297	High Basal	Low Surge	12.9786	2.55705	-2.34358	0.0561
XLOC_027607	XLOC_027607	-	chr8:4405741-4405866	High Basal	High Surge	336.468	915.237	1.44368	0.0561
XLOC_030711	XLOC_030711	ENSMGAT00000001204.2	chrUn_GL429150:1173-5026	High Basal	High Surge	3244.54	6611.85	1.02704	0.05615
XLOC_029398	XLOC_029398	ENSMGAT00000018765.1	chrUn_GL425456:6519-6699	Low Basal	High Basal	680.299	2234.43	1.71567	0.05625
XLOC_006563	XLOC_006563	-	chr10:19800035-19802964	Low Basal	Low Surge	0.682816	0.281499	-1.27837	0.0563
XLOC_029129	XLOC_029129	-	chrUn_GL424834:313-1174	High Basal	Low Surge	1.13495	0.208296	-2.44592	0.0563
XLOC_029108	XLOC_029108	ENSMGAT00000019349.1	chrUn_GL424778:866-1049	High Basal	Low Surge	4988.26	2127.34	-1.22949	0.05635
XLOC_029780	XLOC_029780	-	chrUn_GL426356:334-1361	Low Basal	High Surge	246.368	609.266	1.30626	0.05635
XLOC_026580	XLOC_026580	-	chr7:12029399-12030749	High Basal	High Surge	0.223295	0.64153	1.52256	0.05635
XLOC_022521	XLOC_022521	-	chr4:74513313-74513490	Low Surge	High Surge	84.0238	223.647	1.41235	0.05635
XLOC_032580	XLOC_032580	-	chrZ:24065386-24065557	Low Basal	Low Surge	106.359	32.0554	-1.7303	0.0564
XLOC_019701	XLOC_019701	-	chr3:44722888-44724078	Low Basal	High Surge	0.855421	0.243886	-1.81043	0.0564
XLOC_031111	XLOC_031111	-	chrZ:8739679-8741485	Low Basal	High Surge	74.3361	190.186	1.35527	0.0564
XLOC_002922	XLOC_002922	-	chr1:30767397-30767638	High Basal	Low Surge	39.541	14.3806	-1.45923	0.0565
XLOC_006187	XLOC_006187	ENSMGAT00000011265.2	chr10:21295422-21358404	Low Surge	High Surge	94.6125	190.148	1.00702	0.0565
XLOC_003598	XLOC_003598	-	chr1:79565448-79565739	High Basal	Low Surge	472.215	236.642	-0.996739	0.0566
XLOC_016747	XLOC_016747	ENSMGAT00000002340.2	chr24:2363516-2366277	Low Surge	High Surge	0.630958	1.64328	1.38096	0.0566
XLOC_024454	XLOC_024454	-	chr5:59609434-59610785	Low Surge	High Surge	0.1405	0.503665	1.84189	0.0566
XLOC_028350	XLOC_028350	ENSMGAT00000005848.1	chr9:10728591-10728835	Low Surge	High Surge	0	24.1955	inf	0.0566
XLOC_013851	XLOC_013851	-	chr2:45192793-45193187	High Basal	Low Surge	3.85296	1.26007	-1.61247	0.05665
XLOC_033050	XLOC_033050	-	chrZ:50012015-50013494	Low Basal	Low Surge	25.6952	12.7054	-1.01606	0.0567
XLOC_016205	XLOC_016205	-	chr22:7255185-7259388	Low Basal	Low Surge	3.73013	1.44134	-1.37181	0.05675
XLOC_029318	XLOC_029318	-	chrUn_GL425266:579-837	Low Basal	High Surge	44.0987	129.963	1.55929	0.05675
XLOC_028350	XLOC_028350	ENSMGAT00000005848.1	chr9:10728591-10728835	Low Basal	High Surge	0	24.1955	inf	0.0568
XLOC_029830	XLOC_029830	-	chrUn_GL426480:701-1217	Low Basal	High Surge	1.57582	5.13523	1.70433	0.0568
XLOC_031171	XLOC_031171	-	chrZ:14140332-14141753	Low Basal	Low Surge	49.5651	24.2788	-1.02963	0.05685
XLOC_020605	XLOC_020605	ENSMGAT00000001876.2,ENSMGAT00000001879.2,ENSMGAT00000020415.1	chr4:1986980-2072996	Low Surge	High Surge	93.4745	373.617	1.99892	0.05685
XLOC_029188	XLOC_029188	-	chrUn_GL424963:7307-9230	Low Surge	High Surge	14.6725	37.4977	1.35369	0.05685
XLOC_026491	XLOC_026491	-	chr7:6483414-6485201	Low Basal	High Basal	1.00234	0.352175	-1.50902	0.0569
XLOC_020128	XLOC_020128	-	chr3:85627901-85629167	Low Basal	Low Surge	0.499982	0.140068	-1.83575	0.0569
XLOC_030716	XLOC_030716	-	chrUn_GL429155:27050-27337	High Basal	Low Surge	7.71267	1.77562	-2.11891	0.0569
XLOC_015700	XLOC_015700	-	chr21:5892426-5893740	Low Basal	High Surge	0.076365	0.496839	2.70179	0.0569
XLOC_030671	XLOC_030671	-	chrUn_GL429035:923-1073	Low Basal	High Surge	1222.24	2952.14	1.27223	0.0569
XLOC_029495	XLOC_029495	-	chrUn_GL425675:48-1086	Low Surge	High Surge	7.39973	18.9663	1.3579	0.0569
XLOC_003282	XLOC_003282	-	chr1:56131905-56132204	Low Basal	Low Surge	40.6668	15.4827	-1.39319	0.05695
XLOC_019168	XLOC_019168	-	chr3:2135025-2135997	Low Basal	Low Surge	0.808593	0.118183	-2.7744	0.05695
XLOC_021845	XLOC_021845	-	chr4:18279357-18283068	Low Basal	High Surge	1.04218	0.42877	-1.28133	0.05695
XLOC_023632	XLOC_023632	-	chr5:553081-554487	Low Basal	Low Surge	0.81116	0.29647	-1.4521	0.05705
XLOC_031535	XLOC_031535	ENSMGAT00000009933.2	chrZ:77125842-77126016	Low Basal	Low Surge	2181.53	881.174	-1.30784	0.0571
XLOC_005706	XLOC_005706	ENSMGAT00000001620.2	chr10:2877645-2882958	High Basal	High Surge	16.505	38.385	1.21764	0.0571
XLOC_028900	XLOC_028900	-	chrUn_GL424410:7-996	High Basal	Low Surge	0.704485	0.243916	-1.53019	0.05715
XLOC_030623	XLOC_030623	-	chrUn_GL428882:45-1691	High Basal	Low Surge	0.667224	0.262684	-1.34484	0.05715
XLOC_003615	XLOC_003615	-	chr1:80664943-80665596	Low Surge	High Surge	0.627213	1.79295	1.51531	0.05715
XLOC_030167	XLOC_030167	ENSMGAT00000009468.2	chrUn_GL427648:123-696	Low Surge	High Surge	3016.17	6160.17	1.03025	0.05715
XLOC_025506	XLOC_025506	-	chr6:25434554-25438475	Low Basal	Low Surge	0.503517	0.195741	-1.3631	0.0572
XLOC_010083	XLOC_010083	-	chr15:17053256-17054942	High Basal	High Surge	0.438325	1.09446	1.32014	0.0573
XLOC_029855	XLOC_029855	-	chrUn_GL426557:209-582	Low Surge	High Surge	16.536	70.6662	2.09541	0.0573
XLOC_005071	XLOC_005071	-	chr1:160903801-160904078	Low Basal	Low Surge	27.7362	10.4403	-1.4096	0.05735
XLOC_014457	XLOC_014457	-	chr2:87630808-87631041	Low Basal	Low Surge	38.3843	2.15472	-4.15495	0.05735
XLOC_007277	XLOC_007277	-	chr11:5190401-5192114	Low Surge	High Surge	0.0806145	0.475739	2.56106	0.0574
XLOC_033369	XLOC_033369	-	chrZ:67837788-67839416	Low Surge	High Surge	0.256241	0.702371	1.45473	0.0574
XLOC_003193	XLOC_003193	-	chr1:50062559-50064551	Low Basal	Low Surge	1.11013	0.423533	-1.39018	0.05745
XLOC_031291	XLOC_031291	-	chrZ:30732903-30785296	Low Basal	Low Surge	17.4328	6.7687	-1.36485	0.05745
XLOC_033397	XLOC_033397	-	chrZ:69674190-69675700	Low Basal	Low Surge	0.573294	0.0376966	-3.92677	0.05745
XLOC_003795	XLOC_003795	-	chr1:89021014-89021211	High Basal	Low Surge	457.185	172.669	-1.40477	0.05745
XLOC_025156	XLOC_025156	-	chr6:327024-327186	Low Surge	High Surge	7.35442	143.174	4.28301	0.05745
XLOC_027031	XLOC_027031	-	chr8:23659159-23659933	Low Surge	High Surge	0.947189	2.47333	1.38473	0.05745
XLOC_028855	XLOC_028855	-	chrUn_GL424315:3461-5732	High Basal	Low Surge	4.31619	1.04399	-2.04765	0.0575
XLOC_005313	XLOC_005313	-	chr1:171154690-171156700	Low Basal	Low Surge	0.772817	0.292915	-1.39964	0.0576
XLOC_031151	XLOC_031151	-	chrZ:11992708-11999440	High Basal	Low Surge	3.83323	1.41497	-1.43779	0.0576
XLOC_014228	XLOC_014228	-	chr2:69478472-69479753	Low Basal	High Surge	0.629985	0.19429	-1.69711	0.0576
XLOC_011263	XLOC_011263	-	chr17:5267720-5267858	High Basal	High Surge	65.3171	311.001	2.25139	0.0576
XLOC_004915	XLOC_004915	-	chr1:153090458-153091810	Low Basal	Low Surge	0.513827	0.172309	-1.57628	0.05765
XLOC_027562	XLOC_027562	-	chr8:1614883-1616515	Low Basal	Low Surge	0.507353	0.161386	-1.65247	0.0577
XLOC_013383	XLOC_013383	-	chr2:7976157-7978554	Low Basal	High Surge	0.688887	0.221578	-1.63645	0.0577
XLOC_032189	XLOC_032189	-	chrZ:6229335-6230515	Low Basal	Low Surge	1.57236	0.622574	-1.33662	0.05775
XLOC_033176	XLOC_033176	-	chrZ:57495147-57496201	Low Basal	High Surge	1.1071	0.339739	-1.70428	0.05775
XLOC_005638	XLOC_005638	-	chr1:198612630-198612801	High Basal	High Surge	95.8478	248.907	1.37679	0.0578
XLOC_033094	XLOC_033094	-	chrZ:52708108-52708239	Low Basal	Low Surge	198.203	38.7385	-2.35514	0.05785
XLOC_030348	XLOC_030348	-	chrUn_GL428200:915-1099	High Basal	Low Surge	62.1352	15.989	-1.95833	0.05785
XLOC_004669	XLOC_004669	-	chr1:145479207-145480258	Low Basal	Low Surge	0.722609	0.105387	-2.77751	0.0579
XLOC_008769	XLOC_008769	-	chr13:10008128-10011623	Low Basal	Low Surge	0.926073	0.360772	-1.36004	0.0579
XLOC_013733	XLOC_013733	-	chr2:39436113-39436293	High Basal	Low Surge	120.245	47.0407	-1.35399	0.05795
XLOC_029506	XLOC_029506	-	chrUn_GL425698:65-889	High Basal	Low Surge	16.0627	6.11553	-1.39317	0.05795
XLOC_028893	XLOC_028893	ENSMGAT00000002447.2	chrUn_GL424388:189-4868	Low Surge	High Surge	382.56	778.599	1.02519	0.05795
XLOC_029134	XLOC_029134	ENSMGAT00000004643.2	chrUn_GL424848:3788-5104	Low Surge	High Surge	65.6944	133.5	1.023	0.05795
XLOC_003164	XLOC_003164	-	chr1:46699465-46700895	Low Basal	High Surge	0.149252	0.856183	2.52017	0.058
XLOC_031367	XLOC_031367	-	chrZ:44445116-44446897	Low Basal	High Surge	11.0152	28.4918	1.37104	0.05805
XLOC_029356	XLOC_029356	-	chrUn_GL425383:712-842	High Basal	High Surge	4155.67	10636.5	1.35587	0.05805
XLOC_002838	XLOC_002838	-	chr1:23534523-23537511	Low Basal	Low Surge	0.512541	0.194586	-1.39726	0.0581
XLOC_022605	XLOC_022605	ENSMGAT00000018467.1	chr5:6928681-6941742	Low Surge	High Surge	1.36081	8.66298	2.6704	0.05815
XLOC_010040	XLOC_010040	-	chr15:11336109-11340725	Low Basal	High Surge	1.083	0.383786	-1.49666	0.0582
XLOC_013679	XLOC_013679	-	chr2:35310141-35310826	Low Basal	Low Surge	0.420186	2.21225	2.39641	0.05825
XLOC_009925	XLOC_009925	-	chr15:457670-458251	High Basal	Low Surge	6.61798	2.53018	-1.38715	0.05825
XLOC_018568	XLOC_018568	ENSMGAT00000014565.2	chr3:96785401-96786536	Low Surge	High Surge	657.829	1331.01	1.01674	0.05825
XLOC_031797	XLOC_031797	ENSMGAT00000005682.2	chrZ:28272910-28274179	Low Surge	High Surge	75.1134	153.081	1.02715	0.0583
XLOC_003337	XLOC_003337	-	chr1:60544614-60546970	Low Basal	High Basal	1.28309	0.502154	-1.35342	0.05835
XLOC_030246	XLOC_030246	-	chrUn_GL427912:123-1006	High Basal	Low Surge	1.59849	0.628311	-1.34716	0.05835
XLOC_021211	XLOC_021211	ENSMGAT00000017607.2	chr4:26406891-26409539	Low Surge	High Surge	90.0821	844.539	3.22885	0.0584
XLOC_025487	XLOC_025487	-	chr6:24698954-24701126	Low Surge	High Surge	0.352705	0.926866	1.3939	0.0584
XLOC_005915	XLOC_005915	ENSMGAT00000011798.2	chr10:22111600-22147965	Low Basal	High Surge	170.216	422.606	1.31195	0.05845
XLOC_028454	XLOC_028454	-	chr9:2755232-2757316	Low Surge	High Surge	0.331088	0.861368	1.37941	0.05845
XLOC_010062	XLOC_010062	-	chr15:13872721-13873274	Low Basal	Low Surge	16.8292	6.48813	-1.37509	0.05855
XLOC_019701	XLOC_019701	-	chr3:44722888-44724078	Low Basal	Low Surge	0.855421	0.279269	-1.61498	0.05855
XLOC_029083	XLOC_029083	-	chrUn_GL424732:6753-8078	Low Basal	Low Surge	10.2571	4.29196	-1.25691	0.05855
XLOC_032213	XLOC_032213	-	chrZ:6386659-6388305	Low Basal	High Surge	1.81298	0.738048	-1.29657	0.05855
XLOC_032486	XLOC_032486	-	chrZ:18374001-18375545	Low Surge	High Surge	0.201559	0.554358	1.45961	0.05855
XLOC_009366	XLOC_009366	-	chr14:5111472-5113216	Low Basal	Low Surge	0.457626	0.0943939	-2.2774	0.0586
XLOC_016394	XLOC_016394	ENSMGAT00000003856.1	chr23:2953085-2956226	Low Basal	High Surge	3.85082	14.0015	1.86235	0.0586
XLOC_025331	XLOC_025331	-	chr6:14595303-14596000	High Basal	High Surge	0.15323	0.850803	2.47313	0.0586
XLOC_006473	XLOC_006473	-	chr10:14106177-14107279	Low Basal	Low Surge	0.736209	0.167551	-2.13551	0.05865
XLOC_009315	XLOC_009315	-	chr14:2069619-2072104	Low Basal	Low Surge	1.9397	0.755504	-1.36032	0.05865
XLOC_016813	XLOC_016813	-	chr24:3293349-3295320	Low Basal	Low Surge	0.469654	0.114934	-2.0308	0.05865
XLOC_033178	XLOC_033178	-	chrZ:57519831-57521550	Low Basal	Low Surge	1.31174	0.511094	-1.35982	0.05865
XLOC_032498	XLOC_032498	-	chrZ:19740190-19740367	High Basal	Low Surge	153.751	57.7386	-1.41298	0.0587
XLOC_024327	XLOC_024327	-	chr5:45850916-45851954	Low Basal	High Surge	1.05694	0.324581	-1.70324	0.0587
XLOC_007442	XLOC_007442	-	chr11:15909309-15909538	High Basal	High Surge	13.802	49.3519	1.83823	0.0587
XLOC_026066	XLOC_026066	ENSMGAT00000017858.1	chr7:29978703-29978883	High Basal	Low Surge	320.603	122.487	-1.38816	0.05875
XLOC_029392	XLOC_029392	ENSMGAT00000020804.1	chrUn_GL425447:253-3615	High Basal	High Surge	53.4179	108.886	1.02743	0.05875
XLOC_025754	XLOC_025754	-	chr6:47930150-47931417	Low Surge	High Surge	0.25868	0.730958	1.49862	0.05875
[truncated: 199,643+ more rows]
