# Supplementary material for: Transcriptome analysis of the hypothalamus and pituitary of turkey hens with low and high egg production
Source: BMC Genomics. 2020 Sep 21;21:647. doi: 10.1186/s12864-020-07075-y (PMC7507666; doi:10.1186/s12864-020-07075-y)
Supplement: Supplementary file 4 — Additional file 4:. Supplemental file 2 [file 12864_2020_7075_MOESM4_ESM.xlsx]

## Sheet: Pituitary_Cuffdiff_gene_differe
test_id	gene_id	gene	locus	sample_1	sample_2	RPKM_value_1	RPKM_value_2	log2(fold_change)	p_value
XLOC_000025	XLOC_000025	ENSMGAT00000003368.1,ENSMGAT00000020109.1	chr1:1012511-1026547	Low Basal	High Basal	46.9971	19.6103	-1.26096	5e-05
XLOC_000175	XLOC_000175	ENSMGAT00000012287.1	chr1:30844444-30846223	Low Basal	High Basal	0.511692	0	#NAME?	5e-05
XLOC_001010	XLOC_001010	ENSMGAT00000011162.1	chr1:155341482-155342878	Low Basal	High Basal	128.277	43.2072	-1.56992	5e-05
XLOC_003103	XLOC_003103	-	chr1:35579718-35580304	Low Basal	High Basal	0.51549	0	#NAME?	5e-05
XLOC_003288	XLOC_003288	-	chr1:43301462-43301631	Low Basal	High Basal	21689.2	8430.65	-1.36326	5e-05
XLOC_004159	XLOC_004159	-	chr1:88072231-88072748	Low Basal	High Basal	0	0.677785	inf	5e-05
XLOC_004779	XLOC_004779	-	chr1:118152294-118152943	Low Basal	High Basal	0	0.505381	inf	5e-05
XLOC_005611	XLOC_005611	-	chr1:153821911-153822468	Low Basal	High Basal	0	0.754649	inf	5e-05
XLOC_005700	XLOC_005700	-	chr1:160762342-160763099	Low Basal	High Basal	0	0.387375	inf	5e-05
XLOC_006118	XLOC_006118	-	chr1:178102318-178102761	Low Basal	High Basal	0.981674	0	#NAME?	5e-05
XLOC_006356	XLOC_006356	-	chr1:197216252-197217100	Low Basal	High Basal	0	0.468807	inf	5e-05
XLOC_006832	XLOC_006832	ENSMGAT00000005949.2	chr10:7279132-7285511	Low Basal	High Basal	11.6146	4.06993	-1.51286	5e-05
XLOC_007175	XLOC_007175	-	chr10:7291203-7291740	Low Basal	High Basal	0.784032	0	#NAME?	5e-05
XLOC_007412	XLOC_007412	-	chr10:19790975-19791347	Low Basal	High Basal	0	1.26709	inf	5e-05
XLOC_007803	XLOC_007803	ENSMGAT00000020090.1,ENSMGAT00000020108.1	chr11:15882784-15887801	Low Basal	High Basal	44.9667	19.3223	-1.21859	5e-05
XLOC_008333	XLOC_008333	-	chr11:10058720-10058823	Low Basal	High Basal	0	41.9737	inf	5e-05
XLOC_008541	XLOC_008541	-	chr11:23655738-23656397	Low Basal	High Basal	0	0.826131	inf	5e-05
XLOC_008846	XLOC_008846	ENSMGAT00000004194.2	chr12:3026788-3038460	Low Basal	High Basal	994.553	322.203	-1.62608	5e-05
XLOC_008971	XLOC_008971	ENSMGAT00000011341.1	chr12:19289908-19331875	Low Basal	High Basal	6.07405	2.18517	-1.47491	5e-05
XLOC_009163	XLOC_009163	-	chr12:8865856-8866533	Low Basal	High Basal	0	0.472313	inf	5e-05
XLOC_009334	XLOC_009334	-	chr12:20548522-20553436	Low Basal	High Basal	2.30674	0.939202	-1.29635	5e-05
XLOC_009522	XLOC_009522	ENSMGAT00000008118.2,ENSMGAT00000019613.1	chr13:17038641-17060344	Low Basal	High Basal	7.08883	2.54156	-1.47983	5e-05
XLOC_009651	XLOC_009651	ENSMGAT00000004010.2	chr13:2526605-2534555	Low Basal	High Basal	103.862	50.8718	-1.02973	5e-05
XLOC_010234	XLOC_010234	ENSMGAT00000003562.2,ENSMGAT00000003587.1	chr14:2914924-2921749	Low Basal	High Basal	287.64	109.901	-1.38807	5e-05
XLOC_010391	XLOC_010391	ENSMGAT00000018791.1	chr14:7933-10477	Low Basal	High Basal	182.181	69.3276	-1.39387	5e-05
XLOC_011200	XLOC_011200	ENSMGAT00000003257.2	chr15:7474741-7516001	Low Basal	High Basal	305.717	666.58	1.12458	5e-05
XLOC_011219	XLOC_011219	-	chr15:8214727-8242042	Low Basal	High Basal	79.2289	40.1945	-0.979027	5e-05
XLOC_012249	XLOC_012249	-	chr16:5536572-5537080	Low Basal	High Basal	0	0.64662	inf	5e-05
XLOC_012376	XLOC_012376	-	chr16:13056513-13057032	Low Basal	High Basal	0.875797	0	#NAME?	5e-05
XLOC_012692	XLOC_012692	ENSMGAT00000005822.1	chr17:6254287-6258531	Low Basal	High Basal	19.7134	70.8645	1.84589	5e-05
XLOC_013089	XLOC_013089	ENSMGAT00000009391.2	chr19:1792497-1794008	Low Basal	High Basal	325.699	116.891	-1.47838	5e-05
XLOC_013470	XLOC_013470	-	chr19:7359437-7359636	Low Basal	High Basal	205.308	57.1388	-1.84525	5e-05
XLOC_013983	XLOC_013983	-	chr2:64146931-64147366	Low Basal	High Basal	34.8428	6.16657	-2.49832	5e-05
XLOC_014045	XLOC_014045	ENSMGAT00000015291.2	chr2:74724136-74729710	Low Basal	High Basal	38.0027	17.8707	-1.08851	5e-05
XLOC_014462	XLOC_014462	-	chr2:21461670-21504096	Low Basal	High Basal	0	0.395795	inf	5e-05
XLOC_014628	XLOC_014628	ENSMGAT00000014077.2	chr2:46985335-47049546	Low Basal	High Basal	3.64751	1.60471	-1.1846	5e-05
XLOC_014655	XLOC_014655	ENSMGAT00000014395.1	chr2:52021767-52063048	Low Basal	High Basal	5.48266	15.6775	1.51574	5e-05
XLOC_014952	XLOC_014952	ENSMGAT00000020884.1	chr2:110685683-110688867	Low Basal	High Basal	20.7883	6.98407	-1.57363	5e-05
XLOC_015350	XLOC_015350	-	chr2:16822019-16822696	Low Basal	High Basal	0.511982	0	#NAME?	5e-05
XLOC_016112	XLOC_016112	-	chr2:52570244-52570719	Low Basal	High Basal	0.751987	0	#NAME?	5e-05
XLOC_016202	XLOC_016202	-	chr2:56483909-56484000	Low Basal	High Basal	10737.5	4479.8	-1.26116	5e-05
XLOC_017066	XLOC_017066	-	chr2:115687708-115688361	Low Basal	High Basal	0.645649	0	#NAME?	5e-05
XLOC_017797	XLOC_017797	ENSMGAT00000002762.2	chr21:3087714-3096561	Low Basal	High Basal	0.417798	0	#NAME?	5e-05
XLOC_018196	XLOC_018196	-	chr22:5446453-5447276	Low Basal	High Basal	113.1	45.3924	-1.31708	5e-05
XLOC_018941	XLOC_018941	-	chr23:2071013-2071901	Low Basal	High Basal	1764.96	889.632	-0.988353	5e-05
XLOC_019232	XLOC_019232	ENSMGAT00000002340.2	chr24:2357160-2366277	Low Basal	High Basal	57.8203	3.24476	-4.15539	5e-05
XLOC_019255	XLOC_019255	ENSMGAT00000004137.1	chr24:4078503-4080832	Low Basal	High Basal	261.08	99.9097	-1.3858	5e-05
XLOC_019439	XLOC_019439	ENSMGAT00000003961.1	chr25:3835168-3840853	Low Basal	High Basal	112.931	35.8657	-1.65476	5e-05
XLOC_019804	XLOC_019804	ENSMGAT00000004748.1,ENSMGAT00000020056.1	chr26:6057760-6080756	Low Basal	High Basal	53.6226	26.93	-0.993629	5e-05
XLOC_020085	XLOC_020085	-	chr26:6601586-6601968	Low Basal	High Basal	0	1.90119	inf	5e-05
XLOC_020198	XLOC_020198	ENSMGAT00000002412.2	chr28:975523-1015329	Low Basal	High Basal	14.9905	7.62379	-0.975465	5e-05
XLOC_020340	XLOC_020340	ENSMGAT00000002942.2	chr28:1648902-1692433	Low Basal	High Basal	8.7341	4.10618	-1.08886	5e-05
XLOC_020612	XLOC_020612	-	chr29:609613-610360	Low Basal	High Basal	29.3974	7.836	-1.9075	5e-05
XLOC_021387	XLOC_021387	ENSMGAT00000005642.2	chr3:16023561-16106941	Low Basal	High Basal	5.28724	2.09718	-1.33407	5e-05
XLOC_022045	XLOC_022045	-	chr3:10305793-10306346	Low Basal	High Basal	0	0.624817	inf	5e-05
XLOC_022456	XLOC_022456	-	chr3:40094235-40094484	Low Basal	High Basal	0	3.49335	inf	5e-05
XLOC_022536	XLOC_022536	-	chr3:43719826-43720360	Low Basal	High Basal	0.962353	0	#NAME?	5e-05
XLOC_022893	XLOC_022893	-	chr3:67455719-67456032	Low Basal	High Basal	0	2.02304	inf	5e-05
XLOC_025241	XLOC_025241	-	chr4:46029890-46030568	Low Basal	High Basal	0	0.735649	inf	5e-05
XLOC_025362	XLOC_025362	-	chr4:51715002-51715635	Low Basal	High Basal	1.03581	0	#NAME?	5e-05
XLOC_025500	XLOC_025500	-	chr4:59189623-59190704	Low Basal	High Basal	0.71943	0	#NAME?	5e-05
XLOC_025673	XLOC_025673	-	chr4:72175131-72175292	Low Basal	High Basal	3090.54	1420.01	-1.12196	5e-05
XLOC_025701	XLOC_025701	-	chr4:73045287-73045511	Low Basal	High Basal	0	5.89471	inf	5e-05
XLOC_026553	XLOC_026553	ENSMGAT00000013347.1	chr5:29030188-29063063	Low Basal	High Basal	10.3082	4.18058	-1.30202	5e-05
XLOC_027585	XLOC_027585	-	chr5:37492979-37493527	Low Basal	High Basal	0.551263	0	#NAME?	5e-05
XLOC_027761	XLOC_027761	-	chr5:47582855-47583275	Low Basal	High Basal	0.942726	0	#NAME?	5e-05
XLOC_028458	XLOC_028458	ENSMGAT00000000457.1	chr6:22983447-22986962	Low Basal	High Basal	0.851901	20.7983	4.60964	5e-05
XLOC_028609	XLOC_028609	ENSMGAT00000018060.1	chr6:45373358-45375388	Low Basal	High Basal	0.545177	2.25298	2.04704	5e-05
XLOC_029055	XLOC_029055	-	chr6:23492196-23495145	Low Basal	High Basal	20.1716	43.7574	1.1172	5e-05
XLOC_029139	XLOC_029139	-	chr6:30556445-30557219	Low Basal	High Basal	0.418285	0	#NAME?	5e-05
XLOC_029935	XLOC_029935	-	chr7:12586411-12593796	Low Basal	High Basal	19.9918	5.32391	-1.90885	5e-05
XLOC_029940	XLOC_029940	ENSMGAT00000009766.2,ENSMGAT00000018726.1,ENSMGAT00000018822.1	chr7:12831385-12900971	Low Basal	High Basal	14.3616	6.33069	-1.18178	5e-05
XLOC_030637	XLOC_030637	-	chr7:32960332-32960947	Low Basal	High Basal	0.840334	0	#NAME?	5e-05
XLOC_031387	XLOC_031387	-	chr8:117952-118982	Low Basal	High Basal	11.802	29.3511	1.31439	5e-05
XLOC_031572	XLOC_031572	-	chr8:8882413-8883129	Low Basal	High Basal	0	0.452352	inf	5e-05
XLOC_032929	XLOC_032929	ENSMGAT00000001225.2	chrUn_GL424145:0-7963	Low Basal	High Basal	2.87903	0.642001	-2.16493	5e-05
XLOC_033033	XLOC_033033	ENSMGAT00000002179.2	chrUn_GL424364:4034-4445	Low Basal	High Basal	906.571	403.616	-1.16744	5e-05
XLOC_033064	XLOC_033064	-	chrUn_GL424436:426-607	Low Basal	High Basal	834.355	303.606	-1.45846	5e-05
XLOC_033213	XLOC_033213	-	chrUn_GL424673:507-1228	Low Basal	High Basal	70.6959	19.2092	-1.87983	5e-05
XLOC_033274	XLOC_033274	ENSMGAT00000013280.2	chrUn_GL424780:153-903	Low Basal	High Basal	1376.28	552.98	-1.31548	5e-05
XLOC_033305	XLOC_033305	-	chrUn_GL424848:68-1330	Low Basal	High Basal	8286.53	2273.05	-1.86614	5e-05
XLOC_033351	XLOC_033351	-	chrUn_GL424935:1-2301	Low Basal	High Basal	5.90135	1.04748	-2.49412	5e-05
XLOC_033403	XLOC_033403	-	chrUn_GL425084:126-1221	Low Basal	High Basal	92.726	44.6134	-1.0555	5e-05
XLOC_033545	XLOC_033545	ENSMGAT00000006051.1	chrUn_GL425370:352-1614	Low Basal	High Basal	470.084	200.702	-1.22787	5e-05
XLOC_033548	XLOC_033548	-	chrUn_GL425383:697-842	Low Basal	High Basal	3280.02	794.129	-2.04626	5e-05
XLOC_033659	XLOC_033659	-	chrUn_GL425569:3330-7207	Low Basal	High Basal	332.343	99.1626	-1.74481	5e-05
XLOC_033670	XLOC_033670	-	chrUn_GL425588:0-275	Low Basal	High Basal	255.245	110.433	-1.20871	5e-05
XLOC_033854	XLOC_033854	ENSMGAT00000020936.1	chrUn_GL425981:3043-5065	Low Basal	High Basal	19.5687	1.2652	-3.95112	5e-05
XLOC_033950	XLOC_033950	-	chrUn_GL426160:2159-3641	Low Basal	High Basal	1285.12	326.628	-1.97618	5e-05
XLOC_033990	XLOC_033990	-	chrUn_GL426247:715-1357	Low Basal	High Basal	371.707	180.348	-1.04338	5e-05
XLOC_034027	XLOC_034027	ENSMGAT00000004335.2	chrUn_GL426326:2-382	Low Basal	High Basal	1390.94	641.111	-1.11742	5e-05
XLOC_034030	XLOC_034030	-	chrUn_GL426333:466-1008	Low Basal	High Basal	36.9675	12.7647	-1.5341	5e-05
XLOC_034132	XLOC_034132	-	chrUn_GL426562:0-1094	Low Basal	High Basal	188.944	58.524	-1.69086	5e-05
XLOC_034139	XLOC_034139	-	chrUn_GL426580:1025-1278	Low Basal	High Basal	781.634	302.737	-1.36843	5e-05
XLOC_034253	XLOC_034253	ENSMGAT00000008733.1	chrUn_GL427047:719-1644	Low Basal	High Basal	721.165	337.565	-1.09516	5e-05
XLOC_034482	XLOC_034482	-	chrUn_GL427666:1-969	Low Basal	High Basal	130.385	65.5142	-0.992901	5e-05
XLOC_034752	XLOC_034752	ENSMGAT00000018087.1	chrUn_GL428301:732-1869	Low Basal	High Basal	0.677739	0	#NAME?	5e-05
XLOC_034929	XLOC_034929	-	chrUn_GL428833:92-461	Low Basal	High Basal	0	1.09191	inf	5e-05
XLOC_034931	XLOC_034931	-	chrUn_GL428835:1879-2360	Low Basal	High Basal	0	0.818143	inf	5e-05
XLOC_035014	XLOC_035014	-	chrUn_GL428993:1972-2504	Low Basal	High Basal	0	0.661201	inf	5e-05
XLOC_035029	XLOC_035029	-	chrUn_GL429035:923-1073	Low Basal	High Basal	1613.18	593.479	-1.44264	5e-05
XLOC_035169	XLOC_035169	-	chrUn_GL429413:269-2143	Low Basal	High Basal	0.387216	0	#NAME?	5e-05
XLOC_035388	XLOC_035388	ENSMGAT00000001134.2	chrUn_GL429732:39296-54156	Low Basal	High Basal	16.1821	55.5443	1.77925	5e-05
XLOC_036066	XLOC_036066	-	chrZ:8372196-8373677	Low Basal	High Basal	7.2054	2.15106	-1.74403	5e-05
XLOC_036080	XLOC_036080	-	chrZ:9467055-9467702	Low Basal	High Basal	737.726	313.492	-1.23466	5e-05
XLOC_036218	XLOC_036218	-	chrZ:25785782-25809406	Low Basal	High Basal	1745.06	691.392	-1.3357	5e-05
XLOC_036580	XLOC_036580	ENSMGAT00000010211.1	chrZ:80539328-80544781	Low Basal	High Basal	82.5184	38.1395	-1.11343	5e-05
XLOC_036939	XLOC_036939	-	chrZ:9781046-9781940	Low Basal	High Basal	17.6779	7.12394	-1.3112	5e-05
XLOC_036970	XLOC_036970	-	chrZ:10765322-10767050	Low Basal	High Basal	7.71528	21.9731	1.50995	5e-05
XLOC_037580	XLOC_037580	-	chrZ:34155987-34156526	Low Basal	High Basal	34.2255	7.44699	-2.20034	5e-05
XLOC_037581	XLOC_037581	-	chrZ:34158685-34160089	Low Basal	High Basal	75.4038	13.6661	-2.46404	5e-05
XLOC_038444	XLOC_038444	-	chrZ:69748400-69749014	Low Basal	High Basal	0	0.441499	inf	5e-05
XLOC_038623	XLOC_038623	-	chrZ:77028844-77029305	Low Basal	High Basal	0	0.65166	inf	5e-05
XLOC_038737	XLOC_038737	-	chrZ:80453570-80454116	Low Basal	High Basal	1813.15	822.068	-1.14117	5e-05
XLOC_000025	XLOC_000025	ENSMGAT00000003368.1,ENSMGAT00000020109.1	chr1:1012511-1026547	Low Basal	Low Surge	46.9971	15.5352	-1.59703	5e-05
XLOC_000060	XLOC_000060	ENSMGAT00000005607.2	chr1:7752494-8122553	Low Basal	Low Surge	15.3521	5.21771	-1.55695	5e-05
XLOC_000158	XLOC_000158	ENSMGAT00000010372.2	chr1:29388475-29424481	Low Basal	Low Surge	18.7473	36.5592	0.963551	5e-05
XLOC_000944	XLOC_000944	ENSMGAT00000016653.2,ENSMGAT00000016654.1,ENSMGAT00000018904.1	chr1:140978354-141024653	Low Basal	Low Surge	9.09533	23.851	1.39085	5e-05
XLOC_001115	XLOC_001115	ENSMGAT00000016926.1	chr1:179248096-179389118	Low Basal	Low Surge	2.48944	5.59767	1.169	5e-05
XLOC_001322	XLOC_001322	ENSMGAT00000003387.1	chr1:1027395-1033921	Low Basal	Low Surge	10.9657	4.53334	-1.27435	5e-05
XLOC_001362	XLOC_001362	ENSMGAT00000005481.1,ENSMGAT00000019918.1	chr1:8314824-8318918	Low Basal	Low Surge	52.2296	11.0034	-2.24692	5e-05
XLOC_001725	XLOC_001725	-	chr1:59713346-59714220	Low Basal	Low Surge	95.2954	41.9805	-1.18269	5e-05
XLOC_001769	XLOC_001769	ENSMGAT00000015473.2	chr1:68050710-68059792	Low Basal	Low Surge	3.27233	12.3105	1.9115	5e-05
XLOC_002201	XLOC_002201	-	chr1:140300611-140304348	Low Basal	Low Surge	14.1351	29.1888	1.04614	5e-05
XLOC_002294	XLOC_002294	ENSMGAT00000016804.1,ENSMGAT00000016805.2	chr1:161277139-161281642	Low Basal	Low Surge	1853.62	638.073	-1.53856	5e-05
XLOC_002403	XLOC_002403	ENSMGAT00000016992.2,ENSMGAT00000017518.2,ENSMGAT00000019649.1	chr1:184592541-184633673	Low Basal	Low Surge	127.623	47.2702	-1.43289	5e-05
XLOC_002703	XLOC_002703	-	chr1:9887205-9890269	Low Basal	Low Surge	0.596359	2.05962	1.78812	5e-05
XLOC_003137	XLOC_003137	-	chr1:36893336-36894033	Low Basal	Low Surge	29.1589	69.4314	1.25165	5e-05
XLOC_003308	XLOC_003308	-	chr1:45131825-45132423	Low Basal	Low Surge	0	0.422681	inf	5e-05
XLOC_003398	XLOC_003398	-	chr1:48107467-48112878	Low Basal	Low Surge	0.2379	1.05328	2.14646	5e-05
XLOC_003638	XLOC_003638	-	chr1:60903408-60903955	Low Basal	Low Surge	0.749751	0	#NAME?	5e-05
XLOC_003894	XLOC_003894	-	chr1:74610406-74612094	Low Basal	Low Surge	1.50304	3.96062	1.39784	5e-05
XLOC_003998	XLOC_003998	-	chr1:79740500-79741265	Low Basal	Low Surge	2.67039	8.7306	1.70903	5e-05
XLOC_004163	XLOC_004163	-	chr1:88090529-88091024	Low Basal	Low Surge	0	0.449974	inf	5e-05
XLOC_004247	XLOC_004247	-	chr1:95708126-95708886	Low Basal	Low Surge	0	0.402272	inf	5e-05
XLOC_004432	XLOC_004432	-	chr1:102523548-102526787	Low Basal	Low Surge	2.90454	6.52888	1.16853	5e-05
XLOC_004435	XLOC_004435	-	chr1:102543351-102544584	Low Basal	Low Surge	1.6874	5.21059	1.62664	5e-05
XLOC_004745	XLOC_004745	-	chr1:116741333-116743862	Low Basal	Low Surge	4.05685	9.03329	1.15489	5e-05
XLOC_005314	XLOC_005314	-	chr1:146119109-146124309	Low Basal	Low Surge	0.824944	2.06357	1.32277	5e-05
XLOC_005603	XLOC_005603	-	chr1:153149620-153151264	Low Basal	Low Surge	0.686234	2.67626	1.96345	5e-05
XLOC_005767	XLOC_005767	-	chr1:162770729-162773241	Low Basal	Low Surge	1.8389	4.77174	1.37567	5e-05
XLOC_005847	XLOC_005847	-	chr1:165206605-165206828	Low Basal	Low Surge	2845.17	1358.38	-1.06662	5e-05
XLOC_006291	XLOC_006291	-	chr1:190928326-190928752	Low Basal	Low Surge	195.852	92.3587	-1.08444	5e-05
XLOC_006573	XLOC_006573	ENSMGAT00000008382.2	chr10:14148528-14155004	Low Basal	Low Surge	16.9996	33.8693	0.994474	5e-05
XLOC_006582	XLOC_006582	ENSMGAT00000009167.2	chr10:14776931-14787349	Low Basal	Low Surge	0.811842	3.50638	2.11071	5e-05
XLOC_006638	XLOC_006638	ENSMGAT00000011122.2	chr10:21173565-21191795	Low Basal	Low Surge	98.3834	53.2252	-0.886306	5e-05
XLOC_006648	XLOC_006648	ENSMGAT00000011415.2	chr10:21618975-21628943	Low Basal	Low Surge	35.2509	11.8917	-1.56771	5e-05
XLOC_006692	XLOC_006692	-	chr10:25660022-25661783	Low Basal	Low Surge	24.4516	2.0139	-3.60186	5e-05
XLOC_006734	XLOC_006734	ENSMGAT00000013480.1	chr10:29868164-29869450	Low Basal	Low Surge	494.83	258.439	-0.93711	5e-05
XLOC_007452	XLOC_007452	-	chr10:22076024-22076345	Low Basal	Low Surge	62.0386	146.006	1.23479	5e-05
XLOC_007576	XLOC_007576	-	chr10:27143018-27147163	Low Basal	Low Surge	0.344605	1.10873	1.6859	5e-05
XLOC_007590	XLOC_007590	-	chr10:28551814-28552500	Low Basal	Low Surge	0.458058	0	#NAME?	5e-05
XLOC_007800	XLOC_007800	-	chr11:15839218-15844016	Low Basal	Low Surge	54.9813	30.228	-0.863059	5e-05
XLOC_008007	XLOC_008007	-	chr11:12001674-12005851	Low Basal	Low Surge	0	0.490416	inf	5e-05
XLOC_008121	XLOC_008121	ENSMGAT00000011980.1,ENSMGAT00000011983.1,ENSMGAT00000011992.1	chr11:23007487-23096200	Low Basal	Low Surge	25.7193	79.1501	1.62174	5e-05
XLOC_008707	XLOC_008707	ENSMGAT00000009712.2	chr12:12955415-12963645	Low Basal	Low Surge	196.77	96.08	-1.0342	5e-05
XLOC_008710	XLOC_008710	-	chr12:13064778-13067086	Low Basal	Low Surge	49.085	24.9821	-0.974387	5e-05
XLOC_008793	XLOC_008793	ENSMGAT00000011777.2	chr12:20631313-20634327	Low Basal	Low Surge	578.083	254.071	-1.18605	5e-05
XLOC_008927	XLOC_008927	-	chr12:13067302-13070680	Low Basal	Low Surge	21.6972	11.4747	-0.919052	5e-05
XLOC_009522	XLOC_009522	ENSMGAT00000008118.2,ENSMGAT00000019613.1	chr13:17038641-17060344	Low Basal	Low Surge	7.08883	2.53305	-1.48467	5e-05
XLOC_009651	XLOC_009651	ENSMGAT00000004010.2	chr13:2526605-2534555	Low Basal	Low Surge	103.862	57.4788	-0.853567	5e-05
XLOC_009754	XLOC_009754	ENSMGAT00000008536.1	chr13:18467597-18469317	Low Basal	Low Surge	94.3846	29.9315	-1.65689	5e-05
XLOC_009796	XLOC_009796	-	chr13:777495-779029	Low Basal	Low Surge	47.3826	18.7447	-1.33787	5e-05
XLOC_010136	XLOC_010136	-	chr13:16672213-16675396	Low Basal	Low Surge	26.2364	52.2615	0.994178	5e-05
XLOC_010180	XLOC_010180	-	chr13:19617239-19617831	Low Basal	Low Surge	0.536699	0	#NAME?	5e-05
XLOC_010234	XLOC_010234	ENSMGAT00000003562.2,ENSMGAT00000003587.1	chr14:2914924-2921749	Low Basal	Low Surge	287.64	100.649	-1.51494	5e-05
XLOC_010285	XLOC_010285	ENSMGAT00000007517.2	chr14:9345838-9355724	Low Basal	Low Surge	98.0391	47.6683	-1.04033	5e-05
XLOC_010643	XLOC_010643	-	chr14:2414061-2415086	Low Basal	Low Surge	8.22959	1.92616	-2.09509	5e-05
XLOC_010882	XLOC_010882	-	chr14:15350947-15353471	Low Basal	Low Surge	2.5286	5.99771	1.24608	5e-05
XLOC_011057	XLOC_011057	ENSMGAT00000006529.2	chr15:11829254-11838881	Low Basal	Low Surge	80.8784	42.2916	-0.935383	5e-05
XLOC_011121	XLOC_011121	ENSMGAT00000009924.1	chr15:16653757-16675722	Low Basal	Low Surge	47.1361	22.3366	-1.07742	5e-05
XLOC_011219	XLOC_011219	-	chr15:8214727-8242042	Low Basal	Low Surge	79.2289	29.0212	-1.44892	5e-05
XLOC_011406	XLOC_011406	-	chr15:3157871-3158661	Low Basal	Low Surge	4.19333	0.893834	-2.23002	5e-05
XLOC_011778	XLOC_011778	ENSMGAT00000007170.1	chr16:7052642-7057033	Low Basal	Low Surge	54.8103	17.0825	-1.68192	5e-05
XLOC_011788	XLOC_011788	ENSMGAT00000007600.2	chr16:7395071-7442256	Low Basal	Low Surge	19.2202	9.06173	-1.08476	5e-05
XLOC_011836	XLOC_011836	ENSMGAT00000009869.1	chr16:12629074-12629931	Low Basal	Low Surge	927.832	318.8	-1.54121	5e-05
XLOC_011837	XLOC_011837	ENSMGAT00000009881.1,ENSMGAT00000019132.1	chr16:12632748-12633576	Low Basal	Low Surge	9129.54	3089.79	-1.56303	5e-05
XLOC_011882	XLOC_011882	ENSMGAT00000011094.1	chr16:14261646-14270233	Low Basal	Low Surge	14.6564	33.175	1.17857	5e-05
XLOC_011954	XLOC_011954	ENSMGAT00000002941.1	chr16:2709444-2717613	Low Basal	Low Surge	126.692	60.7746	-1.05979	5e-05
XLOC_012001	XLOC_012001	ENSMGAT00000005941.2	chr16:5540940-5747103	Low Basal	Low Surge	2.30622	0.585396	-1.97804	5e-05
XLOC_012100	XLOC_012100	ENSMGAT00000010930.2	chr16:13757399-13763086	Low Basal	Low Surge	77.196	42.1844	-0.871815	5e-05
XLOC_012119	XLOC_012119	ENSMGAT00000011485.1	chr16:15441122-15448868	Low Basal	Low Surge	2.15268	5.91248	1.45763	5e-05
XLOC_012133	XLOC_012133	-	chr16:0-1916	Low Basal	Low Surge	1.25127	3.71105	1.56843	5e-05
XLOC_012410	XLOC_012410	-	chr16:15664450-15664741	Low Basal	Low Surge	44.6144	121.767	1.44854	5e-05
XLOC_012499	XLOC_012499	ENSMGAT00000018348.1	chr17:6694153-6709310	Low Basal	Low Surge	49.6205	21.1983	-1.22699	5e-05
XLOC_012738	XLOC_012738	ENSMGAT00000008115.2,ENSMGAT00000018523.1,ENSMGAT00000018669.1,ENSMGAT00000018708.1,ENSMGAT00000018903.1,ENSMGAT00000019223.1,ENSMGAT00000019804.1,ENSMGAT00000020331.1,ENSMGAT00000020552.1,ENSMGAT00000020574.1	chr17:8259687-8323540	Low Basal	Low Surge	43.2694	109.426	1.33853	5e-05
XLOC_012856	XLOC_012856	-	chr17:1363211-1363567	Low Basal	Low Surge	1.54958	0	#NAME?	5e-05
XLOC_013270	XLOC_013270	ENSMGAT00000002159.1	chr19:1529721-1553691	Low Basal	Low Surge	35.9255	15.3425	-1.22747	5e-05
XLOC_013769	XLOC_013769	ENSMGAT00000012388.2	chr2:31428579-31436757	Low Basal	Low Surge	21.9503	8.17259	-1.42538	5e-05
XLOC_013828	XLOC_013828	ENSMGAT00000018490.1	chr2:40914106-40914863	Low Basal	Low Surge	35.5516	11.1502	-1.67285	5e-05
XLOC_013870	XLOC_013870	ENSMGAT00000014117.2,ENSMGAT00000014119.2	chr2:47885292-48063425	Low Basal	Low Surge	3.55959	0.887395	-2.00406	5e-05
XLOC_013978	XLOC_013978	-	chr2:62763684-62779439	Low Basal	Low Surge	1.61168	6.21701	1.94765	5e-05
XLOC_014242	XLOC_014242	ENSMGAT00000015900.2	chr2:110865798-110869988	Low Basal	Low Surge	277.427	127.126	-1.12585	5e-05
XLOC_014589	XLOC_014589	ENSMGAT00000013555.2	chr2:40915381-40916610	Low Basal	Low Surge	27.1178	7.07467	-1.9385	5e-05
XLOC_014655	XLOC_014655	ENSMGAT00000014395.1	chr2:52021767-52063048	Low Basal	Low Surge	5.48266	13.8718	1.33921	5e-05
XLOC_014904	XLOC_014904	-	chr2:103601292-103659346	Low Basal	Low Surge	1.45814	11.0853	2.92645	5e-05
XLOC_015087	XLOC_015087	-	chr2:2939604-2939692	Low Basal	Low Surge	141.975	0	#NAME?	5e-05
XLOC_015936	XLOC_015936	-	chr2:44228751-44234026	Low Basal	Low Surge	0.651995	1.74898	1.42358	5e-05
XLOC_015941	XLOC_015941	-	chr2:44253522-44258018	Low Basal	Low Surge	1.36992	3.41041	1.31585	5e-05
XLOC_015955	XLOC_015955	-	chr2:44321620-44326747	Low Basal	Low Surge	1.21478	3.46704	1.51301	5e-05
XLOC_016011	XLOC_016011	-	chr2:48498358-48502569	Low Basal	Low Surge	0.367624	1.54157	2.0681	5e-05
XLOC_016281	XLOC_016281	-	chr2:61268093-61268379	Low Basal	Low Surge	22.0883	99.0724	2.1652	5e-05
XLOC_016379	XLOC_016379	-	chr2:67176071-67178286	Low Basal	Low Surge	24.5748	49.5268	1.01103	5e-05
XLOC_016389	XLOC_016389	-	chr2:68401409-68402123	Low Basal	Low Surge	9.46174	23.2055	1.29429	5e-05
XLOC_016730	XLOC_016730	-	chr2:87641429-87647874	Low Basal	Low Surge	0.320772	1.01483	1.66162	5e-05
XLOC_016737	XLOC_016737	-	chr2:87676655-87680157	Low Basal	Low Surge	0.915412	2.86233	1.64469	5e-05
XLOC_016752	XLOC_016752	-	chr2:87753287-87754693	Low Basal	Low Surge	1.01254	3.38072	1.73935	5e-05
XLOC_016782	XLOC_016782	-	chr2:90877635-90878092	Low Basal	Low Surge	0.97319	0	#NAME?	5e-05
XLOC_016894	XLOC_016894	-	chr2:99373253-99373999	Low Basal	Low Surge	5.50366	18.2381	1.72849	5e-05
XLOC_017273	XLOC_017273	ENSMGAT00000003479.2,ENSMGAT00000018816.1	chr20:2127604-2142127	Low Basal	Low Surge	71.1343	36.9576	-0.944675	5e-05
XLOC_017614	XLOC_017614	ENSMGAT00000003864.2	chr21:4419852-4434527	Low Basal	Low Surge	27.9411	13.4823	-1.05132	5e-05
XLOC_017696	XLOC_017696	-	chr21:7287121-7303947	Low Basal	Low Surge	13.9618	6.64151	-1.0719	5e-05
XLOC_017818	XLOC_017818	ENSMGAT00000004095.2	chr21:4607249-4607912	Low Basal	Low Surge	529.378	272.535	-0.957858	5e-05
XLOC_018196	XLOC_018196	-	chr22:5446453-5447276	Low Basal	Low Surge	113.1	38.3483	-1.56037	5e-05
XLOC_018269	XLOC_018269	ENSMGAT00000007939.1	chr22:10825158-10829867	Low Basal	Low Surge	39.6301	12.8826	-1.62118	5e-05
XLOC_018340	XLOC_018340	ENSMGAT00000000972.1,ENSMGAT00000018283.1	chr22:468403-475092	Low Basal	Low Surge	242.895	88.9727	-1.4489	5e-05
XLOC_018377	XLOC_018377	ENSMGAT00000019541.1	chr22:5425632-5432457	Low Basal	Low Surge	8.48675	3.14425	-1.4325	5e-05
XLOC_018423	XLOC_018423	ENSMGAT00000007065.2	chr22:9741462-9761578	Low Basal	Low Surge	25.3076	13.1248	-0.947275	5e-05
XLOC_019150	XLOC_019150	ENSMGAT00000001084.2	chr24:950055-954859	Low Basal	Low Surge	1023.74	441.512	-1.21332	5e-05
XLOC_019206	XLOC_019206	ENSMGAT00000001118.2	chr24:959020-963418	Low Basal	Low Surge	89.0888	41.3043	-1.10895	5e-05
XLOC_019239	XLOC_019239	ENSMGAT00000002506.1	chr24:2625756-2689517	Low Basal	Low Surge	50.633	23.3666	-1.11563	5e-05
XLOC_019380	XLOC_019380	ENSMGAT00000017612.1	chr25:1221530-1223574	Low Basal	Low Surge	42.0395	82.4998	0.972644	5e-05
XLOC_019439	XLOC_019439	ENSMGAT00000003961.1	chr25:3835168-3840853	Low Basal	Low Surge	112.931	34.9307	-1.69287	5e-05
XLOC_019453	XLOC_019453	ENSMGAT00000000332.1	chr25:4200952-4202497	Low Basal	Low Surge	83.3924	41.0957	-1.02093	5e-05
XLOC_019510	XLOC_019510	ENSMGAT00000000802.2,ENSMGAT00000019383.1	chr25:450623-453236	Low Basal	Low Surge	137.688	59.9597	-1.19933	5e-05
XLOC_019529	XLOC_019529	ENSMGAT00000018331.1	chr25:1849120-1861971	Low Basal	Low Surge	3.03046	7.09179	1.22661	5e-05
XLOC_019601	XLOC_019601	ENSMGAT00000006241.2	chr25:5318746-5322348	Low Basal	Low Surge	150.692	70.2339	-1.10137	5e-05
XLOC_019734	XLOC_019734	ENSMGAT00000001026.2	chr26:1153320-1188782	Low Basal	Low Surge	0.628648	4.08371	2.69956	5e-05
XLOC_019742	XLOC_019742	ENSMGAT00000001516.2	chr26:2027779-2187500	Low Basal	Low Surge	86.2599	38.9686	-1.14638	5e-05
XLOC_019862	XLOC_019862	ENSMGAT00000002573.2	chr26:4031516-4217044	Low Basal	Low Surge	123.301	62.1967	-0.987269	5e-05
XLOC_019870	XLOC_019870	-	chr26:4645511-4651005	Low Basal	Low Surge	1525.66	853.207	-0.83847	5e-05
XLOC_020084	XLOC_020084	-	chr26:6566433-6568334	Low Basal	Low Surge	0.877524	3.8004	2.11464	5e-05
XLOC_020280	XLOC_020280	ENSMGAT00000006550.1	chr28:4055948-4058994	Low Basal	Low Surge	8384.46	3860.07	-1.11909	5e-05
XLOC_020364	XLOC_020364	ENSMGAT00000003830.2,ENSMGAT00000003834.1,ENSMGAT00000018404.1	chr28:2321507-2334877	Low Basal	Low Surge	938.906	392.93	-1.25671	5e-05
XLOC_020538	XLOC_020538	ENSMGAT00000001775.2	chr29:2394603-2398343	Low Basal	Low Surge	16.939	7.32991	-1.20848	5e-05
XLOC_020630	XLOC_020630	ENSMGAT00000011370.1	chr29:1035154-1041428	Low Basal	Low Surge	14.5204	4.85991	-1.57908	5e-05
XLOC_022536	XLOC_022536	-	chr3:43719826-43720360	Low Basal	Low Surge	0.962353	0	#NAME?	5e-05
XLOC_022874	XLOC_022874	-	chr3:66599337-66603451	Low Basal	Low Surge	3.5428	9.58362	1.43568	5e-05
XLOC_022916	XLOC_022916	-	chr3:69676933-69680420	Low Basal	Low Surge	0.469722	1.48423	1.65983	5e-05
XLOC_023187	XLOC_023187	-	chr3:95278435-95282061	Low Basal	Low Surge	0.625123	1.80278	1.52801	5e-05
XLOC_023381	XLOC_023381	ENSMGAT00000000859.1	chr30:425648-428008	Low Basal	Low Surge	6.48953	2.16001	-1.58707	5e-05
XLOC_023426	XLOC_023426	ENSMGAT00000003183.1	chr30:2089817-2099998	Low Basal	Low Surge	76.6947	31.1141	-1.30156	5e-05
XLOC_023894	XLOC_023894	ENSMGAT00000013189.2	chr4:47728041-47743766	Low Basal	Low Surge	318.705	99.2295	-1.68338	5e-05
XLOC_025151	XLOC_025151	-	chr4:40443335-40444353	Low Basal	Low Surge	1.25595	4.29079	1.77247	5e-05
XLOC_025423	XLOC_025423	-	chr4:57025867-57027842	Low Basal	Low Surge	1.92137	6.92121	1.84889	5e-05
XLOC_025425	XLOC_025425	-	chr4:57055646-57058457	Low Basal	Low Surge	0.956899	4.19098	2.13085	5e-05
XLOC_025429	XLOC_025429	-	chr4:57075269-57082767	Low Basal	Low Surge	0.178753	0.865359	2.27533	5e-05
XLOC_025437	XLOC_025437	-	chr4:57141374-57143762	Low Basal	Low Surge	1.41795	4.43882	1.64638	5e-05
XLOC_025531	XLOC_025531	-	chr4:61545941-61546842	Low Basal	Low Surge	0	0.353226	inf	5e-05
XLOC_025752	XLOC_025752	ENSMGAT00000002851.2	chr5:4918381-4937894	Low Basal	Low Surge	7.17567	2.94219	-1.28622	5e-05
XLOC_025797	XLOC_025797	ENSMGAT00000003584.2,ENSMGAT00000019887.1	chr5:6586092-6590419	Low Basal	Low Surge	141.563	54.2178	-1.3846	5e-05
XLOC_025827	XLOC_025827	ENSMGAT00000007282.2	chr5:9903146-9918691	Low Basal	Low Surge	108.482	46.612	-1.21868	5e-05
XLOC_025950	XLOC_025950	ENSMGAT00000017724.1	chr5:24698515-24704210	Low Basal	Low Surge	55.0187	21.2951	-1.3694	5e-05
XLOC_026203	XLOC_026203	ENSMGAT00000015330.2	chr5:57761723-57805862	Low Basal	Low Surge	46.2826	23.4521	-0.980756	5e-05
XLOC_026553	XLOC_026553	ENSMGAT00000013347.1	chr5:29030188-29063063	Low Basal	Low Surge	10.3082	4.81135	-1.09928	5e-05
XLOC_026803	XLOC_026803	ENSMGAT00000015477.2	chr5:60753118-60801402	Low Basal	Low Surge	37.3946	19.4374	-0.943996	5e-05
XLOC_026813	XLOC_026813	ENSMGAT00000015531.2	chr5:61129794-61161280	Low Basal	Low Surge	78.7309	41.3833	-0.927883	5e-05
XLOC_026836	XLOC_026836	-	chr5:581475-582018	Low Basal	Low Surge	3.54018	19.1475	2.43526	5e-05
XLOC_027177	XLOC_027177	-	chr5:17646785-17648128	Low Basal	Low Surge	4.65512	11.5548	1.31161	5e-05
XLOC_027439	XLOC_027439	-	chr5:31669430-31675728	Low Basal	Low Surge	0.479351	1.30206	1.44164	5e-05
XLOC_027633	XLOC_027633	-	chr5:40079331-40079960	Low Basal	Low Surge	0.637218	0	#NAME?	5e-05
XLOC_027761	XLOC_027761	-	chr5:47582855-47583275	Low Basal	Low Surge	0.942726	0	#NAME?	5e-05
XLOC_028066	XLOC_028066	ENSMGAT00000005549.2	chr6:7791794-7792502	Low Basal	Low Surge	79.0585	26.4445	-1.57995	5e-05
XLOC_028458	XLOC_028458	ENSMGAT00000000457.1	chr6:22983447-22986962	Low Basal	Low Surge	0.851901	37.8447	5.47326	5e-05
XLOC_028467	XLOC_028467	ENSMGAT00000010809.1	chr6:24183116-24192722	Low Basal	Low Surge	5.577	11.5882	1.05509	5e-05
XLOC_029055	XLOC_029055	-	chr6:23492196-23495145	Low Basal	Low Surge	20.1716	63.4999	1.65443	5e-05
XLOC_029309	XLOC_029309	-	chr6:40665229-40665765	Low Basal	Low Surge	0	0.474729	inf	5e-05
XLOC_029576	XLOC_029576	-	chr7:3954125-3966308	Low Basal	Low Surge	6.19379	2.68815	-1.20421	5e-05
XLOC_029952	XLOC_029952	ENSMGAT00000010168.1	chr7:14450371-14496494	Low Basal	Low Surge	66.5438	27.8801	-1.25507	5e-05
XLOC_030074	XLOC_030074	ENSMGAT00000013834.1	chr7:29820620-29847291	Low Basal	Low Surge	2.76511	0.879459	-1.65265	5e-05
XLOC_030183	XLOC_030183	-	chr7:3952985-3953431	Low Basal	Low Surge	26.6251	6.78103	-1.97321	5e-05
XLOC_030312	XLOC_030312	-	chr7:11415543-11416148	Low Basal	Low Surge	0.676507	0	#NAME?	5e-05
XLOC_030313	XLOC_030313	-	chr7:11495669-11497876	Low Basal	Low Surge	3.31778	8.30139	1.32313	5e-05
XLOC_030727	XLOC_030727	ENSMGAT00000000971.2	chr8:1276107-1308031	Low Basal	Low Surge	2.89753	1.00077	-1.53371	5e-05
XLOC_030918	XLOC_030918	ENSMGAT00000010980.2	chr8:24569930-24583589	Low Basal	Low Surge	74.118	35.4299	-1.06486	5e-05
XLOC_032195	XLOC_032195	-	chr9:9268962-9272089	Low Basal	Low Surge	46.6728	187.597	2.00698	5e-05
XLOC_032874	XLOC_032874	-	chrUn_GL423942:1-2073	Low Basal	Low Surge	6.60518	2.45343	-1.4288	5e-05
XLOC_032894	XLOC_032894	-	chrUn_GL424028:0-2223	Low Basal	Low Surge	54.4564	28.8903	-0.914515	5e-05
XLOC_032905	XLOC_032905	-	chrUn_GL424096:60-363	Low Basal	Low Surge	2.5603	0	#NAME?	5e-05
XLOC_032929	XLOC_032929	ENSMGAT00000001225.2	chrUn_GL424145:0-7963	Low Basal	Low Surge	2.87903	0.709245	-2.02123	5e-05
XLOC_032972	XLOC_032972	-	chrUn_GL424242:276-1634	Low Basal	Low Surge	75.6614	33.9293	-1.15702	5e-05
XLOC_033064	XLOC_033064	-	chrUn_GL424436:426-607	Low Basal	Low Surge	834.355	299.917	-1.4761	5e-05
XLOC_033109	XLOC_033109	-	chrUn_GL424523:2-1081	Low Basal	Low Surge	5.64653	14.2007	1.33053	5e-05
XLOC_033135	XLOC_033135	ENSMGAT00000003041.2	chrUn_GL424557:7846-11750	Low Basal	Low Surge	31.9709	15.8039	-1.01648	5e-05
XLOC_033175	XLOC_033175	ENSMGAT00000003661.2	chrUn_GL424604:186-2860	Low Basal	Low Surge	571.767	274.628	-1.05795	5e-05
XLOC_033375	XLOC_033375	-	chrUn_GL425003:573-1102	Low Basal	Low Surge	81.6298	31.9599	-1.35283	5e-05
XLOC_033403	XLOC_033403	-	chrUn_GL425084:126-1221	Low Basal	Low Surge	92.726	45.2332	-1.03559	5e-05
XLOC_033558	XLOC_033558	-	chrUn_GL425393:27962-28066	Low Basal	Low Surge	255.187	0	#NAME?	5e-05
XLOC_033592	XLOC_033592	ENSMGAT00000006501.1	chrUn_GL425453:34-2202	Low Basal	Low Surge	66.9932	27.0101	-1.31051	5e-05
XLOC_033803	XLOC_033803	-	chrUn_GL425877:747-1213	Low Basal	Low Surge	0.894922	0	#NAME?	5e-05
XLOC_033854	XLOC_033854	ENSMGAT00000020936.1	chrUn_GL425981:3043-5065	Low Basal	Low Surge	19.5687	1.12076	-4.126	5e-05
XLOC_034129	XLOC_034129	ENSMGAT00000008656.2	chrUn_GL426556:473-1016	Low Basal	Low Surge	580.688	270.009	-1.10476	5e-05
XLOC_034431	XLOC_034431	-	chrUn_GL427568:0-994	Low Basal	Low Surge	94.9571	207.087	1.12489	5e-05
XLOC_034493	XLOC_034493	-	chrUn_GL427699:4-1010	Low Basal	Low Surge	11.194	34.4487	1.62172	5e-05
XLOC_034494	XLOC_034494	-	chrUn_GL427707:10-1170	Low Basal	Low Surge	8.76717	0.564828	-3.95623	5e-05
XLOC_034632	XLOC_034632	-	chrUn_GL428155:0-1007	Low Basal	Low Surge	7.77043	2.70515	-1.52228	5e-05
XLOC_034662	XLOC_034662	-	chrUn_GL428193:4560-5591	Low Basal	Low Surge	122.005	64.2111	-0.926046	5e-05
XLOC_034941	XLOC_034941	ENSMGAT00000009558.2	chrUn_GL428845:31520-35691	Low Basal	Low Surge	27.3123	6.50473	-2.06999	5e-05
XLOC_035009	XLOC_035009	ENSMGAT00000016043.2	chrUn_GL428988:2548-6313	Low Basal	Low Surge	266.901	147.881	-0.851868	5e-05
XLOC_035119	XLOC_035119	-	chrUn_GL429270:0-3476	Low Basal	Low Surge	0.198484	1.03217	2.37859	5e-05
XLOC_035151	XLOC_035151	-	chrUn_GL429371:1-897	Low Basal	Low Surge	1.0983	6.96141	2.66411	5e-05
XLOC_035505	XLOC_035505	ENSMGAT00000002735.1	chrZ:8655971-8657612	Low Basal	Low Surge	564.944	298.001	-0.92279	5e-05
XLOC_035872	XLOC_035872	ENSMGAT00000019208.1	chrZ:63381882-63398539	Low Basal	Low Surge	113.909	309.833	1.44361	5e-05
XLOC_036066	XLOC_036066	-	chrZ:8372196-8373677	Low Basal	Low Surge	7.2054	1.20316	-2.58225	5e-05
XLOC_036538	XLOC_036538	ENSMGAT00000010107.2	chrZ:74606878-74628434	Low Basal	Low Surge	128.315	66.3536	-0.951448	5e-05
XLOC_036689	XLOC_036689	-	chrZ:3913482-3914155	Low Basal	Low Surge	0	0.382939	inf	5e-05
XLOC_036776	XLOC_036776	-	chrZ:6511031-6513664	Low Basal	Low Surge	1.45997	4.01999	1.46125	5e-05
XLOC_036905	XLOC_036905	-	chrZ:8598601-8599704	Low Basal	Low Surge	22.5608	57.6333	1.35309	5e-05
XLOC_036994	XLOC_036994	-	chrZ:11413130-11414206	Low Basal	Low Surge	1.50914	4.7972	1.66847	5e-05
XLOC_037006	XLOC_037006	-	chrZ:11747390-11747836	Low Basal	Low Surge	4.78124	17.8208	1.8981	5e-05
XLOC_037111	XLOC_037111	-	chrZ:17339535-17341217	Low Basal	Low Surge	4.17341	10.6664	1.35378	5e-05
XLOC_037171	XLOC_037171	-	chrZ:19965372-19967498	Low Basal	Low Surge	0.629782	2.16847	1.78375	5e-05
XLOC_037191	XLOC_037191	-	chrZ:20170608-20171118	Low Basal	Low Surge	5.75089	23.367	2.02261	5e-05
XLOC_037239	XLOC_037239	-	chrZ:22501114-22503179	Low Basal	Low Surge	4.00863	9.63123	1.26461	5e-05
XLOC_037260	XLOC_037260	-	chrZ:23045883-23046432	Low Basal	Low Surge	0	0.74605	inf	5e-05
XLOC_037286	XLOC_037286	-	chrZ:23644636-23649322	Low Basal	Low Surge	30.5911	58.1077	0.925618	5e-05
XLOC_037301	XLOC_037301	-	chrZ:24032213-24033134	Low Basal	Low Surge	8.0297	23.506	1.54961	5e-05
XLOC_037381	XLOC_037381	-	chrZ:26556496-26557701	Low Basal	Low Surge	1.67613	5.99484	1.83859	5e-05
XLOC_037423	XLOC_037423	-	chrZ:29128851-29131772	Low Basal	Low Surge	0.784616	2.26953	1.53234	5e-05
XLOC_037426	XLOC_037426	-	chrZ:29226456-29227658	Low Basal	Low Surge	1.27445	4.65178	1.86791	5e-05
XLOC_037516	XLOC_037516	-	chrZ:31931884-31932519	Low Basal	Low Surge	0	0.491406	inf	5e-05
XLOC_037537	XLOC_037537	-	chrZ:33132780-33133514	Low Basal	Low Surge	4.21596	12.5932	1.57871	5e-05
XLOC_037581	XLOC_037581	-	chrZ:34158685-34160089	Low Basal	Low Surge	75.4038	1.17735	-6.00103	5e-05
XLOC_037709	XLOC_037709	-	chrZ:37576149-37579324	Low Basal	Low Surge	3.27855	8.28336	1.33716	5e-05
XLOC_037733	XLOC_037733	-	chrZ:37687605-37690113	Low Basal	Low Surge	0.289773	1.20609	2.05734	5e-05
XLOC_037735	XLOC_037735	-	chrZ:37696032-37697110	Low Basal	Low Surge	0.777052	3.60409	2.21355	5e-05
XLOC_037843	XLOC_037843	-	chrZ:43145038-43147907	Low Basal	Low Surge	1.17761	2.89554	1.29796	5e-05
XLOC_037934	XLOC_037934	-	chrZ:47280869-47282656	Low Basal	Low Surge	4.12035	10.8587	1.39801	5e-05
XLOC_037987	XLOC_037987	-	chrZ:50012017-50013494	Low Basal	Low Surge	9.3458	32.0292	1.777	5e-05
XLOC_038019	XLOC_038019	-	chrZ:50678118-50679298	Low Basal	Low Surge	2.13717	6.03589	1.49787	5e-05
XLOC_038046	XLOC_038046	-	chrZ:52503642-52504368	Low Basal	Low Surge	4.60663	15.964	1.79304	5e-05
XLOC_038051	XLOC_038051	-	chrZ:52869576-52870117	Low Basal	Low Surge	0	0.696574	inf	5e-05
XLOC_038061	XLOC_038061	-	chrZ:54030439-54032637	Low Basal	Low Surge	1.10197	4.54211	2.04327	5e-05
XLOC_038062	XLOC_038062	-	chrZ:54033333-54033977	Low Basal	Low Surge	1.83913	11.1037	2.59394	5e-05
XLOC_038063	XLOC_038063	-	chrZ:54034078-54035070	Low Basal	Low Surge	8.71079	25.9715	1.57606	5e-05
XLOC_038114	XLOC_038114	-	chrZ:56622977-56625175	Low Basal	Low Surge	3.75734	10.3532	1.4623	5e-05
XLOC_038201	XLOC_038201	-	chrZ:58929142-58931443	Low Basal	Low Surge	5.68455	14.8277	1.38317	5e-05
XLOC_038223	XLOC_038223	-	chrZ:60592363-60594123	Low Basal	Low Surge	7.96787	24.099	1.59671	5e-05
XLOC_038344	XLOC_038344	-	chrZ:66356783-66359114	Low Basal	Low Surge	0.237058	1.65229	2.80115	5e-05
XLOC_038484	XLOC_038484	-	chrZ:71766959-71768152	Low Basal	Low Surge	1.00448	4.0269	2.00322	5e-05
XLOC_038494	XLOC_038494	-	chrZ:71782232-71783510	Low Basal	Low Surge	1.38093	4.42283	1.67932	5e-05
XLOC_038634	XLOC_038634	-	chrZ:77236742-77238442	Low Basal	Low Surge	3.55147	9.66771	1.44476	5e-05
XLOC_038640	XLOC_038640	-	chrZ:77364628-77366931	Low Basal	Low Surge	9.76526	22.2774	1.18985	5e-05
XLOC_038643	XLOC_038643	-	chrZ:77402881-77403633	Low Basal	Low Surge	154.878	322.305	1.05729	5e-05
XLOC_000045	XLOC_000045	ENSMGAT00000004420.2	chr1:3595749-3607707	High Basal	Low Surge	11.9507	31.5421	1.40019	5e-05
XLOC_000158	XLOC_000158	ENSMGAT00000010372.2	chr1:29388475-29424481	High Basal	Low Surge	17.5674	36.5592	1.05734	5e-05
XLOC_000944	XLOC_000944	ENSMGAT00000016653.2,ENSMGAT00000016654.1,ENSMGAT00000018904.1	chr1:140978354-141024653	High Basal	Low Surge	11.7053	23.851	1.02688	5e-05
XLOC_001058	XLOC_001058	ENSMGAT00000016919.2	chr1:170719291-170789383	High Basal	Low Surge	1.53475	5.55293	1.85524	5e-05
XLOC_001399	XLOC_001399	ENSMGAT00000008051.1	chr1:15003990-15065961	High Basal	Low Surge	0.721966	1.59978	1.14787	5e-05
XLOC_001748	XLOC_001748	ENSMGAT00000015154.1,ENSMGAT00000020545.1	chr1:63097662-63116404	High Basal	Low Surge	131.798	62.216	-1.08297	5e-05
XLOC_001769	XLOC_001769	ENSMGAT00000015473.2	chr1:68050710-68059792	High Basal	Low Surge	3.54614	12.3105	1.79557	5e-05
XLOC_002403	XLOC_002403	ENSMGAT00000016992.2,ENSMGAT00000017518.2,ENSMGAT00000019649.1	chr1:184592541-184633673	High Basal	Low Surge	124.544	47.2702	-1.39765	5e-05
XLOC_002510	XLOC_002510	ENSMGAT00000017195.2	chr1:202645784-202649501	High Basal	Low Surge	95.9673	45.5062	-1.07648	5e-05
XLOC_002605	XLOC_002605	-	chr1:5940859-5941105	High Basal	Low Surge	0	7.25609	inf	5e-05
XLOC_003156	XLOC_003156	-	chr1:38196150-38196742	High Basal	Low Surge	0	0.498698	inf	5e-05
XLOC_003308	XLOC_003308	-	chr1:45131825-45132423	High Basal	Low Surge	0	0.422681	inf	5e-05
XLOC_004159	XLOC_004159	-	chr1:88072231-88072748	High Basal	Low Surge	0.677785	0	#NAME?	5e-05
XLOC_004163	XLOC_004163	-	chr1:88090529-88091024	High Basal	Low Surge	0	0.449974	inf	5e-05
XLOC_004742	XLOC_004742	-	chr1:116580802-116581479	High Basal	Low Surge	0.439569	0	#NAME?	5e-05
XLOC_005169	XLOC_005169	-	chr1:140219557-140220049	High Basal	Low Surge	0.731699	0	#NAME?	5e-05
XLOC_005464	XLOC_005464	-	chr1:151514244-151514699	High Basal	Low Surge	0.699016	0	#NAME?	5e-05
XLOC_005495	XLOC_005495	-	chr1:152368391-152374575	High Basal	Low Surge	0.648224	1.56535	1.27192	5e-05
XLOC_006582	XLOC_006582	ENSMGAT00000009167.2	chr10:14776931-14787349	High Basal	Low Surge	0.572209	3.50638	2.61537	5e-05
XLOC_006648	XLOC_006648	ENSMGAT00000011415.2	chr10:21618975-21628943	High Basal	Low Surge	31.2167	11.8917	-1.39236	5e-05
XLOC_007017	XLOC_007017	ENSMGAT00000012643.2	chr10:25356036-25383529	High Basal	Low Surge	2.25281	5.46753	1.27916	5e-05
XLOC_007275	XLOC_007275	-	chr10:12334672-12335160	High Basal	Low Surge	0.789266	0	#NAME?	5e-05
XLOC_007452	XLOC_007452	-	chr10:22076024-22076345	High Basal	Low Surge	54.8888	146.006	1.41144	5e-05
XLOC_007631	XLOC_007631	ENSMGAT00000001040.1,ENSMGAT00000001045.1	chr11:873395-908995	High Basal	Low Surge	1.70788	5.60187	1.7137	5e-05
XLOC_007661	XLOC_007661	-	chr11:3735610-3736854	High Basal	Low Surge	4.03729	0	#NAME?	5e-05
XLOC_008007	XLOC_008007	-	chr11:12001674-12005851	High Basal	Low Surge	0	0.490416	inf	5e-05
XLOC_008121	XLOC_008121	ENSMGAT00000011980.1,ENSMGAT00000011983.1,ENSMGAT00000011992.1	chr11:23007487-23096200	High Basal	Low Surge	24.6967	79.1501	1.68028	5e-05
XLOC_008971	XLOC_008971	ENSMGAT00000011341.1	chr12:19289908-19331875	High Basal	Low Surge	2.18517	6.36835	1.54317	5e-05
XLOC_009154	XLOC_009154	-	chr12:8243212-8243826	High Basal	Low Surge	0.445102	0	#NAME?	5e-05
XLOC_009718	XLOC_009718	-	chr13:12208184-12218545	High Basal	Low Surge	1.19891	0	#NAME?	5e-05
XLOC_009754	XLOC_009754	ENSMGAT00000008536.1	chr13:18467597-18469317	High Basal	Low Surge	64.2764	29.9315	-1.10262	5e-05
XLOC_010805	XLOC_010805	-	chr14:11364649-11365475	High Basal	Low Surge	0.411503	0	#NAME?	5e-05
XLOC_010944	XLOC_010944	-	chr14:20051023-20051578	High Basal	Low Surge	0.790166	0	#NAME?	5e-05
XLOC_011200	XLOC_011200	ENSMGAT00000003257.2	chr15:7474741-7516001	High Basal	Low Surge	666.58	189.773	-1.8125	5e-05
XLOC_011490	XLOC_011490	-	chr15:9313735-9314270	High Basal	Low Surge	0.601067	0	#NAME?	5e-05
XLOC_011778	XLOC_011778	ENSMGAT00000007170.1	chr16:7052642-7057033	High Basal	Low Surge	52.0993	17.0825	-1.60874	5e-05
XLOC_012119	XLOC_012119	ENSMGAT00000011485.1	chr16:15441122-15448868	High Basal	Low Surge	1.83857	5.91248	1.68518	5e-05
XLOC_012415	XLOC_012415	-	chr16:15703383-15703511	High Basal	Low Surge	38.2952	0	#NAME?	5e-05
XLOC_012626	XLOC_012626	ENSMGAT00000000218.1	chr17:434516-435753	High Basal	Low Surge	4.0405	0.300372	-3.74971	5e-05
XLOC_012692	XLOC_012692	ENSMGAT00000005822.1	chr17:6254287-6258531	High Basal	Low Surge	70.8645	8.3968	-3.07715	5e-05
XLOC_012738	XLOC_012738	ENSMGAT00000008115.2,ENSMGAT00000018523.1,ENSMGAT00000018669.1,ENSMGAT00000018708.1,ENSMGAT00000018903.1,ENSMGAT00000019223.1,ENSMGAT00000019804.1,ENSMGAT00000020331.1,ENSMGAT00000020552.1,ENSMGAT00000020574.1	chr17:8259687-8323540	High Basal	Low Surge	38.8658	109.426	1.49338	5e-05
XLOC_013213	XLOC_013213	ENSMGAT00000009259.2,ENSMGAT00000009262.2	chr19:9438020-9461556	High Basal	Low Surge	17.0723	34.7695	1.02616	5e-05
XLOC_013978	XLOC_013978	-	chr2:62763684-62779439	High Basal	Low Surge	1.66686	6.21701	1.89909	5e-05
XLOC_014462	XLOC_014462	-	chr2:21461670-21504096	High Basal	Low Surge	0.395795	0	#NAME?	5e-05
XLOC_014904	XLOC_014904	-	chr2:103601292-103659346	High Basal	Low Surge	2.31491	11.0853	2.25962	5e-05
XLOC_015013	XLOC_015013	-	chr2:303294-303895	High Basal	Low Surge	0	0.696584	inf	5e-05
XLOC_015150	XLOC_015150	-	chr2:6907109-6908220	High Basal	Low Surge	0.463387	0	#NAME?	5e-05
XLOC_015345	XLOC_015345	-	chr2:16416028-16416437	High Basal	Low Surge	0.802919	0	#NAME?	5e-05
XLOC_015374	XLOC_015374	-	chr2:17749536-17749831	High Basal	Low Surge	1.62736	0	#NAME?	5e-05
XLOC_015647	XLOC_015647	-	chr2:30178404-30178880	High Basal	Low Surge	0.893019	0	#NAME?	5e-05
XLOC_015764	XLOC_015764	-	chr2:37343205-37343621	High Basal	Low Surge	0.917645	0	#NAME?	5e-05
XLOC_015955	XLOC_015955	-	chr2:44321620-44326747	High Basal	Low Surge	0.997523	3.46704	1.79728	5e-05
XLOC_017222	XLOC_017222	ENSMGAT00000009352.2	chr20:9057780-9062481	High Basal	Low Surge	28.1162	10.6945	-1.39454	5e-05
XLOC_018197	XLOC_018197	ENSMGAT00000003936.1	chr22:5450829-5463227	High Basal	Low Surge	6.37446	14.7272	1.20811	5e-05
XLOC_018269	XLOC_018269	ENSMGAT00000007939.1	chr22:10825158-10829867	High Basal	Low Surge	40.2207	12.8826	-1.64252	5e-05
XLOC_018631	XLOC_018631	-	chr22:7814056-7814819	High Basal	Low Surge	0	0.369355	inf	5e-05
XLOC_018635	XLOC_018635	-	chr22:7871517-7872032	High Basal	Low Surge	0	0.740246	inf	5e-05
XLOC_018823	XLOC_018823	ENSMGAT00000003120.1	chr23:2283758-2292576	High Basal	Low Surge	3.36512	11.9746	1.83124	5e-05
XLOC_019324	XLOC_019324	-	chr24:2949721-2950166	High Basal	Low Surge	0.765074	0	#NAME?	5e-05
XLOC_019463	XLOC_019463	-	chr25:4631257-4634016	High Basal	Low Surge	0	1.12037	inf	5e-05
XLOC_019510	XLOC_019510	ENSMGAT00000000802.2,ENSMGAT00000019383.1	chr25:450623-453236	High Basal	Low Surge	124.598	59.9597	-1.05521	5e-05
XLOC_019672	XLOC_019672	-	chr25:3754448-3754943	High Basal	Low Surge	1.0197	0	#NAME?	5e-05
XLOC_019734	XLOC_019734	ENSMGAT00000001026.2	chr26:1153320-1188782	High Basal	Low Surge	1.101	4.08371	1.89107	5e-05
XLOC_020216	XLOC_020216	-	chr28:1511944-1512951	High Basal	Low Surge	100.903	38.7295	-1.38147	5e-05
XLOC_020369	XLOC_020369	ENSMGAT00000003957.2,ENSMGAT00000020424.1	chr28:2552965-2570297	High Basal	Low Surge	2.76241	0.348355	-2.9873	5e-05
XLOC_020440	XLOC_020440	-	chr28:1526276-1527464	High Basal	Low Surge	70.1082	24.1784	-1.53586	5e-05
XLOC_020612	XLOC_020612	-	chr29:609613-610360	High Basal	Low Surge	7.836	28.5479	1.8652	5e-05
XLOC_020630	XLOC_020630	ENSMGAT00000011370.1	chr29:1035154-1041428	High Basal	Low Surge	17.3837	4.85991	-1.83873	5e-05
XLOC_022005	XLOC_022005	-	chr3:9473528-9473921	High Basal	Low Surge	1.053	0	#NAME?	5e-05
XLOC_022874	XLOC_022874	-	chr3:66599337-66603451	High Basal	Low Surge	4.18164	9.58362	1.1965	5e-05
XLOC_023717	XLOC_023717	-	chr4:21529052-21529803	High Basal	Low Surge	0	0.352756	inf	5e-05
XLOC_024300	XLOC_024300	ENSMGAT00000012392.1	chr4:40145290-40199212	High Basal	Low Surge	0.268549	0.915991	1.77015	5e-05
XLOC_024308	XLOC_024308	ENSMGAT00000012516.2,ENSMGAT00000020550.1	chr4:40729769-40810248	High Basal	Low Surge	0.59852	1.69886	1.5051	5e-05
XLOC_024516	XLOC_024516	ENSMGAT00000014893.1	chr4:72724905-72726559	High Basal	Low Surge	5.92561	22.5741	1.92964	5e-05
XLOC_024600	XLOC_024600	-	chr4:4449964-4450412	High Basal	Low Surge	0.642667	0	#NAME?	5e-05
XLOC_025415	XLOC_025415	-	chr4:56355970-56356074	High Basal	Low Surge	44.5897	0	#NAME?	5e-05
XLOC_025423	XLOC_025423	-	chr4:57025867-57027842	High Basal	Low Surge	2.28055	6.92121	1.60164	5e-05
XLOC_025425	XLOC_025425	-	chr4:57055646-57058457	High Basal	Low Surge	1.30954	4.19098	1.67822	5e-05
XLOC_025437	XLOC_025437	-	chr4:57141374-57143762	High Basal	Low Surge	1.54307	4.43882	1.52437	5e-05
XLOC_026284	XLOC_026284	-	chr5:4893965-4895609	High Basal	Low Surge	37.3083	16.1019	-1.21226	5e-05
XLOC_026683	XLOC_026683	ENSMGAT00000014817.2	chr5:47434725-47475930	High Basal	Low Surge	2.46017	0.847929	-1.53674	5e-05
XLOC_026836	XLOC_026836	-	chr5:581475-582018	High Basal	Low Surge	5.30965	19.1475	1.85047	5e-05
XLOC_026953	XLOC_026953	-	chr5:8203691-8204102	High Basal	Low Surge	0	1.33622	inf	5e-05
XLOC_027194	XLOC_027194	-	chr5:18727799-18728230	High Basal	Low Surge	0	0.8751	inf	5e-05
XLOC_027981	XLOC_027981	-	chr5:61004202-61004879	High Basal	Low Surge	0.469239	0	#NAME?	5e-05
XLOC_028066	XLOC_028066	ENSMGAT00000005549.2	chr6:7791794-7792502	High Basal	Low Surge	75.4898	26.4445	-1.51331	5e-05
XLOC_028143	XLOC_028143	-	chr6:23725916-23773255	High Basal	Low Surge	19.47	59.9466	1.62243	5e-05
XLOC_028467	XLOC_028467	ENSMGAT00000010809.1	chr6:24183116-24192722	High Basal	Low Surge	4.5018	11.5882	1.36408	5e-05
XLOC_031386	XLOC_031386	-	chr8:115164-115927	High Basal	Low Surge	16.5659	2.68821	-2.6235	5e-05
XLOC_031387	XLOC_031387	-	chr8:117952-118982	High Basal	Low Surge	29.3511	7.41022	-1.98583	5e-05
XLOC_032195	XLOC_032195	-	chr9:9268962-9272089	High Basal	Low Surge	42.295	187.597	2.14908	5e-05
XLOC_032376	XLOC_032376	ENSMGAT00000000423.1,ENSMGAT00000005844.1	chr9:10719492-10727156	High Basal	Low Surge	30.173	11.7088	-1.36567	5e-05
XLOC_032924	XLOC_032924	ENSMGAT00000014025.2,ENSMGAT00000020776.1	chrUn_GL424139:299-8055	High Basal	Low Surge	14.1533	26.1948	0.888141	5e-05
XLOC_033793	XLOC_033793	ENSMGAT00000019261.1	chrUn_GL425865:2-1291	High Basal	Low Surge	121.258	62.0622	-0.966298	5e-05
XLOC_034249	XLOC_034249	-	chrUn_GL427041:2167-6049	High Basal	Low Surge	4.27579	1.85337	-1.20604	5e-05
XLOC_034295	XLOC_034295	-	chrUn_GL427203:651-2259	High Basal	Low Surge	1.93997	0.342106	-2.50352	5e-05
XLOC_034494	XLOC_034494	-	chrUn_GL427707:10-1170	High Basal	Low Surge	7.9618	0.564828	-3.81721	5e-05
XLOC_034931	XLOC_034931	-	chrUn_GL428835:1879-2360	High Basal	Low Surge	0.818143	0	#NAME?	5e-05
XLOC_034933	XLOC_034933	-	chrUn_GL428837:226-728	High Basal	Low Surge	0.526455	0	#NAME?	5e-05
XLOC_035022	XLOC_035022	-	chrUn_GL429017:3-989	High Basal	Low Surge	7.75494	1.21803	-2.67057	5e-05
XLOC_035119	XLOC_035119	-	chrUn_GL429270:0-3476	High Basal	Low Surge	0.184702	1.03217	2.48241	5e-05
XLOC_035217	XLOC_035217	-	chrUn_GL429535:3-477	High Basal	Low Surge	0.729043	0	#NAME?	5e-05
XLOC_035388	XLOC_035388	ENSMGAT00000001134.2	chrUn_GL429732:39296-54156	High Basal	Low Surge	55.5443	7.96109	-2.8026	5e-05
XLOC_035393	XLOC_035393	-	chrUn_GL429732:34539-36799	High Basal	Low Surge	1.8038	0.222287	-3.02055	5e-05
XLOC_035654	XLOC_035654	ENSMGAT00000001182.2	chrZ:26310992-26312117	High Basal	Low Surge	52.5886	154.864	1.55818	5e-05
XLOC_036105	XLOC_036105	-	chrZ:11203651-11205972	High Basal	Low Surge	31.7983	86.4317	1.44261	5e-05
XLOC_036138	XLOC_036138	ENSMGAT00000004004.2	chrZ:14105870-14107524	High Basal	Low Surge	66.9434	207.748	1.63382	5e-05
XLOC_036210	XLOC_036210	-	chrZ:24906431-24909565	High Basal	Low Surge	40.7322	98.8913	1.27968	5e-05
XLOC_036340	XLOC_036340	-	chrZ:42096951-42099599	High Basal	Low Surge	4.64955	32.886	2.82231	5e-05
XLOC_036421	XLOC_036421	ENSMGAT00000007820.1	chrZ:54046635-54047932	High Basal	Low Surge	16.5621	51.2335	1.6292	5e-05
XLOC_036487	XLOC_036487	ENSMGAT00000018451.1	chrZ:66370183-66399785	High Basal	Low Surge	4.92371	9.82865	0.997248	5e-05
XLOC_036580	XLOC_036580	ENSMGAT00000010211.1	chrZ:80539328-80544781	High Basal	Low Surge	38.1395	83.3969	1.12871	5e-05
XLOC_036609	XLOC_036609	-	chrZ:1078192-1079727	High Basal	Low Surge	1.73825	5.30468	1.60963	5e-05
XLOC_036905	XLOC_036905	-	chrZ:8598601-8599704	High Basal	Low Surge	25.9564	57.6333	1.15081	5e-05
XLOC_036987	XLOC_036987	-	chrZ:11268362-11269016	High Basal	Low Surge	0	0.423397	inf	5e-05
XLOC_037184	XLOC_037184	-	chrZ:20078167-20078851	High Basal	Low Surge	0	0.384194	inf	5e-05
XLOC_037191	XLOC_037191	-	chrZ:20170608-20171118	High Basal	Low Surge	7.87478	23.367	1.56916	5e-05
XLOC_037192	XLOC_037192	-	chrZ:20190676-20191095	High Basal	Low Surge	0	1.09934	inf	5e-05
XLOC_037581	XLOC_037581	-	chrZ:34158685-34160089	High Basal	Low Surge	13.6661	1.17735	-3.53699	5e-05
XLOC_037804	XLOC_037804	-	chrZ:41177437-41179664	High Basal	Low Surge	184.356	94.8472	-0.958816	5e-05
XLOC_037885	XLOC_037885	-	chrZ:44961558-44962428	High Basal	Low Surge	0	0.412503	inf	5e-05
XLOC_037987	XLOC_037987	-	chrZ:50012017-50013494	High Basal	Low Surge	13.8925	32.0292	1.20508	5e-05
XLOC_037996	XLOC_037996	-	chrZ:50396174-50396477	High Basal	Low Surge	29.4361	78.1808	1.40923	5e-05
XLOC_038061	XLOC_038061	-	chrZ:54030439-54032637	High Basal	Low Surge	1.55668	4.54211	1.54489	5e-05
XLOC_038062	XLOC_038062	-	chrZ:54033333-54033977	High Basal	Low Surge	3.5481	11.1037	1.64592	5e-05
XLOC_038063	XLOC_038063	-	chrZ:54034078-54035070	High Basal	Low Surge	8.85618	25.9715	1.55218	5e-05
XLOC_038223	XLOC_038223	-	chrZ:60592363-60594123	High Basal	Low Surge	10.5218	24.099	1.19559	5e-05
XLOC_038344	XLOC_038344	-	chrZ:66356783-66359114	High Basal	Low Surge	0.277331	1.65229	2.57479	5e-05
XLOC_038444	XLOC_038444	-	chrZ:69748400-69749014	High Basal	Low Surge	0.441499	0	#NAME?	5e-05
XLOC_038698	XLOC_038698	-	chrZ:78703985-78704253	High Basal	Low Surge	2.28173	0	#NAME?	5e-05
XLOC_000010	XLOC_000010	ENSMGAT00000020692.1	chr1:536829-537021	Low Basal	High Surge	8556.85	4221.61	-1.01929	5e-05
XLOC_000025	XLOC_000025	ENSMGAT00000003368.1,ENSMGAT00000020109.1	chr1:1012511-1026547	Low Basal	High Surge	46.9971	15.3358	-1.61567	5e-05
XLOC_000158	XLOC_000158	ENSMGAT00000010372.2	chr1:29388475-29424481	Low Basal	High Surge	18.7473	39.647	1.08053	5e-05
XLOC_000175	XLOC_000175	ENSMGAT00000012287.1	chr1:30844444-30846223	Low Basal	High Surge	0.511692	0	#NAME?	5e-05
XLOC_000293	XLOC_000293	ENSMGAT00000013290.2	chr1:48818188-48823844	Low Basal	High Surge	1659.67	580.089	-1.51655	5e-05
XLOC_000871	XLOC_000871	ENSMGAT00000016500.2	chr1:127688269-127715032	Low Basal	High Surge	0.320973	1.06905	1.73581	5e-05
XLOC_000944	XLOC_000944	ENSMGAT00000016653.2,ENSMGAT00000016654.1,ENSMGAT00000018904.1	chr1:140978354-141024653	Low Basal	High Surge	9.09533	29.5347	1.69921	5e-05
XLOC_001010	XLOC_001010	ENSMGAT00000011162.1	chr1:155341482-155342878	Low Basal	High Surge	128.277	25.4917	-2.33116	5e-05
XLOC_001105	XLOC_001105	ENSMGAT00000017490.1	chr1:177981740-177982924	Low Basal	High Surge	16.8581	3.67753	-2.19664	5e-05
XLOC_001115	XLOC_001115	ENSMGAT00000016926.1	chr1:179248096-179389118	Low Basal	High Surge	2.48944	6.53766	1.39295	5e-05
XLOC_001202	XLOC_001202	ENSMGAT00000018888.1	chr1:190929201-190937355	Low Basal	High Surge	1283.68	390.207	-1.71797	5e-05
XLOC_001277	XLOC_001277	ENSMGAT00000017203.2	chr1:203041658-203042777	Low Basal	High Surge	5889.46	2771.42	-1.08751	5e-05
XLOC_001322	XLOC_001322	ENSMGAT00000003387.1	chr1:1027395-1033921	Low Basal	High Surge	10.9657	4.08045	-1.4262	5e-05
XLOC_001362	XLOC_001362	ENSMGAT00000005481.1,ENSMGAT00000019918.1	chr1:8314824-8318918	Low Basal	High Surge	52.2296	12.9804	-2.00853	5e-05
XLOC_001485	XLOC_001485	ENSMGAT00000011210.1,ENSMGAT00000020729.1	chr1:32914011-32929466	Low Basal	High Surge	10.7113	24.4495	1.19067	5e-05
XLOC_001725	XLOC_001725	-	chr1:59713346-59714220	Low Basal	High Surge	95.2954	35.9505	-1.40639	5e-05
XLOC_001778	XLOC_001778	ENSMGAT00000015528.2,ENSMGAT00000019512.1	chr1:68961880-69056233	Low Basal	High Surge	20.6676	9.78008	-1.07945	5e-05
XLOC_001870	XLOC_001870	ENSMGAT00000015917.1	chr1:81055951-81061771	Low Basal	High Surge	315.304	166.79	-0.918706	5e-05
XLOC_002097	XLOC_002097	-	chr1:120001937-120004927	Low Basal	High Surge	17.7751	57.5921	1.69601	5e-05
XLOC_002146	XLOC_002146	ENSMGAT00000016529.2,ENSMGAT00000018945.1	chr1:130185696-130216539	Low Basal	High Surge	6.51463	16.533	1.34359	5e-05
XLOC_002201	XLOC_002201	-	chr1:140300611-140304348	Low Basal	High Surge	14.1351	36.6097	1.37295	5e-05
XLOC_002294	XLOC_002294	ENSMGAT00000016804.1,ENSMGAT00000016805.2	chr1:161277139-161281642	Low Basal	High Surge	1853.62	592.549	-1.64534	5e-05
XLOC_002396	XLOC_002396	ENSMGAT00000017880.2	chr1:183650235-183667992	Low Basal	High Surge	26.8005	53.5381	0.998304	5e-05
XLOC_002403	XLOC_002403	ENSMGAT00000016992.2,ENSMGAT00000017518.2,ENSMGAT00000019649.1	chr1:184592541-184633673	Low Basal	High Surge	127.623	46.6229	-1.45278	5e-05
XLOC_002492	XLOC_002492	ENSMGAT00000017554.2	chr1:201538385-201554066	Low Basal	High Surge	27.063	11.9929	-1.17413	5e-05
XLOC_002502	XLOC_002502	-	chr1:202424094-202425501	Low Basal	High Surge	50.4238	24.9196	-1.01682	5e-05
XLOC_002549	XLOC_002549	-	chr1:859424-859706	Low Basal	High Surge	16.9327	67.4997	1.99506	5e-05
XLOC_002702	XLOC_002702	-	chr1:9873340-9882772	Low Basal	High Surge	0.294064	0.778327	1.40424	5e-05
XLOC_002703	XLOC_002703	-	chr1:9887205-9890269	Low Basal	High Surge	0.596359	2.64264	2.14773	5e-05
XLOC_003108	XLOC_003108	-	chr1:35899775-35900461	Low Basal	High Surge	0.503076	0	#NAME?	5e-05
XLOC_003137	XLOC_003137	-	chr1:36893336-36894033	Low Basal	High Surge	29.1589	85.9183	1.55903	5e-05
XLOC_003288	XLOC_003288	-	chr1:43301462-43301631	Low Basal	High Surge	21689.2	6898.1	-1.6527	5e-05
XLOC_003346	XLOC_003346	-	chr1:45676136-45677146	Low Basal	High Surge	1.99457	6.50724	1.70596	5e-05
XLOC_003459	XLOC_003459	-	chr1:51981996-51984272	Low Basal	High Surge	14.1851	6.44465	-1.1382	5e-05
XLOC_003894	XLOC_003894	-	chr1:74610406-74612094	Low Basal	High Surge	1.50304	5.08454	1.75823	5e-05
XLOC_003962	XLOC_003962	-	chr1:79061836-79062067	Low Basal	High Surge	0	13.9802	inf	5e-05
XLOC_003998	XLOC_003998	-	chr1:79740500-79741265	Low Basal	High Surge	2.67039	12.3941	2.21453	5e-05
XLOC_004247	XLOC_004247	-	chr1:95708126-95708886	Low Basal	High Surge	0	0.431225	inf	5e-05
XLOC_004732	XLOC_004732	-	chr1:116518589-116523445	Low Basal	High Surge	1.11162	3.27844	1.56035	5e-05
XLOC_004745	XLOC_004745	-	chr1:116741333-116743862	Low Basal	High Surge	4.05685	12.8513	1.66348	5e-05
XLOC_005096	XLOC_005096	-	chr1:133276171-133276864	Low Basal	High Surge	2.69051	9.91661	1.88197	5e-05
XLOC_005370	XLOC_005370	-	chr1:146442475-146443265	Low Basal	High Surge	0	0.376655	inf	5e-05
XLOC_005584	XLOC_005584	-	chr1:153062459-153064188	Low Basal	High Surge	0.819852	2.85333	1.79921	5e-05
XLOC_005603	XLOC_005603	-	chr1:153149620-153151264	Low Basal	High Surge	0.686234	2.6453	1.94666	5e-05
XLOC_005700	XLOC_005700	-	chr1:160762342-160763099	Low Basal	High Surge	0	0.758512	inf	5e-05
XLOC_005767	XLOC_005767	-	chr1:162770729-162773241	Low Basal	High Surge	1.8389	5.79549	1.65608	5e-05
XLOC_005773	XLOC_005773	-	chr1:162789819-162791255	Low Basal	High Surge	2.73434	7.73936	1.50102	5e-05
XLOC_005777	XLOC_005777	-	chr1:162800022-162802375	Low Basal	High Surge	0.584788	2.33176	1.99543	5e-05
XLOC_005799	XLOC_005799	-	chr1:163121773-163124136	Low Basal	High Surge	1.07207	3.47065	1.69481	5e-05
XLOC_005824	XLOC_005824	-	chr1:164045101-164046331	Low Basal	High Surge	0	0.430847	inf	5e-05
XLOC_005847	XLOC_005847	-	chr1:165206605-165206828	Low Basal	High Surge	2845.17	935.102	-1.60532	5e-05
XLOC_005865	XLOC_005865	-	chr1:165677395-165678857	Low Basal	High Surge	1.06796	3.8334	1.84378	5e-05
XLOC_006329	XLOC_006329	-	chr1:193496321-193496766	Low Basal	High Surge	3.28681	16.0117	2.28437	5e-05
XLOC_006461	XLOC_006461	ENSMGAT00000002598.2	chr10:3857466-3931325	Low Basal	High Surge	3.38777	1.25007	-1.43832	5e-05
XLOC_006521	XLOC_006521	ENSMGAT00000005833.2	chr10:7294300-7297940	Low Basal	High Surge	131.7	57.5149	-1.19525	5e-05
XLOC_006573	XLOC_006573	ENSMGAT00000008382.2	chr10:14148528-14155004	Low Basal	High Surge	16.9996	38.576	1.1822	5e-05
XLOC_006648	XLOC_006648	ENSMGAT00000011415.2	chr10:21618975-21628943	Low Basal	High Surge	35.2509	11.2802	-1.64387	5e-05
XLOC_006692	XLOC_006692	-	chr10:25660022-25661783	Low Basal	High Surge	24.4516	1.53586	-3.99281	5e-05
XLOC_007118	XLOC_007118	-	chr10:4938785-4939178	Low Basal	High Surge	1.96374	0	#NAME?	5e-05
XLOC_007175	XLOC_007175	-	chr10:7291203-7291740	Low Basal	High Surge	0.784032	0	#NAME?	5e-05
XLOC_007452	XLOC_007452	-	chr10:22076024-22076345	Low Basal	High Surge	62.0386	194.106	1.64561	5e-05
XLOC_007590	XLOC_007590	-	chr10:28551814-28552500	Low Basal	High Surge	0.458058	0	#NAME?	5e-05
XLOC_007663	XLOC_007663	ENSMGAT00000010029.1	chr11:3743586-3744752	Low Basal	High Surge	33.5948	13.5604	-1.30884	5e-05
XLOC_007749	XLOC_007749	ENSMGAT00000007893.2	chr11:12626513-12658391	Low Basal	High Surge	188.225	90.9195	-1.0498	5e-05
XLOC_007767	XLOC_007767	ENSMGAT00000008434.2,ENSMGAT00000018940.1	chr11:13904143-13921630	Low Basal	High Surge	34.0047	16.9448	-1.00489	5e-05
XLOC_007800	XLOC_007800	-	chr11:15839218-15844016	Low Basal	High Surge	54.9813	26.8419	-1.03446	5e-05
XLOC_007872	XLOC_007872	ENSMGAT00000012137.1	chr11:23331065-23407866	Low Basal	High Surge	15.9663	6.89286	-1.21186	5e-05
XLOC_007916	XLOC_007916	ENSMGAT00000002104.1	chr11:2593091-2599086	Low Basal	High Surge	113.046	61.369	-0.881329	5e-05
XLOC_007949	XLOC_007949	ENSMGAT00000004548.1	chr11:4707641-4723846	Low Basal	High Surge	12.6419	6.22725	-1.02155	5e-05
XLOC_007966	XLOC_007966	ENSMGAT00000005165.2	chr11:7247798-7342564	Low Basal	High Surge	2.94903	1.06297	-1.47213	5e-05
XLOC_008057	XLOC_008057	ENSMGAT00000010336.2	chr11:15920511-15923775	Low Basal	High Surge	63.8524	29.0989	-1.13378	5e-05
XLOC_008121	XLOC_008121	ENSMGAT00000011980.1,ENSMGAT00000011983.1,ENSMGAT00000011992.1	chr11:23007487-23096200	Low Basal	High Surge	25.7193	83.3162	1.69574	5e-05
XLOC_008255	XLOC_008255	-	chr11:5782136-5782792	Low Basal	High Surge	0	0.516677	inf	5e-05
XLOC_008258	XLOC_008258	-	chr11:6169509-6169552	Low Basal	High Surge	0	8557.79	inf	5e-05
XLOC_008707	XLOC_008707	ENSMGAT00000009712.2	chr12:12955415-12963645	Low Basal	High Surge	196.77	85.8017	-1.19743	5e-05
XLOC_008710	XLOC_008710	-	chr12:13064778-13067086	Low Basal	High Surge	49.085	20.3767	-1.26836	5e-05
XLOC_008715	XLOC_008715	ENSMGAT00000018054.1	chr12:13924619-13938824	Low Basal	High Surge	31.6482	14.5553	-1.12058	5e-05
XLOC_008758	XLOC_008758	ENSMGAT00000011385.2	chr12:19341104-19367785	Low Basal	High Surge	54.841	27.7465	-0.982947	5e-05
XLOC_008793	XLOC_008793	ENSMGAT00000011777.2	chr12:20631313-20634327	Low Basal	High Surge	578.083	236.969	-1.28658	5e-05
XLOC_008894	XLOC_008894	ENSMGAT00000008070.2	chr12:10302604-10314860	Low Basal	High Surge	20.5194	45.1802	1.1387	5e-05
XLOC_008927	XLOC_008927	-	chr12:13067302-13070680	Low Basal	High Surge	21.6972	9.30775	-1.221	5e-05
XLOC_008928	XLOC_008928	ENSMGAT00000009811.1	chr12:13095797-13099037	Low Basal	High Surge	695.091	360.222	-0.948316	5e-05
XLOC_009090	XLOC_009090	-	chr12:5077279-5078525	Low Basal	High Surge	2.18208	6.41566	1.55589	5e-05
XLOC_009406	XLOC_009406	-	chr13:2547525-2551627	Low Basal	High Surge	39.824	21.0093	-0.922614	5e-05
XLOC_009522	XLOC_009522	ENSMGAT00000008118.2,ENSMGAT00000019613.1	chr13:17038641-17060344	Low Basal	High Surge	7.08883	2.09079	-1.7615	5e-05
XLOC_009534	XLOC_009534	ENSMGAT00000008529.2	chr13:18425065-18466041	Low Basal	High Surge	11.3689	4.17472	-1.44534	5e-05
XLOC_009563	XLOC_009563	ENSMGAT00000008903.2	chr13:19004057-19030161	Low Basal	High Surge	34.1868	16.3681	-1.06255	5e-05
XLOC_009651	XLOC_009651	ENSMGAT00000004010.2	chr13:2526605-2534555	Low Basal	High Surge	103.862	54.8612	-0.920811	5e-05
XLOC_009754	XLOC_009754	ENSMGAT00000008536.1	chr13:18467597-18469317	Low Basal	High Surge	94.3846	23.6052	-1.99944	5e-05
XLOC_009796	XLOC_009796	-	chr13:777495-779029	Low Basal	High Surge	47.3826	15.3655	-1.62466	5e-05
XLOC_010106	XLOC_010106	-	chr13:14690932-14691712	Low Basal	High Surge	1.61004	7.62278	2.24322	5e-05
XLOC_010136	XLOC_010136	-	chr13:16672213-16675396	Low Basal	High Surge	26.2364	53.7833	1.03559	5e-05
XLOC_010234	XLOC_010234	ENSMGAT00000003562.2,ENSMGAT00000003587.1	chr14:2914924-2921749	Low Basal	High Surge	287.64	84.1129	-1.77387	5e-05
XLOC_010285	XLOC_010285	ENSMGAT00000007517.2	chr14:9345838-9355724	Low Basal	High Surge	98.0391	43.6992	-1.16575	5e-05
XLOC_010455	XLOC_010455	ENSMGAT00000004803.2	chr14:3203392-3204414	Low Basal	High Surge	1240.01	650.094	-0.931634	5e-05
XLOC_010643	XLOC_010643	-	chr14:2414061-2415086	Low Basal	High Surge	8.22959	1.8464	-2.1561	5e-05
XLOC_010669	XLOC_010669	-	chr14:4048225-4050249	Low Basal	High Surge	1.0751	3.02007	1.49011	5e-05
XLOC_010731	XLOC_010731	-	chr14:6262276-6266166	Low Basal	High Surge	2.15773	5.22491	1.27589	5e-05
XLOC_010882	XLOC_010882	-	chr14:15350947-15353471	Low Basal	High Surge	2.5286	7.17864	1.50537	5e-05
XLOC_011057	XLOC_011057	ENSMGAT00000006529.2	chr15:11829254-11838881	Low Basal	High Surge	80.8784	39.3118	-1.04079	5e-05
XLOC_011219	XLOC_011219	-	chr15:8214727-8242042	Low Basal	High Surge	79.2289	35.6221	-1.15325	5e-05
XLOC_011247	XLOC_011247	ENSMGAT00000017363.1	chr15:10053301-10062742	Low Basal	High Surge	3.72337	1.32659	-1.48888	5e-05
XLOC_011366	XLOC_011366	-	chr15:699130-699232	Low Basal	High Surge	224.954	0	#NAME?	5e-05
XLOC_011778	XLOC_011778	ENSMGAT00000007170.1	chr16:7052642-7057033	Low Basal	High Surge	54.8103	15.8907	-1.78626	5e-05
XLOC_011788	XLOC_011788	ENSMGAT00000007600.2	chr16:7395071-7442256	Low Basal	High Surge	19.2202	9.50125	-1.01643	5e-05
XLOC_011836	XLOC_011836	ENSMGAT00000009869.1	chr16:12629074-12629931	Low Basal	High Surge	927.832	297.593	-1.64052	5e-05
XLOC_011837	XLOC_011837	ENSMGAT00000009881.1,ENSMGAT00000019132.1	chr16:12632748-12633576	Low Basal	High Surge	9129.54	2860.53	-1.67426	5e-05
XLOC_011882	XLOC_011882	ENSMGAT00000011094.1	chr16:14261646-14270233	Low Basal	High Surge	14.6564	37.6714	1.36194	5e-05
XLOC_011915	XLOC_011915	-	chr16:15782813-15783308	Low Basal	High Surge	358.714	96.7147	-1.89103	5e-05
XLOC_011954	XLOC_011954	ENSMGAT00000002941.1	chr16:2709444-2717613	Low Basal	High Surge	126.692	54.584	-1.21477	5e-05
XLOC_012001	XLOC_012001	ENSMGAT00000005941.2	chr16:5540940-5747103	Low Basal	High Surge	2.30622	0.477529	-2.27187	5e-05
XLOC_012009	XLOC_012009	ENSMGAT00000006183.2,ENSMGAT00000019692.1	chr16:6339503-6351047	Low Basal	High Surge	154.969	81.8027	-0.921759	5e-05
XLOC_012074	XLOC_012074	ENSMGAT00000009922.2	chr16:12683007-12684980	Low Basal	High Surge	72.4578	31.2022	-1.2155	5e-05
XLOC_012100	XLOC_012100	ENSMGAT00000010930.2	chr16:13757399-13763086	Low Basal	High Surge	77.196	38.9119	-0.988313	5e-05
XLOC_012133	XLOC_012133	-	chr16:0-1916	Low Basal	High Surge	1.25127	4.12347	1.72047	5e-05
XLOC_012303	XLOC_012303	-	chr16:8179070-8179749	Low Basal	High Surge	0	0.436867	inf	5e-05
XLOC_012410	XLOC_012410	-	chr16:15664450-15664741	Low Basal	High Surge	44.6144	134.503	1.59206	5e-05
XLOC_012455	XLOC_012455	ENSMGAT00000017373.2	chr17:4671624-4672135	Low Basal	High Surge	7634.77	3371.14	-1.17935	5e-05
XLOC_012499	XLOC_012499	ENSMGAT00000018348.1	chr17:6694153-6709310	Low Basal	High Surge	49.6205	19.4546	-1.35083	5e-05
XLOC_012642	XLOC_012642	ENSMGAT00000002095.2	chr17:2635033-2643645	Low Basal	High Surge	66.4779	28.128	-1.24087	5e-05
XLOC_012692	XLOC_012692	ENSMGAT00000005822.1	chr17:6254287-6258531	Low Basal	High Surge	19.7134	6.06609	-1.70034	5e-05
XLOC_012775	XLOC_012775	-	chr17:9738341-9745220	Low Basal	High Surge	506.735	260.102	-0.962154	5e-05
XLOC_012973	XLOC_012973	-	chr17:7155617-7157942	Low Basal	High Surge	6.73163	2.5916	-1.37711	5e-05
XLOC_013089	XLOC_013089	ENSMGAT00000009391.2	chr19:1792497-1794008	Low Basal	High Surge	325.699	117.868	-1.46637	5e-05
XLOC_013270	XLOC_013270	ENSMGAT00000002159.1	chr19:1529721-1553691	Low Basal	High Surge	35.9255	13.9735	-1.36231	5e-05
XLOC_013301	XLOC_013301	ENSMGAT00000004918.2	chr19:5353955-5360575	Low Basal	High Surge	48.7514	22.8137	-1.09555	5e-05
XLOC_013363	XLOC_013363	ENSMGAT00000009328.2,ENSMGAT00000009358.1	chr19:9462514-9540457	Low Basal	High Surge	348.585	172.525	-1.0147	5e-05
XLOC_013470	XLOC_013470	-	chr19:7359437-7359636	Low Basal	High Surge	205.308	45.5038	-2.17373	5e-05
XLOC_013578	XLOC_013578	-	chr2:4526444-4526971	Low Basal	High Surge	67.6271	18.8073	-1.84631	5e-05
XLOC_013757	XLOC_013757	ENSMGAT00000012105.2,ENSMGAT00000018405.1	chr2:30657386-30665717	Low Basal	High Surge	32.1717	15.7033	-1.03472	5e-05
XLOC_013769	XLOC_013769	ENSMGAT00000012388.2	chr2:31428579-31436757	Low Basal	High Surge	21.9503	6.61748	-1.72989	5e-05
XLOC_014100	XLOC_014100	ENSMGAT00000015545.2	chr2:85233824-85259123	Low Basal	High Surge	23.1332	44.4447	0.942047	5e-05
XLOC_014242	XLOC_014242	ENSMGAT00000015900.2	chr2:110865798-110869988	Low Basal	High Surge	277.427	127.425	-1.12246	5e-05
XLOC_014281	XLOC_014281	ENSMGAT00000016018.2	chr2:114593004-114748881	Low Basal	High Surge	335.52	159.706	-1.07098	5e-05
XLOC_014338	XLOC_014338	ENSMGAT00000017808.1	chr2:4353816-4355824	Low Basal	High Surge	25.2644	10.3082	-1.29332	5e-05
XLOC_014589	XLOC_014589	ENSMGAT00000013555.2	chr2:40915381-40916610	Low Basal	High Surge	27.1178	7.28842	-1.89556	5e-05
XLOC_014591	XLOC_014591	-	chr2:40960972-40974552	Low Basal	High Surge	12.6954	38.0351	1.58302	5e-05
XLOC_014688	XLOC_014688	-	chr2:57922633-57923311	Low Basal	High Surge	168.116	80.4557	-1.06319	5e-05
XLOC_014771	XLOC_014771	ENSMGAT00000015208.2	chr2:70156906-70257943	Low Basal	High Surge	3.69419	10.1468	1.45769	5e-05
XLOC_014904	XLOC_014904	-	chr2:103601292-103659346	Low Basal	High Surge	1.45814	12.9593	3.1518	5e-05
XLOC_015169	XLOC_015169	-	chr2:7449318-7449838	Low Basal	High Surge	2.89128	13.9815	2.27374	5e-05
XLOC_015210	XLOC_015210	-	chr2:8978898-8979638	Low Basal	High Surge	0	0.488322	inf	5e-05
XLOC_015234	XLOC_015234	-	chr2:9363260-9363559	Low Basal	High Surge	37.3451	128.933	1.78763	5e-05
XLOC_015396	XLOC_015396	-	chr2:19381034-19381756	Low Basal	High Surge	4.43245	15.0014	1.75892	5e-05
XLOC_015533	XLOC_015533	-	chr2:24593970-24594017	Low Basal	High Surge	0	5050.83	inf	5e-05
XLOC_015963	XLOC_015963	-	chr2:44980764-44980804	Low Basal	High Surge	0	9814.98	inf	5e-05
XLOC_015965	XLOC_015965	-	chr2:45210395-45211226	Low Basal	High Surge	0.791972	4.66325	2.55781	5e-05
XLOC_016011	XLOC_016011	-	chr2:48498358-48502569	Low Basal	High Surge	0.367624	1.36779	1.89555	5e-05
XLOC_016202	XLOC_016202	-	chr2:56483909-56484000	Low Basal	High Surge	10737.5	3221.5	-1.73686	5e-05
XLOC_016281	XLOC_016281	-	chr2:61268093-61268379	Low Basal	High Surge	22.0883	108.573	2.29731	5e-05
XLOC_016310	XLOC_016310	-	chr2:62690623-62693088	Low Basal	High Surge	0.894034	2.71002	1.5999	5e-05
XLOC_016379	XLOC_016379	-	chr2:67176071-67178286	Low Basal	High Surge	24.5748	59.3041	1.27095	5e-05
XLOC_016536	XLOC_016536	-	chr2:77335788-77341589	Low Basal	High Surge	0.412784	1.44314	1.80575	5e-05
XLOC_016703	XLOC_016703	-	chr2:86428139-86432370	Low Basal	High Surge	2.37104	5.38635	1.18379	5e-05
XLOC_016730	XLOC_016730	-	chr2:87641429-87647874	Low Basal	High Surge	0.320772	1.15942	1.85379	5e-05
XLOC_016737	XLOC_016737	-	chr2:87676655-87680157	Low Basal	High Surge	0.915412	2.89414	1.66064	5e-05
XLOC_016752	XLOC_016752	-	chr2:87753287-87754693	Low Basal	High Surge	1.01254	4.04283	1.99738	5e-05
XLOC_016753	XLOC_016753	-	chr2:87757363-87760989	Low Basal	High Surge	4.48229	9.47218	1.07946	5e-05
XLOC_016782	XLOC_016782	-	chr2:90877635-90878092	Low Basal	High Surge	0.97319	0	#NAME?	5e-05
XLOC_016894	XLOC_016894	-	chr2:99373253-99373999	Low Basal	High Surge	5.50366	31.2436	2.5051	5e-05
XLOC_016895	XLOC_016895	-	chr2:99375144-99379460	Low Basal	High Surge	0.376771	1.13642	1.59273	5e-05
XLOC_017066	XLOC_017066	-	chr2:115687708-115688361	Low Basal	High Surge	0.645649	0	#NAME?	5e-05
XLOC_017085	XLOC_017085	-	chr2:116911073-116911528	Low Basal	High Surge	122.607	57.8599	-1.08341	5e-05
XLOC_017349	XLOC_017349	ENSMGAT00000007427.2	chr20:6232310-6234616	Low Basal	High Surge	79.4752	38.1395	-1.05922	5e-05
XLOC_017438	XLOC_017438	-	chr20:1953333-1955230	Low Basal	High Surge	28.5126	13.1006	-1.12196	5e-05
XLOC_017551	XLOC_017551	-	chr20:9961501-9961661	Low Basal	High Surge	767.948	239.123	-1.68325	5e-05
XLOC_017614	XLOC_017614	ENSMGAT00000003864.2	chr21:4419852-4434527	Low Basal	High Surge	27.9411	12.6159	-1.14714	5e-05
XLOC_017818	XLOC_017818	ENSMGAT00000004095.2	chr21:4607249-4607912	Low Basal	High Surge	529.378	251.777	-1.07215	5e-05
XLOC_018196	XLOC_018196	-	chr22:5446453-5447276	Low Basal	High Surge	113.1	19.8741	-2.50864	5e-05
XLOC_018242	XLOC_018242	ENSMGAT00000006850.2	chr22:9245642-9255574	Low Basal	High Surge	27.3767	13.6847	-1.00038	5e-05
XLOC_018269	XLOC_018269	ENSMGAT00000007939.1	chr22:10825158-10829867	Low Basal	High Surge	39.6301	11.9833	-1.72557	5e-05
XLOC_018340	XLOC_018340	ENSMGAT00000000972.1,ENSMGAT00000018283.1	chr22:468403-475092	Low Basal	High Surge	242.895	87.5206	-1.47264	5e-05
XLOC_018377	XLOC_018377	ENSMGAT00000019541.1	chr22:5425632-5432457	Low Basal	High Surge	8.48675	2.67693	-1.66463	5e-05
XLOC_018402	XLOC_018402	-	chr22:7360367-7361912	Low Basal	High Surge	0	0.572113	inf	5e-05
XLOC_018423	XLOC_018423	ENSMGAT00000007065.2	chr22:9741462-9761578	Low Basal	High Surge	25.3076	10.4511	-1.27592	5e-05
XLOC_018584	XLOC_018584	-	chr22:5435970-5436601	Low Basal	High Surge	0.609226	0	#NAME?	5e-05
XLOC_018628	XLOC_018628	-	chr22:7392780-7394955	Low Basal	High Surge	1.99774	5.09714	1.35132	5e-05
XLOC_018789	XLOC_018789	ENSMGAT00000001243.1	chr23:560768-564382	Low Basal	High Surge	192.863	104.271	-0.88724	5e-05
XLOC_018820	XLOC_018820	ENSMGAT00000003022.2	chr23:2201178-2207244	Low Basal	High Surge	20.9893	8.30529	-1.33755	5e-05
XLOC_019170	XLOC_019170	ENSMGAT00000002309.1	chr24:2372804-2385242	Low Basal	High Surge	77.3508	36.8242	-1.07076	5e-05
XLOC_019206	XLOC_019206	ENSMGAT00000001118.2	chr24:959020-963418	Low Basal	High Surge	89.0888	42.8162	-1.05709	5e-05
XLOC_019236	XLOC_019236	ENSMGAT00000002184.2	chr24:2432415-2450229	Low Basal	High Surge	359.946	190.355	-0.919085	5e-05
XLOC_019237	XLOC_019237	-	chr24:2527253-2528668	Low Basal	High Surge	89.8391	44.8623	-1.00184	5e-05
XLOC_019239	XLOC_019239	ENSMGAT00000002506.1	chr24:2625756-2689517	Low Basal	High Surge	50.633	22.1991	-1.18958	5e-05
XLOC_019360	XLOC_019360	-	chr24:4012821-4013082	Low Basal	High Surge	1571.14	704.685	-1.15676	5e-05
XLOC_019380	XLOC_019380	ENSMGAT00000017612.1	chr25:1221530-1223574	Low Basal	High Surge	42.0395	86.4653	1.04038	5e-05
XLOC_019386	XLOC_019386	ENSMGAT00000001193.2,ENSMGAT00000001211.2	chr25:1290284-1298943	Low Basal	High Surge	205.837	101.803	-1.01572	5e-05
XLOC_019439	XLOC_019439	ENSMGAT00000003961.1	chr25:3835168-3840853	Low Basal	High Surge	112.931	41.4885	-1.44465	5e-05
XLOC_019455	XLOC_019455	ENSMGAT00000004745.2	chr25:4266319-4267467	Low Basal	High Surge	1956.35	732.499	-1.41727	5e-05
XLOC_019590	XLOC_019590	ENSMGAT00000020787.1	chr25:5114134-5117034	Low Basal	High Surge	33.4281	12.3628	-1.43505	5e-05
XLOC_019601	XLOC_019601	ENSMGAT00000006241.2	chr25:5318746-5322348	Low Basal	High Surge	150.692	68.8479	-1.13012	5e-05
XLOC_019635	XLOC_019635	-	chr25:1373578-1376305	Low Basal	High Surge	72.436	34.0791	-1.08782	5e-05
XLOC_019729	XLOC_019729	ENSMGAT00000000756.2,ENSMGAT00000000758.2	chr26:415335-419922	Low Basal	High Surge	38.0242	17.3499	-1.13199	5e-05
XLOC_019734	XLOC_019734	ENSMGAT00000001026.2	chr26:1153320-1188782	Low Basal	High Surge	0.628648	4.79635	2.93161	5e-05
XLOC_019742	XLOC_019742	ENSMGAT00000001516.2	chr26:2027779-2187500	Low Basal	High Surge	86.2599	41.0243	-1.07221	5e-05
XLOC_019813	XLOC_019813	ENSMGAT00000000707.2	chr26:42185-51700	Low Basal	High Surge	184.331	92.6905	-0.991805	5e-05
XLOC_019862	XLOC_019862	ENSMGAT00000002573.2	chr26:4031516-4217044	Low Basal	High Surge	123.301	52.1979	-1.24012	5e-05
XLOC_020084	XLOC_020084	-	chr26:6566433-6568334	Low Basal	High Surge	0.877524	5.1161	2.54353	5e-05
XLOC_020280	XLOC_020280	ENSMGAT00000006550.1	chr28:4055948-4058994	Low Basal	High Surge	8384.46	2802.25	-1.58114	5e-05
XLOC_020364	XLOC_020364	ENSMGAT00000003830.2,ENSMGAT00000003834.1,ENSMGAT00000018404.1	chr28:2321507-2334877	Low Basal	High Surge	938.906	380.451	-1.30327	5e-05
XLOC_020440	XLOC_020440	-	chr28:1526276-1527464	Low Basal	High Surge	44.6503	14.7976	-1.59331	5e-05
XLOC_020538	XLOC_020538	ENSMGAT00000001775.2	chr29:2394603-2398343	Low Basal	High Surge	16.939	7.64134	-1.14845	5e-05
XLOC_020630	XLOC_020630	ENSMGAT00000011370.1	chr29:1035154-1041428	Low Basal	High Surge	14.5204	4.68276	-1.63265	5e-05
XLOC_020656	XLOC_020656	ENSMGAT00000019673.1	chr29:2976911-2978781	Low Basal	High Surge	946.172	499.339	-0.922083	5e-05
XLOC_020719	XLOC_020719	-	chr29:93-1130	Low Basal	High Surge	12.4305	4.27355	-1.54038	5e-05
XLOC_021150	XLOC_021150	ENSMGAT00000013178.1,ENSMGAT00000013199.1,ENSMGAT00000013210.2	chr3:73143081-73332479	Low Basal	High Surge	74.8204	37.1999	-1.00813	5e-05
XLOC_021325	XLOC_021325	ENSMGAT00000002869.1	chr3:7083171-7084938	Low Basal	High Surge	2173.39	879.019	-1.30598	5e-05
XLOC_021387	XLOC_021387	ENSMGAT00000005642.2	chr3:16023561-16106941	Low Basal	High Surge	5.28724	2.10411	-1.32931	5e-05
XLOC_021451	XLOC_021451	ENSMGAT00000005492.2,ENSMGAT00000005499.2,ENSMGAT00000008006.2,ENSMGAT00000018273.1,ENSMGAT00000018712.1,ENSMGAT00000019114.1,ENSMGAT00000019484.1,ENSMGAT00000019509.1,ENSMGAT00000020406.1,ENSMGAT00000020924.1	chr3:34931561-34986128	Low Basal	High Surge	1.52429	0.314046	-2.27909	5e-05
XLOC_021631	XLOC_021631	ENSMGAT00000017763.1	chr3:69966150-69987156	Low Basal	High Surge	17.0495	45.3625	1.41177	5e-05
XLOC_021680	XLOC_021680	ENSMGAT00000013674.2	chr3:78124746-78126880	Low Basal	High Surge	1970.3	1037.4	-0.925449	5e-05
XLOC_021782	XLOC_021782	ENSMGAT00000014615.1,ENSMGAT00000018341.1	chr3:99554507-99577219	Low Basal	High Surge	424.606	201.21	-1.07742	5e-05
XLOC_021868	XLOC_021868	-	chr3:2140735-2147014	Low Basal	High Surge	0.281882	1.01543	1.84893	5e-05
XLOC_022824	XLOC_022824	-	chr3:62427005-62427654	Low Basal	High Surge	0	0.501552	inf	5e-05
XLOC_022874	XLOC_022874	-	chr3:66599337-66603451	Low Basal	High Surge	3.5428	11.5119	1.70016	5e-05
XLOC_022916	XLOC_022916	-	chr3:69676933-69680420	Low Basal	High Surge	0.469722	1.99634	2.08748	5e-05
XLOC_022918	XLOC_022918	-	chr3:69920137-69922057	Low Basal	High Surge	0.997268	3.26013	1.70888	5e-05
XLOC_023187	XLOC_023187	-	chr3:95278435-95282061	Low Basal	High Surge	0.625123	1.96689	1.6537	5e-05
XLOC_023248	XLOC_023248	-	chr30:442088-444589	Low Basal	High Surge	496.298	243.86	-1.02515	5e-05
XLOC_023300	XLOC_023300	ENSMGAT00000003258.1	chr30:2158626-2164911	Low Basal	High Surge	105.646	55.7486	-0.922229	5e-05
XLOC_023426	XLOC_023426	ENSMGAT00000003183.1	chr30:2089817-2099998	Low Basal	High Surge	76.6947	35.894	-1.09539	5e-05
XLOC_023873	XLOC_023873	ENSMGAT00000012835.2,ENSMGAT00000018566.1	chr4:43617979-43627753	Low Basal	High Surge	3.40518	8.70202	1.35362	5e-05
XLOC_024028	XLOC_024028	-	chr4:71392515-71393440	Low Basal	High Surge	3.96932	13.9111	1.80928	5e-05
XLOC_024041	XLOC_024041	ENSMGAT00000014889.2	chr4:72717636-72720595	Low Basal	High Surge	157.534	83.8228	-0.910252	5e-05
XLOC_024122	XLOC_024122	ENSMGAT00000005498.1	chr4:15035514-15039485	Low Basal	High Surge	113.914	57.6385	-0.982844	5e-05
XLOC_024178	XLOC_024178	ENSMGAT00000008439.2	chr4:26785228-26787101	Low Basal	High Surge	0	0.337899	inf	5e-05
XLOC_024262	XLOC_024262	-	chr4:35303199-35305155	Low Basal	High Surge	7.11477	17.6226	1.30854	5e-05
XLOC_024277	XLOC_024277	ENSMGAT00000012008.2	chr4:36536452-36541802	Low Basal	High Surge	67.8061	23.9615	-1.50069	5e-05
XLOC_024566	XLOC_024566	-	chr4:2079537-2084285	Low Basal	High Surge	1.0237	2.96129	1.53244	5e-05
XLOC_024688	XLOC_024688	-	chr4:10451591-10456581	Low Basal	High Surge	0.404136	1.48037	1.87304	5e-05
XLOC_024941	XLOC_024941	-	chr4:25482046-25483637	Low Basal	High Surge	2.46264	6.37774	1.37284	5e-05
XLOC_025151	XLOC_025151	-	chr4:40443335-40444353	Low Basal	High Surge	1.25595	5.25548	2.06504	5e-05
XLOC_025235	XLOC_025235	-	chr4:46003426-46004777	Low Basal	High Surge	0	0.366408	inf	5e-05
XLOC_025369	XLOC_025369	-	chr4:52051940-52053649	Low Basal	High Surge	0.732583	3.62798	2.3081	5e-05
XLOC_025402	XLOC_025402	-	chr4:53121023-53121099	Low Basal	High Surge	9532.91	2837.03	-1.74854	5e-05
XLOC_025423	XLOC_025423	-	chr4:57025867-57027842	Low Basal	High Surge	1.92137	6.21089	1.69266	5e-05
XLOC_025425	XLOC_025425	-	chr4:57055646-57058457	Low Basal	High Surge	0.956899	4.47227	2.22457	5e-05
XLOC_025427	XLOC_025427	-	chr4:57068189-57068965	Low Basal	High Surge	0	0.348359	inf	5e-05
XLOC_025429	XLOC_025429	-	chr4:57075269-57082767	Low Basal	High Surge	0.178753	1.11943	2.64673	5e-05
XLOC_025437	XLOC_025437	-	chr4:57141374-57143762	Low Basal	High Surge	1.41795	4.79513	1.75777	5e-05
XLOC_025531	XLOC_025531	-	chr4:61545941-61546842	Low Basal	High Surge	0	0.384254	inf	5e-05
XLOC_025673	XLOC_025673	-	chr4:72175131-72175292	Low Basal	High Surge	3090.54	981.184	-1.65526	5e-05
XLOC_025752	XLOC_025752	ENSMGAT00000002851.2	chr5:4918381-4937894	Low Basal	High Surge	7.17567	2.71787	-1.40064	5e-05
XLOC_025797	XLOC_025797	ENSMGAT00000003584.2,ENSMGAT00000019887.1	chr5:6586092-6590419	Low Basal	High Surge	141.563	42.1171	-1.74896	5e-05
XLOC_025827	XLOC_025827	ENSMGAT00000007282.2	chr5:9903146-9918691	Low Basal	High Surge	108.482	38.9282	-1.47857	5e-05
XLOC_025924	XLOC_025924	ENSMGAT00000011767.2	chr5:22340662-22354309	Low Basal	High Surge	19.2298	9.1834	-1.06624	5e-05
XLOC_025950	XLOC_025950	ENSMGAT00000017724.1	chr5:24698515-24704210	Low Basal	High Surge	55.0187	25.3151	-1.11992	5e-05
XLOC_025959	XLOC_025959	ENSMGAT00000017728.1	chr5:25686134-25689311	Low Basal	High Surge	1.98972	0.607658	-1.71123	5e-05
XLOC_026462	XLOC_026462	ENSMGAT00000011432.2	chr5:18595459-18601810	Low Basal	High Surge	51.6014	22.1122	-1.22257	5e-05
XLOC_026553	XLOC_026553	ENSMGAT00000013347.1	chr5:29030188-29063063	Low Basal	High Surge	10.3082	4.24068	-1.28143	5e-05
XLOC_026729	XLOC_026729	ENSMGAT00000015137.1,ENSMGAT00000015138.2	chr5:54026037-54064573	Low Basal	High Surge	5.30678	14.529	1.45302	5e-05
XLOC_026803	XLOC_026803	ENSMGAT00000015477.2	chr5:60753118-60801402	Low Basal	High Surge	37.3946	19.3691	-0.949071	5e-05
XLOC_026813	XLOC_026813	ENSMGAT00000015531.2	chr5:61129794-61161280	Low Basal	High Surge	78.7309	41.453	-0.925452	5e-05
XLOC_026836	XLOC_026836	-	chr5:581475-582018	Low Basal	High Surge	3.54018	27.5289	2.95905	5e-05
XLOC_026903	XLOC_026903	-	chr5:5724678-5724770	Low Basal	High Surge	261.89	0	#NAME?	5e-05
XLOC_027177	XLOC_027177	-	chr5:17646785-17648128	Low Basal	High Surge	4.65512	16.2481	1.80338	5e-05
XLOC_027374	XLOC_027374	-	chr5:29140536-29141159	Low Basal	High Surge	0	0.597507	inf	5e-05
XLOC_027439	XLOC_027439	-	chr5:31669430-31675728	Low Basal	High Surge	0.479351	1.5018	1.64754	5e-05
XLOC_027514	XLOC_027514	-	chr5:35642801-35643549	Low Basal	High Surge	0	0.49808	inf	5e-05
XLOC_027696	XLOC_027696	-	chr5:43973331-43973930	Low Basal	High Surge	0	0.505699	inf	5e-05
XLOC_027761	XLOC_027761	-	chr5:47582855-47583275	Low Basal	High Surge	0.942726	0	#NAME?	5e-05
XLOC_028066	XLOC_028066	ENSMGAT00000005549.2	chr6:7791794-7792502	Low Basal	High Surge	79.0585	27.5011	-1.52343	5e-05
XLOC_028071	XLOC_028071	ENSMGAT00000005741.2	chr6:8405821-8454989	Low Basal	High Surge	51.2967	105.791	1.04428	5e-05
XLOC_028143	XLOC_028143	-	chr6:23725916-23773255	Low Basal	High Surge	20.4312	67.5558	1.72531	5e-05
XLOC_028458	XLOC_028458	ENSMGAT00000000457.1	chr6:22983447-22986962	Low Basal	High Surge	0.851901	43.6325	5.67857	5e-05
XLOC_028604	XLOC_028604	ENSMGAT00000013227.1,ENSMGAT00000018531.1	chr6:45253854-45258465	Low Basal	High Surge	854.701	409.365	-1.06203	5e-05
XLOC_028609	XLOC_028609	ENSMGAT00000018060.1	chr6:45373358-45375388	Low Basal	High Surge	0.545177	2.26751	2.05631	5e-05
XLOC_028671	XLOC_028671	-	chr6:2086580-2090813	Low Basal	High Surge	5.72244	2.54781	-1.16737	5e-05
XLOC_028961	XLOC_028961	-	chr6:18293651-18297163	Low Basal	High Surge	0.422382	1.35781	1.68466	5e-05
XLOC_029055	XLOC_029055	-	chr6:23492196-23495145	Low Basal	High Surge	20.1716	75.1921	1.89825	5e-05
XLOC_029095	XLOC_029095	-	chr6:27463718-27465921	Low Basal	High Surge	4.34547	14.1801	1.70628	5e-05
XLOC_029280	XLOC_029280	-	chr6:39247123-39247505	Low Basal	High Surge	0	1.121	inf	5e-05
XLOC_029463	XLOC_029463	-	chr6:49153221-49156909	Low Basal	High Surge	0.771798	2.19563	1.50834	5e-05
XLOC_029467	XLOC_029467	-	chr6:49185357-49189951	Low Basal	High Surge	0.291836	1.01614	1.79987	5e-05
XLOC_029587	XLOC_029587	ENSMGAT00000004959.2	chr7:6392002-6400500	Low Basal	High Surge	44.3295	118.229	1.41524	5e-05
XLOC_030313	XLOC_030313	-	chr7:11495669-11497876	Low Basal	High Surge	3.31778	8.67629	1.38686	5e-05
XLOC_030357	XLOC_030357	-	chr7:14021454-14022075	Low Basal	High Surge	0.444196	0	#NAME?	5e-05
XLOC_030505	XLOC_030505	-	chr7:23874896-23875294	Low Basal	High Surge	13.3239	39.3682	1.56301	5e-05
XLOC_030727	XLOC_030727	ENSMGAT00000000971.2	chr8:1276107-1308031	Low Basal	High Surge	2.89753	1.01952	-1.50693	5e-05
XLOC_030918	XLOC_030918	ENSMGAT00000010980.2	chr8:24569930-24583589	Low Basal	High Surge	74.118	32.618	-1.18416	5e-05
XLOC_031249	XLOC_031249	ENSMGAT00000009853.1	chr8:22488064-22510156	Low Basal	High Surge	5.5249	13.2317	1.25997	5e-05
XLOC_031279	XLOC_031279	ENSMGAT00000010943.2	chr8:24561726-24565687	Low Basal	High Surge	171.943	68.6707	-1.32416	5e-05
XLOC_031388	XLOC_031388	-	chr8:180021-180760	Low Basal	High Surge	0.484023	0	#NAME?	5e-05
XLOC_031513	XLOC_031513	-	chr8:7207665-7210733	Low Basal	High Surge	6.55921	13.6969	1.06226	5e-05
XLOC_032013	XLOC_032013	-	chr8:29788737-29789657	Low Basal	High Surge	1.04931	5.6411	2.42653	5e-05
XLOC_032195	XLOC_032195	-	chr9:9268962-9272089	Low Basal	High Surge	46.6728	151.322	1.69697	5e-05
XLOC_032874	XLOC_032874	-	chrUn_GL423942:1-2073	Low Basal	High Surge	6.60518	1.98249	-1.73628	5e-05
XLOC_032894	XLOC_032894	-	chrUn_GL424028:0-2223	Low Basal	High Surge	54.4564	26.924	-1.01621	5e-05
XLOC_032909	XLOC_032909	ENSMGAT00000001114.2	chrUn_GL424107:7185-24773	Low Basal	High Surge	103.994	56.0992	-0.890442	5e-05
XLOC_032929	XLOC_032929	ENSMGAT00000001225.2	chrUn_GL424145:0-7963	Low Basal	High Surge	2.87903	0.696747	-2.04688	5e-05
XLOC_032972	XLOC_032972	-	chrUn_GL424242:276-1634	Low Basal	High Surge	75.6614	27.9533	-1.43654	5e-05
XLOC_033040	XLOC_033040	ENSMGAT00000010936.2	chrUn_GL424372:73-1058	Low Basal	High Surge	582.033	252.846	-1.20284	5e-05
XLOC_033064	XLOC_033064	-	chrUn_GL424436:426-607	Low Basal	High Surge	834.355	290.968	-1.5198	5e-05
XLOC_033109	XLOC_033109	-	chrUn_GL424523:2-1081	Low Basal	High Surge	5.64653	17.4872	1.63086	5e-05
XLOC_033111	XLOC_033111	-	chrUn_GL424524:920-1613	Low Basal	High Surge	0	0.472785	inf	5e-05
XLOC_033164	XLOC_033164	ENSMGAT00000003543.2	chrUn_GL424582:16-3289	Low Basal	High Surge	168.792	78.6782	-1.10121	5e-05
XLOC_033175	XLOC_033175	ENSMGAT00000003661.2	chrUn_GL424604:186-2860	Low Basal	High Surge	571.767	267.194	-1.09754	5e-05
XLOC_033200	XLOC_033200	ENSMGAT00000003934.1	chrUn_GL424647:2-2346	Low Basal	High Surge	59.8487	23.3644	-1.357	5e-05
XLOC_033274	XLOC_033274	ENSMGAT00000013280.2	chrUn_GL424780:153-903	Low Basal	High Surge	1376.28	589.468	-1.22329	5e-05
XLOC_033297	XLOC_033297	-	chrUn_GL424832:2-2320	Low Basal	High Surge	3.38458	1.18703	-1.51162	5e-05
XLOC_033298	XLOC_033298	-	chrUn_GL424832:3856-4961	Low Basal	High Surge	0.896395	0	#NAME?	5e-05
XLOC_033305	XLOC_033305	-	chrUn_GL424848:68-1330	Low Basal	High Surge	8286.53	1967.9	-2.07411	5e-05
XLOC_033353	XLOC_033353	ENSMGAT00000019325.1	chrUn_GL424940:257-1874	Low Basal	High Surge	243.597	110.237	-1.14388	5e-05
XLOC_033375	XLOC_033375	-	chrUn_GL425003:573-1102	Low Basal	High Surge	81.6298	36.68	-1.1541	5e-05
XLOC_033427	XLOC_033427	ENSMGAT00000018441.1	chrUn_GL425125:201-1472	Low Basal	High Surge	823.126	428.962	-0.940265	5e-05
XLOC_033529	XLOC_033529	-	chrUn_GL425328:477-778	Low Basal	High Surge	162.372	61.4365	-1.40213	5e-05
XLOC_033545	XLOC_033545	ENSMGAT00000006051.1	chrUn_GL425370:352-1614	Low Basal	High Surge	470.084	208.462	-1.17313	5e-05
XLOC_033548	XLOC_033548	-	chrUn_GL425383:697-842	Low Basal	High Surge	3280.02	1077.2	-1.60641	5e-05
XLOC_033558	XLOC_033558	-	chrUn_GL425393:27962-28066	Low Basal	High Surge	255.187	0	#NAME?	5e-05
XLOC_033579	XLOC_033579	-	chrUn_GL425419:0-1037	Low Basal	High Surge	20.4425	9.05487	-1.1748	5e-05
XLOC_033592	XLOC_033592	ENSMGAT00000006501.1	chrUn_GL425453:34-2202	Low Basal	High Surge	66.9932	27.4773	-1.28578	5e-05
XLOC_033688	XLOC_033688	ENSMGAT00000006843.1	chrUn_GL425619:0-1897	Low Basal	High Surge	656.948	315.002	-1.06042	5e-05
XLOC_033764	XLOC_033764	ENSMGAT00000007274.1	chrUn_GL425789:3528-4801	Low Basal	High Surge	234.081	110.784	-1.07926	5e-05
XLOC_033803	XLOC_033803	-	chrUn_GL425877:747-1213	Low Basal	High Surge	0.894922	0	#NAME?	5e-05
XLOC_033836	XLOC_033836	ENSMGAT00000007557.2	chrUn_GL425942:982-3946	Low Basal	High Surge	74.9631	35.0326	-1.09748	5e-05
XLOC_033854	XLOC_033854	ENSMGAT00000020936.1	chrUn_GL425981:3043-5065	Low Basal	High Surge	19.5687	1.27308	-3.94215	5e-05
XLOC_033950	XLOC_033950	-	chrUn_GL426160:2159-3641	Low Basal	High Surge	1285.12	456.454	-1.49336	5e-05
XLOC_034027	XLOC_034027	ENSMGAT00000004335.2	chrUn_GL426326:2-382	Low Basal	High Surge	1390.94	446.6	-1.63901	5e-05
XLOC_034056	XLOC_034056	-	chrUn_GL426385:500-1108	Low Basal	High Surge	2.45849	14.233	2.53339	5e-05
XLOC_034129	XLOC_034129	ENSMGAT00000008656.2	chrUn_GL426556:473-1016	Low Basal	High Surge	580.688	250.572	-1.21254	5e-05
XLOC_034132	XLOC_034132	-	chrUn_GL426562:0-1094	Low Basal	High Surge	188.944	45.5897	-2.05118	5e-05
XLOC_034139	XLOC_034139	-	chrUn_GL426580:1025-1278	Low Basal	High Surge	781.634	245.625	-1.67004	5e-05
XLOC_034146	XLOC_034146	-	chrUn_GL426602:646-810	Low Basal	High Surge	553.883	143.475	-1.94878	5e-05
XLOC_034267	XLOC_034267	-	chrUn_GL427107:0-857	Low Basal	High Surge	38.8891	0	#NAME?	5e-05
XLOC_034359	XLOC_034359	-	chrUn_GL427360:493-2105	Low Basal	High Surge	547.497	274.455	-0.996281	5e-05
XLOC_034493	XLOC_034493	-	chrUn_GL427699:4-1010	Low Basal	High Surge	11.194	39.5789	1.822	5e-05
XLOC_034494	XLOC_034494	-	chrUn_GL427707:10-1170	Low Basal	High Surge	8.76717	0.348779	-4.65173	5e-05
XLOC_034506	XLOC_034506	-	chrUn_GL427751:786-832	Low Basal	High Surge	0	2655.56	inf	5e-05
XLOC_034662	XLOC_034662	-	chrUn_GL428193:4560-5591	Low Basal	High Surge	122.005	56.8949	-1.10057	5e-05
XLOC_034715	XLOC_034715	-	chrUn_GL428256:0-1869	Low Basal	High Surge	22.4012	8.82224	-1.34436	5e-05
XLOC_034941	XLOC_034941	ENSMGAT00000009558.2	chrUn_GL428845:31520-35691	Low Basal	High Surge	27.3123	4.6349	-2.55894	5e-05
XLOC_035003	XLOC_035003	-	chrUn_GL428963:960-3225	Low Basal	High Surge	0.861903	2.85575	1.72827	5e-05
XLOC_035009	XLOC_035009	ENSMGAT00000016043.2	chrUn_GL428988:2548-6313	Low Basal	High Surge	266.901	129.814	-1.03986	5e-05
XLOC_035029	XLOC_035029	-	chrUn_GL429035:923-1073	Low Basal	High Surge	1613.18	489.095	-1.72172	5e-05
XLOC_035119	XLOC_035119	-	chrUn_GL429270:0-3476	Low Basal	High Surge	0.198484	1.1279	2.50655	5e-05
XLOC_035151	XLOC_035151	-	chrUn_GL429371:1-897	Low Basal	High Surge	1.0983	12.374	3.49397	5e-05
XLOC_035505	XLOC_035505	ENSMGAT00000002735.1	chrZ:8655971-8657612	Low Basal	High Surge	564.944	260.658	-1.11595	5e-05
XLOC_035534	XLOC_035534	ENSMGAT00000003229.2	chrZ:10156592-10177972	Low Basal	High Surge	9.30421	19.613	1.07586	5e-05
XLOC_035872	XLOC_035872	ENSMGAT00000019208.1	chrZ:63381882-63398539	Low Basal	High Surge	113.909	344.645	1.59722	5e-05
XLOC_036388	XLOC_036388	ENSMGAT00000003000.2,ENSMGAT00000019751.1	chrZ:47433021-47453118	Low Basal	High Surge	5.79111	16.053	1.47093	5e-05
XLOC_036483	XLOC_036483	ENSMGAT00000018185.1	chrZ:64835370-64839057	Low Basal	High Surge	41.7314	22.593	-0.885256	5e-05
XLOC_036538	XLOC_036538	ENSMGAT00000010107.2	chrZ:74606878-74628434	Low Basal	High Surge	128.315	57.6458	-1.15441	5e-05
XLOC_036756	XLOC_036756	-	chrZ:6432707-6433350	Low Basal	High Surge	3.16861	11.0233	1.79863	5e-05
XLOC_036776	XLOC_036776	-	chrZ:6511031-6513664	Low Basal	High Surge	1.45997	5.03231	1.78528	5e-05
XLOC_036811	XLOC_036811	-	chrZ:6668290-6669918	Low Basal	High Surge	4.20597	10.8784	1.37096	5e-05
XLOC_036905	XLOC_036905	-	chrZ:8598601-8599704	Low Basal	High Surge	22.5608	51.1696	1.18147	5e-05
XLOC_036916	XLOC_036916	-	chrZ:8801802-8802964	Low Basal	High Surge	0	0.393128	inf	5e-05
XLOC_036931	XLOC_036931	-	chrZ:9592997-9593622	Low Basal	High Surge	69.3084	32.6411	-1.08634	5e-05
XLOC_036994	XLOC_036994	-	chrZ:11413130-11414206	Low Basal	High Surge	1.50914	6.09541	2.014	5e-05
XLOC_037006	XLOC_037006	-	chrZ:11747390-11747836	Low Basal	High Surge	4.78124	29.3808	2.61942	5e-05
XLOC_037028	XLOC_037028	-	chrZ:13708118-13711819	Low Basal	High Surge	1.82999	5.1653	1.49702	5e-05
XLOC_037110	XLOC_037110	-	chrZ:17271812-17272582	Low Basal	High Surge	1.91096	7.25382	1.92444	5e-05
XLOC_037111	XLOC_037111	-	chrZ:17339535-17341217	Low Basal	High Surge	4.17341	13.176	1.65861	5e-05
XLOC_037143	XLOC_037143	-	chrZ:19690400-19692578	Low Basal	High Surge	2.74945	7.297	1.40816	5e-05
XLOC_037191	XLOC_037191	-	chrZ:20170608-20171118	Low Basal	High Surge	5.75089	23.6563	2.04037	5e-05
XLOC_037239	XLOC_037239	-	chrZ:22501114-22503179	Low Basal	High Surge	4.00863	11.3768	1.50491	5e-05
XLOC_037260	XLOC_037260	-	chrZ:23045883-23046432	Low Basal	High Surge	0	0.995456	inf	5e-05
XLOC_037286	XLOC_037286	-	chrZ:23644636-23649322	Low Basal	High Surge	30.5911	67.6955	1.14595	5e-05
XLOC_037301	XLOC_037301	-	chrZ:24032213-24033134	Low Basal	High Surge	8.0297	27.9245	1.79811	5e-05
XLOC_037381	XLOC_037381	-	chrZ:26556496-26557701	Low Basal	High Surge	1.67613	7.17015	2.09687	5e-05
XLOC_037392	XLOC_037392	-	chrZ:27240103-27243176	Low Basal	High Surge	0.639774	2.30866	1.85142	5e-05
XLOC_037403	XLOC_037403	-	chrZ:27698460-27701203	Low Basal	High Surge	9.25683	19.0055	1.03782	5e-05
XLOC_037423	XLOC_037423	-	chrZ:29128851-29131772	Low Basal	High Surge	0.784616	2.89762	1.88481	5e-05
XLOC_037426	XLOC_037426	-	chrZ:29226456-29227658	Low Basal	High Surge	1.27445	4.69475	1.88118	5e-05
XLOC_037440	XLOC_037440	-	chrZ:29708083-29709905	Low Basal	High Surge	0.788362	2.75355	1.80436	5e-05
XLOC_037520	XLOC_037520	-	chrZ:31969569-31971056	Low Basal	High Surge	0.544925	2.50247	2.19922	5e-05
XLOC_037537	XLOC_037537	-	chrZ:33132780-33133514	Low Basal	High Surge	4.21596	12.4384	1.56087	5e-05
XLOC_037581	XLOC_037581	-	chrZ:34158685-34160089	Low Basal	High Surge	75.4038	17.0474	-2.14508	5e-05
XLOC_037594	XLOC_037594	-	chrZ:34447083-34447904	Low Basal	High Surge	0	0.586581	inf	5e-05
XLOC_037709	XLOC_037709	-	chrZ:37576149-37579324	Low Basal	High Surge	3.27855	8.23724	1.3291	5e-05
XLOC_037732	XLOC_037732	-	chrZ:37679800-37681743	Low Basal	High Surge	0.282695	1.71881	2.60409	5e-05
XLOC_037733	XLOC_037733	-	chrZ:37687605-37690113	Low Basal	High Surge	0.289773	1.45779	2.33078	5e-05
XLOC_037843	XLOC_037843	-	chrZ:43145038-43147907	Low Basal	High Surge	1.17761	3.53732	1.58679	5e-05
XLOC_037934	XLOC_037934	-	chrZ:47280869-47282656	Low Basal	High Surge	4.12035	14.109	1.77578	5e-05
XLOC_037987	XLOC_037987	-	chrZ:50012017-50013494	Low Basal	High Surge	9.3458	37.446	2.00242	5e-05
XLOC_038019	XLOC_038019	-	chrZ:50678118-50679298	Low Basal	High Surge	2.13717	7.75714	1.85982	5e-05
XLOC_038046	XLOC_038046	-	chrZ:52503642-52504368	Low Basal	High Surge	4.60663	20.3866	2.14583	5e-05
XLOC_038055	XLOC_038055	-	chrZ:53528649-53528976	Low Basal	High Surge	192.174	67.3772	-1.51208	5e-05
XLOC_038061	XLOC_038061	-	chrZ:54030439-54032637	Low Basal	High Surge	1.10197	4.78635	2.11884	5e-05
XLOC_038062	XLOC_038062	-	chrZ:54033333-54033977	Low Basal	High Surge	1.83913	12.3353	2.7457	5e-05
XLOC_038063	XLOC_038063	-	chrZ:54034078-54035070	Low Basal	High Surge	8.71079	27.9955	1.68432	5e-05
XLOC_038114	XLOC_038114	-	chrZ:56622977-56625175	Low Basal	High Surge	3.75734	13.5929	1.85508	5e-05
XLOC_038201	XLOC_038201	-	chrZ:58929142-58931443	Low Basal	High Surge	5.68455	15.0262	1.40236	5e-05
XLOC_038223	XLOC_038223	-	chrZ:60592363-60594123	Low Basal	High Surge	7.96787	32.5121	2.02871	5e-05
XLOC_038344	XLOC_038344	-	chrZ:66356783-66359114	Low Basal	High Surge	0.237058	1.64083	2.79111	5e-05
XLOC_038459	XLOC_038459	-	chrZ:70086494-70087425	Low Basal	High Surge	2.00984	6.25942	1.63895	5e-05
XLOC_038494	XLOC_038494	-	chrZ:71782232-71783510	Low Basal	High Surge	1.38093	4.84702	1.81145	5e-05
XLOC_038634	XLOC_038634	-	chrZ:77236742-77238442	Low Basal	High Surge	3.55147	11.9872	1.75501	5e-05
XLOC_038640	XLOC_038640	-	chrZ:77364628-77366931	Low Basal	High Surge	9.76526	27.0903	1.47205	5e-05
XLOC_038643	XLOC_038643	-	chrZ:77402881-77403633	Low Basal	High Surge	154.878	318.802	1.04152	5e-05
XLOC_038667	XLOC_038667	-	chrZ:78190278-78190853	Low Basal	High Surge	0	0.660896	inf	5e-05
XLOC_038736	XLOC_038736	-	chrZ:80432311-80434045	Low Basal	High Surge	12.4476	5.14991	-1.27325	5e-05
XLOC_038737	XLOC_038737	-	chrZ:80453570-80454116	Low Basal	High Surge	1813.15	869.471	-1.06029	5e-05
XLOC_000158	XLOC_000158	ENSMGAT00000010372.2	chr1:29388475-29424481	High Basal	High Surge	17.5674	39.647	1.17431	5e-05
XLOC_000293	XLOC_000293	ENSMGAT00000013290.2	chr1:48818188-48823844	High Basal	High Surge	1333.85	580.089	-1.20125	5e-05
XLOC_000944	XLOC_000944	ENSMGAT00000016653.2,ENSMGAT00000016654.1,ENSMGAT00000018904.1	chr1:140978354-141024653	High Basal	High Surge	11.7053	29.5347	1.33525	5e-05
XLOC_001058	XLOC_001058	ENSMGAT00000016919.2	chr1:170719291-170789383	High Basal	High Surge	1.53475	3.80656	1.31048	5e-05
XLOC_001748	XLOC_001748	ENSMGAT00000015154.1,ENSMGAT00000020545.1	chr1:63097662-63116404	High Basal	High Surge	131.798	59.1976	-1.15472	5e-05
XLOC_002403	XLOC_002403	ENSMGAT00000016992.2,ENSMGAT00000017518.2,ENSMGAT00000019649.1	chr1:184592541-184633673	High Basal	High Surge	124.544	46.6229	-1.41754	5e-05
XLOC_002510	XLOC_002510	ENSMGAT00000017195.2	chr1:202645784-202649501	High Basal	High Surge	95.9673	42.3371	-1.18062	5e-05
XLOC_002541	XLOC_002541	-	chr1:393065-393889	High Basal	High Surge	0.462722	0	#NAME?	5e-05
XLOC_002549	XLOC_002549	-	chr1:859424-859706	High Basal	High Surge	16.9609	67.4997	1.99267	5e-05
XLOC_003132	XLOC_003132	-	chr1:36440360-36440807	High Basal	High Surge	0.940994	0	#NAME?	5e-05
XLOC_003755	XLOC_003755	-	chr1:66589000-66589831	High Basal	High Surge	0.438862	0	#NAME?	5e-05
XLOC_003962	XLOC_003962	-	chr1:79061836-79062067	High Basal	High Surge	0	13.9802	inf	5e-05
XLOC_006648	XLOC_006648	ENSMGAT00000011415.2	chr10:21618975-21628943	High Basal	High Surge	31.2167	11.2802	-1.46852	5e-05
XLOC_007017	XLOC_007017	ENSMGAT00000012643.2	chr10:25356036-25383529	High Basal	High Surge	2.25281	5.79527	1.36315	5e-05
XLOC_007452	XLOC_007452	-	chr10:22076024-22076345	High Basal	High Surge	54.8888	194.106	1.82226	5e-05
XLOC_007459	XLOC_007459	-	chr10:22553558-22554277	High Basal	High Surge	0.558474	0	#NAME?	5e-05
XLOC_007631	XLOC_007631	ENSMGAT00000001040.1,ENSMGAT00000001045.1	chr11:873395-908995	High Basal	High Surge	1.70788	5.60888	1.71551	5e-05
XLOC_008121	XLOC_008121	ENSMGAT00000011980.1,ENSMGAT00000011983.1,ENSMGAT00000011992.1	chr11:23007487-23096200	High Basal	High Surge	24.6967	83.3162	1.75428	5e-05
XLOC_008892	XLOC_008892	ENSMGAT00000008020.2	chr12:10239146-10266208	High Basal	High Surge	7.12718	2.73202	-1.38336	5e-05
XLOC_008971	XLOC_008971	ENSMGAT00000011341.1	chr12:19289908-19331875	High Basal	High Surge	2.18517	5.85755	1.42255	5e-05
XLOC_009241	XLOC_009241	-	chr12:13105899-13106762	High Basal	High Surge	0.408947	0	#NAME?	5e-05
XLOC_009657	XLOC_009657	ENSMGAT00000004090.1	chr13:2586309-2607778	High Basal	High Surge	8.26679	3.06711	-1.43045	5e-05
XLOC_009754	XLOC_009754	ENSMGAT00000008536.1	chr13:18467597-18469317	High Basal	High Surge	64.2764	23.6052	-1.44518	5e-05
XLOC_009796	XLOC_009796	-	chr13:777495-779029	High Basal	High Surge	33.2264	15.3655	-1.11264	5e-05
XLOC_010724	XLOC_010724	-	chr14:5827518-5828282	High Basal	High Surge	0	0.562193	inf	5e-05
XLOC_011036	XLOC_011036	ENSMGAT00000005359.1,ENSMGAT00000017364.2	chr15:10126210-10152959	High Basal	High Surge	19.7384	9.04579	-1.12568	5e-05
XLOC_011200	XLOC_011200	ENSMGAT00000003257.2	chr15:7474741-7516001	High Basal	High Surge	666.58	253.161	-1.39672	5e-05
XLOC_011523	XLOC_011523	-	chr15:10703263-10703836	High Basal	High Surge	0.48532	0	#NAME?	5e-05
XLOC_012249	XLOC_012249	-	chr16:5536572-5537080	High Basal	High Surge	0.64662	0	#NAME?	5e-05
XLOC_012286	XLOC_012286	-	chr16:7473212-7473672	High Basal	High Surge	0.917817	0	#NAME?	5e-05
XLOC_012692	XLOC_012692	ENSMGAT00000005822.1	chr17:6254287-6258531	High Basal	High Surge	70.8645	6.06609	-3.54622	5e-05
XLOC_012775	XLOC_012775	-	chr17:9738341-9745220	High Basal	High Surge	509.143	260.102	-0.968993	5e-05
XLOC_013033	XLOC_013033	-	chr17:12330032-12330704	High Basal	High Surge	38.6189	16.9884	-1.18475	5e-05
XLOC_013110	XLOC_013110	ENSMGAT00000003953.1	chr19:4893393-4894812	High Basal	High Surge	0.646291	0	#NAME?	5e-05
XLOC_013213	XLOC_013213	ENSMGAT00000009259.2,ENSMGAT00000009262.2	chr19:9438020-9461556	High Basal	High Surge	17.0723	35.1346	1.04124	5e-05
XLOC_014100	XLOC_014100	ENSMGAT00000015545.2	chr2:85233824-85259123	High Basal	High Surge	22.4698	44.4447	0.984028	5e-05
XLOC_014185	XLOC_014185	ENSMGAT00000015770.2	chr2:102209620-102316873	High Basal	High Surge	4.87137	10.9429	1.16759	5e-05
XLOC_014591	XLOC_014591	-	chr2:40960972-40974552	High Basal	High Surge	15.3728	38.0351	1.30695	5e-05
XLOC_014904	XLOC_014904	-	chr2:103601292-103659346	High Basal	High Surge	2.31491	12.9593	2.48496	5e-05
XLOC_015262	XLOC_015262	-	chr2:12130136-12130443	High Basal	High Surge	1.60425	0	#NAME?	5e-05
XLOC_015549	XLOC_015549	-	chr2:26156971-26157656	High Basal	High Surge	0	0.722649	inf	5e-05
XLOC_015694	XLOC_015694	-	chr2:32147441-32147788	High Basal	High Surge	1.54342	0	#NAME?	5e-05
XLOC_015955	XLOC_015955	-	chr2:44321620-44326747	High Basal	High Surge	0.997523	2.97672	1.5773	5e-05
XLOC_015963	XLOC_015963	-	chr2:44980764-44980804	High Basal	High Surge	0	9814.98	inf	5e-05
XLOC_016894	XLOC_016894	-	chr2:99373253-99373999	High Basal	High Surge	8.16097	31.2436	1.93675	5e-05
XLOC_017819	XLOC_017819	ENSMGAT00000004104.2	chr21:4620804-4622961	High Basal	High Surge	389.608	210.13	-0.89074	5e-05
XLOC_018065	XLOC_018065	-	chr21:7189522-7189838	High Basal	High Surge	1.6736	0	#NAME?	5e-05
XLOC_018196	XLOC_018196	-	chr22:5446453-5447276	High Basal	High Surge	45.3924	19.8741	-1.19156	5e-05
XLOC_018269	XLOC_018269	ENSMGAT00000007939.1	chr22:10825158-10829867	High Basal	High Surge	40.2207	11.9833	-1.74691	5e-05
XLOC_018423	XLOC_018423	ENSMGAT00000007065.2	chr22:9741462-9761578	High Basal	High Surge	23.163	10.4511	-1.14817	5e-05
XLOC_019355	XLOC_019355	-	chr24:3557725-3558654	High Basal	High Surge	0	0.425135	inf	5e-05
XLOC_019635	XLOC_019635	-	chr25:1373578-1376305	High Basal	High Surge	68.1257	34.0791	-0.999309	5e-05
XLOC_019734	XLOC_019734	ENSMGAT00000001026.2	chr26:1153320-1188782	High Basal	High Surge	1.101	4.79635	2.12313	5e-05
XLOC_019862	XLOC_019862	ENSMGAT00000002573.2	chr26:4031516-4217044	High Basal	High Surge	100.536	52.1979	-0.945653	5e-05
XLOC_019881	XLOC_019881	ENSMGAT00000003517.1	chr26:5412975-5414472	High Basal	High Surge	511.705	209.612	-1.28759	5e-05
XLOC_020216	XLOC_020216	-	chr28:1511944-1512951	High Basal	High Surge	100.903	29.9257	-1.75352	5e-05
XLOC_020369	XLOC_020369	ENSMGAT00000003957.2,ENSMGAT00000020424.1	chr28:2552965-2570297	High Basal	High Surge	2.76241	0.373316	-2.88746	5e-05
XLOC_020440	XLOC_020440	-	chr28:1526276-1527464	High Basal	High Surge	70.1082	14.7976	-2.24422	5e-05
XLOC_020448	XLOC_020448	-	chr28:1953125-1953593	High Basal	High Surge	4.25832	12.8277	1.59091	5e-05
XLOC_020630	XLOC_020630	ENSMGAT00000011370.1	chr29:1035154-1041428	High Basal	High Surge	17.3837	4.68276	-1.8923	5e-05
XLOC_022045	XLOC_022045	-	chr3:10305793-10306346	High Basal	High Surge	0.624817	0	#NAME?	5e-05
XLOC_022456	XLOC_022456	-	chr3:40094235-40094484	High Basal	High Surge	3.49335	0	#NAME?	5e-05
XLOC_022874	XLOC_022874	-	chr3:66599337-66603451	High Basal	High Surge	4.18164	11.5119	1.46098	5e-05
XLOC_024028	XLOC_024028	-	chr4:71392515-71393440	High Basal	High Surge	5.63327	13.9111	1.3042	5e-05
XLOC_024300	XLOC_024300	ENSMGAT00000012392.1	chr4:40145290-40199212	High Basal	High Surge	0.268549	0.853786	1.66869	5e-05
XLOC_024980	XLOC_024980	-	chr4:28184511-28186410	High Basal	High Surge	4.55995	11.0466	1.27651	5e-05
XLOC_025423	XLOC_025423	-	chr4:57025867-57027842	High Basal	High Surge	2.28055	6.21089	1.44542	5e-05
XLOC_025425	XLOC_025425	-	chr4:57055646-57058457	High Basal	High Surge	1.30954	4.47227	1.77194	5e-05
XLOC_025429	XLOC_025429	-	chr4:57075269-57082767	High Basal	High Surge	0.402362	1.11943	1.4762	5e-05
XLOC_025435	XLOC_025435	-	chr4:57126626-57131108	High Basal	High Surge	0.149636	0.661482	2.14425	5e-05
XLOC_025437	XLOC_025437	-	chr4:57141374-57143762	High Basal	High Surge	1.54307	4.79513	1.63576	5e-05
XLOC_025525	XLOC_025525	-	chr4:61012551-61013146	High Basal	High Surge	0	0.521343	inf	5e-05
XLOC_026462	XLOC_026462	ENSMGAT00000011432.2	chr5:18595459-18601810	High Basal	High Surge	46.5339	22.1122	-1.07344	5e-05
XLOC_026836	XLOC_026836	-	chr5:581475-582018	High Basal	High Surge	5.30965	27.5289	2.37426	5e-05
XLOC_026953	XLOC_026953	-	chr5:8203691-8204102	High Basal	High Surge	0	1.90977	inf	5e-05
XLOC_026965	XLOC_026965	-	chr5:8442047-8442803	High Basal	High Surge	0	0.494827	inf	5e-05
XLOC_027696	XLOC_027696	-	chr5:43973331-43973930	High Basal	High Surge	0	0.505699	inf	5e-05
XLOC_027833	XLOC_027833	-	chr5:51423295-51423896	High Basal	High Surge	1.29312	0	#NAME?	5e-05
XLOC_028143	XLOC_028143	-	chr6:23725916-23773255	High Basal	High Surge	19.47	67.5558	1.79483	5e-05
XLOC_028467	XLOC_028467	ENSMGAT00000010809.1	chr6:24183116-24192722	High Basal	High Surge	4.5018	11.2386	1.31989	5e-05
XLOC_028671	XLOC_028671	-	chr6:2086580-2090813	High Basal	High Surge	5.5357	2.54781	-1.11951	5e-05
XLOC_029033	XLOC_029033	-	chr6:20819257-20819687	High Basal	High Surge	0.945041	0	#NAME?	5e-05
XLOC_029432	XLOC_029432	-	chr6:46997570-46998785	High Basal	High Surge	0	0.344265	inf	5e-05
XLOC_031386	XLOC_031386	-	chr8:115164-115927	High Basal	High Surge	16.5659	3.0757	-2.42923	5e-05
XLOC_031387	XLOC_031387	-	chr8:117952-118982	High Basal	High Surge	29.3511	9.27227	-1.66242	5e-05
XLOC_032049	XLOC_032049	-	chr8:31824986-31825356	High Basal	High Surge	1.51906	0	#NAME?	5e-05
XLOC_032195	XLOC_032195	-	chr9:9268962-9272089	High Basal	High Surge	42.295	151.322	1.83906	5e-05
XLOC_032376	XLOC_032376	ENSMGAT00000000423.1,ENSMGAT00000005844.1	chr9:10719492-10727156	High Basal	High Surge	30.173	11.0432	-1.45009	5e-05
XLOC_033298	XLOC_033298	-	chrUn_GL424832:3856-4961	High Basal	High Surge	0.677692	0	#NAME?	5e-05
XLOC_033793	XLOC_033793	ENSMGAT00000019261.1	chrUn_GL425865:2-1291	High Basal	High Surge	121.258	52.8505	-1.1981	5e-05
XLOC_034056	XLOC_034056	-	chrUn_GL426385:500-1108	High Basal	High Surge	4.19242	14.233	1.76338	5e-05
XLOC_034249	XLOC_034249	-	chrUn_GL427041:2167-6049	High Basal	High Surge	4.27579	1.51071	-1.50096	5e-05
XLOC_034387	XLOC_034387	-	chrUn_GL427451:14-1667	High Basal	High Surge	84.3882	39.8272	-1.08329	5e-05
XLOC_034494	XLOC_034494	-	chrUn_GL427707:10-1170	High Basal	High Surge	7.9618	0.348779	-4.51271	5e-05
XLOC_034557	XLOC_034557	-	chrUn_GL427900:164-754	High Basal	High Surge	1013.99	559.824	-0.856999	5e-05
XLOC_034941	XLOC_034941	ENSMGAT00000009558.2	chrUn_GL428845:31520-35691	High Basal	High Surge	12.4739	4.6349	-1.4283	5e-05
XLOC_035119	XLOC_035119	-	chrUn_GL429270:0-3476	High Basal	High Surge	0.184702	1.1279	2.61037	5e-05
XLOC_035151	XLOC_035151	-	chrUn_GL429371:1-897	High Basal	High Surge	2.94168	12.374	2.0726	5e-05
XLOC_035388	XLOC_035388	ENSMGAT00000001134.2	chrUn_GL429732:39296-54156	High Basal	High Surge	55.5443	9.31271	-2.57637	5e-05
XLOC_035393	XLOC_035393	-	chrUn_GL429732:34539-36799	High Basal	High Surge	1.8038	0.310145	-2.54003	5e-05
XLOC_035441	XLOC_035441	-	chrW:175673-176420	High Basal	High Surge	0	0.418767	inf	5e-05
XLOC_035534	XLOC_035534	ENSMGAT00000003229.2	chrZ:10156592-10177972	High Basal	High Surge	10.6274	19.613	0.884023	5e-05
XLOC_035654	XLOC_035654	ENSMGAT00000001182.2	chrZ:26310992-26312117	High Basal	High Surge	52.5886	172.945	1.7175	5e-05
XLOC_036421	XLOC_036421	ENSMGAT00000007820.1	chrZ:54046635-54047932	High Basal	High Surge	16.5621	53.6797	1.69649	5e-05
XLOC_036483	XLOC_036483	ENSMGAT00000018185.1	chrZ:64835370-64839057	High Basal	High Surge	42.5646	22.593	-0.913777	5e-05
XLOC_036487	XLOC_036487	ENSMGAT00000018451.1	chrZ:66370183-66399785	High Basal	High Surge	4.92371	9.49715	0.94775	5e-05
XLOC_036908	XLOC_036908	-	chrZ:8671336-8672586	High Basal	High Surge	23.8475	10.3419	-1.20534	5e-05
XLOC_036916	XLOC_036916	-	chrZ:8801802-8802964	High Basal	High Surge	0	0.393128	inf	5e-05
XLOC_036994	XLOC_036994	-	chrZ:11413130-11414206	High Basal	High Surge	1.69762	6.09541	1.84421	5e-05
XLOC_037006	XLOC_037006	-	chrZ:11747390-11747836	High Basal	High Surge	7.59514	29.3808	1.95172	5e-05
XLOC_037111	XLOC_037111	-	chrZ:17339535-17341217	High Basal	High Surge	4.94533	13.176	1.41377	5e-05
XLOC_037184	XLOC_037184	-	chrZ:20078167-20078851	High Basal	High Surge	0	0.576678	inf	5e-05
XLOC_037191	XLOC_037191	-	chrZ:20170608-20171118	High Basal	High Surge	7.87478	23.6563	1.58691	5e-05
XLOC_037192	XLOC_037192	-	chrZ:20190676-20191095	High Basal	High Surge	0	1.25094	inf	5e-05
XLOC_037804	XLOC_037804	-	chrZ:41177437-41179664	High Basal	High Surge	184.356	93.2378	-0.983507	5e-05
XLOC_037987	XLOC_037987	-	chrZ:50012017-50013494	High Basal	High Surge	13.8925	37.446	1.43051	5e-05
XLOC_037996	XLOC_037996	-	chrZ:50396174-50396477	High Basal	High Surge	29.4361	74.2997	1.33577	5e-05
XLOC_038019	XLOC_038019	-	chrZ:50678118-50679298	High Basal	High Surge	2.54675	7.75714	1.60687	5e-05
XLOC_038061	XLOC_038061	-	chrZ:54030439-54032637	High Basal	High Surge	1.55668	4.78635	1.62045	5e-05
XLOC_038062	XLOC_038062	-	chrZ:54033333-54033977	High Basal	High Surge	3.5481	12.3353	1.79767	5e-05
XLOC_038063	XLOC_038063	-	chrZ:54034078-54035070	High Basal	High Surge	8.85618	27.9955	1.66044	5e-05
XLOC_038114	XLOC_038114	-	chrZ:56622977-56625175	High Basal	High Surge	5.41313	13.5929	1.32832	5e-05
XLOC_038223	XLOC_038223	-	chrZ:60592363-60594123	High Basal	High Surge	10.5218	32.5121	1.6276	5e-05
XLOC_038514	XLOC_038514	-	chrZ:73361245-73361822	High Basal	High Surge	0	0.571104	inf	5e-05
XLOC_001010	XLOC_001010	ENSMGAT00000011162.1	chr1:155341482-155342878	Low Surge	High Surge	66.4432	25.4917	-1.38209	5e-05
XLOC_003288	XLOC_003288	-	chr1:43301462-43301631	Low Surge	High Surge	12457.5	6898.1	-0.852743	5e-05
XLOC_006582	XLOC_006582	ENSMGAT00000009167.2	chr10:14776931-14787349	Low Surge	High Surge	3.50638	0.355712	-3.3012	5e-05
XLOC_012738	XLOC_012738	ENSMGAT00000008115.2,ENSMGAT00000018523.1,ENSMGAT00000018669.1,ENSMGAT00000018708.1,ENSMGAT00000018903.1,ENSMGAT00000019223.1,ENSMGAT00000019804.1,ENSMGAT00000020331.1,ENSMGAT00000020552.1,ENSMGAT00000020574.1	chr17:8259687-8323540	Low Surge	High Surge	109.426	37.3623	-1.55029	5e-05
XLOC_015150	XLOC_015150	-	chr2:6907109-6908220	Low Surge	High Surge	0	0.421887	inf	5e-05
XLOC_024272	XLOC_024272	-	chr4:35789300-35791572	Low Surge	High Surge	0.693021	2.89237	2.06128	5e-05
XLOC_024516	XLOC_024516	ENSMGAT00000014893.1	chr4:72724905-72726559	Low Surge	High Surge	22.5741	5.75385	-1.97207	5e-05
XLOC_031759	XLOC_031759	-	chr8:16654841-16655281	Low Surge	High Surge	1.25441	0	#NAME?	5e-05
XLOC_033584	XLOC_033584	ENSMGAT00000006488.2	chrUn_GL425441:1-1084	Low Surge	High Surge	178.886	77.6708	-1.2036	5e-05
XLOC_034431	XLOC_034431	-	chrUn_GL427568:0-994	Low Surge	High Surge	207.087	87.2076	-1.24771	5e-05
XLOC_037581	XLOC_037581	-	chrZ:34158685-34160089	Low Surge	High Surge	1.17735	17.0474	3.85594	5e-05
XLOC_001105	XLOC_001105	ENSMGAT00000017490.1	chr1:177981740-177982924	Low Basal	High Basal	16.8581	6.93389	-1.28171	0.0001
XLOC_001193	XLOC_001193	ENSMGAT00000017061.2,ENSMGAT00000019616.1	chr1:190175013-190184183	Low Basal	High Basal	0.510421	1.99167	1.96422	0.0001
XLOC_007472	XLOC_007472	-	chr10:22795425-22795949	Low Basal	High Basal	0.64315	0	#NAME?	0.0001
XLOC_011649	XLOC_011649	-	chr15:17771250-17772793	Low Basal	High Basal	0.752792	2.80208	1.89618	0.0001
XLOC_011836	XLOC_011836	ENSMGAT00000009869.1	chr16:12629074-12629931	Low Basal	High Basal	927.832	460.887	-1.00945	0.0001
XLOC_013578	XLOC_013578	-	chr2:4526444-4526971	Low Basal	High Basal	67.6271	21.3104	-1.66604	0.0001
XLOC_015345	XLOC_015345	-	chr2:16416028-16416437	Low Basal	High Basal	0	0.802919	inf	0.0001
XLOC_020130	XLOC_020130	ENSMGAT00000000669.1	chr27:233328-238546	Low Basal	High Basal	131.971	61.5773	-1.09975	0.0001
XLOC_020719	XLOC_020719	-	chr29:93-1130	Low Basal	High Basal	12.4305	4.67357	-1.41129	0.0001
XLOC_022005	XLOC_022005	-	chr3:9473528-9473921	Low Basal	High Basal	0	1.053	inf	0.0001
XLOC_022216	XLOC_022216	-	chr3:20842340-20842738	Low Basal	High Basal	1.25218	0	#NAME?	0.0001
XLOC_027228	XLOC_027228	-	chr5:21965187-21965674	Low Basal	High Basal	0	0.590363	inf	0.0001
XLOC_033996	XLOC_033996	ENSMGAT00000008196.1	chrUn_GL426261:0-1246	Low Basal	High Basal	1289.09	569.481	-1.17863	0.0001
XLOC_034941	XLOC_034941	ENSMGAT00000009558.2	chrUn_GL428845:31520-35691	Low Basal	High Basal	27.3123	12.4739	-1.13064	0.0001
XLOC_035022	XLOC_035022	-	chrUn_GL429017:3-989	Low Basal	High Basal	1.77351	7.75494	2.12851	0.0001
XLOC_035384	XLOC_035384	ENSMGAT00000001393.2	chrUn_GL429732:3626-12720	Low Basal	High Basal	203.778	102.951	-0.985039	0.0001
XLOC_036012	XLOC_036012	ENSMGAT00000018897.1	chrZ:295907-296709	Low Basal	High Basal	276.349	103.772	-1.41308	0.0001
XLOC_037534	XLOC_037534	-	chrZ:32895665-32896107	Low Basal	High Basal	0	0.871949	inf	0.0001
XLOC_003391	XLOC_003391	-	chr1:47465238-47467383	Low Basal	Low Surge	1.42612	3.63891	1.35141	0.0001
XLOC_003981	XLOC_003981	-	chr1:79489464-79489747	Low Basal	Low Surge	0	1.95268	inf	0.0001
XLOC_004170	XLOC_004170	-	chr1:88382360-88382868	Low Basal	Low Surge	0	0.567932	inf	0.0001
XLOC_005702	XLOC_005702	-	chr1:160940319-160940855	Low Basal	Low Surge	0	0.562774	inf	0.0001
XLOC_005764	XLOC_005764	-	chr1:162762727-162765463	Low Basal	Low Surge	2.31555	5.43464	1.23083	0.0001
XLOC_005773	XLOC_005773	-	chr1:162789819-162791255	Low Basal	Low Surge	2.73434	6.53911	1.2579	0.0001
XLOC_006521	XLOC_006521	ENSMGAT00000005833.2	chr10:7294300-7297940	Low Basal	Low Surge	131.7	63.9381	-1.04251	0.0001
XLOC_010106	XLOC_010106	-	chr13:14690932-14691712	Low Basal	Low Surge	1.61004	5.20499	1.6928	0.0001
XLOC_010526	XLOC_010526	ENSMGAT00000008749.2	chr14:11580554-11650783	Low Basal	Low Surge	4.11521	1.94838	-1.07869	0.0001
XLOC_011989	XLOC_011989	ENSMGAT00000004963.2	chr16:5088042-5089358	Low Basal	Low Surge	699.854	383.219	-0.868885	0.0001
XLOC_012413	XLOC_012413	-	chr16:15671684-15672568	Low Basal	Low Surge	8.05722	18.1769	1.17375	0.0001
XLOC_012512	XLOC_012512	ENSMGAT00000007410.2	chr17:7160282-7184070	Low Basal	Low Surge	33.3935	17.2836	-0.950166	0.0001
XLOC_015844	XLOC_015844	-	chr2:41258939-41259742	Low Basal	Low Surge	1.66495	5.44208	1.70868	0.0001
XLOC_015933	XLOC_015933	-	chr2:44205983-44214221	Low Basal	Low Surge	1.90122	4.00987	1.07663	0.0001
XLOC_016263	XLOC_016263	-	chr2:59824706-59825221	Low Basal	Low Surge	0	0.477453	inf	0.0001
XLOC_016425	XLOC_016425	-	chr2:69478013-69482777	Low Basal	Low Surge	0.259818	0.779094	1.58429	0.0001
XLOC_016703	XLOC_016703	-	chr2:86428139-86432370	Low Basal	Low Surge	2.37104	4.80715	1.01966	0.0001
XLOC_016892	XLOC_016892	-	chr2:99320587-99321002	Low Basal	Low Surge	0.775939	0	#NAME?	0.0001
XLOC_018305	XLOC_018305	-	chr22:11700998-11703041	Low Basal	Low Surge	136.819	74.6213	-0.874612	0.0001
XLOC_018789	XLOC_018789	ENSMGAT00000001243.1	chr23:560768-564382	Low Basal	Low Surge	192.863	110.042	-0.80952	0.0001
XLOC_018820	XLOC_018820	ENSMGAT00000003022.2	chr23:2201178-2207244	Low Basal	Low Surge	20.9893	8.95695	-1.22858	0.0001
XLOC_019455	XLOC_019455	ENSMGAT00000004745.2	chr25:4266319-4267467	Low Basal	Low Surge	1956.35	827.442	-1.24143	0.0001
XLOC_019635	XLOC_019635	-	chr25:1373578-1376305	Low Basal	Low Surge	72.436	39.3971	-0.878619	0.0001
XLOC_019804	XLOC_019804	ENSMGAT00000004748.1,ENSMGAT00000020056.1	chr26:6057760-6080756	Low Basal	Low Surge	53.6226	29.0538	-0.884112	0.0001
XLOC_022272	XLOC_022272	-	chr3:23397976-23398218	Low Basal	Low Surge	0	5.38488	inf	0.0001
XLOC_022302	XLOC_022302	-	chr3:25348347-25353736	Low Basal	Low Surge	0.411594	1.11568	1.43863	0.0001
XLOC_022868	XLOC_022868	-	chr3:66027964-66030177	Low Basal	Low Surge	0.532125	1.79312	1.75264	0.0001
XLOC_023410	XLOC_023410	-	chr30:1459149-1464351	Low Basal	Low Surge	0.763632	2.72946	1.83767	0.0001
XLOC_024277	XLOC_024277	ENSMGAT00000012008.2	chr4:36536452-36541802	Low Basal	Low Surge	67.8061	28.8216	-1.23427	0.0001
XLOC_025428	XLOC_025428	-	chr4:57071046-57074620	Low Basal	Low Surge	0.0907678	0.770476	3.0855	0.0001
XLOC_025545	XLOC_025545	-	chr4:62671178-62673509	Low Basal	Low Surge	0.373756	1.44944	1.95532	0.0001
XLOC_026016	XLOC_026016	ENSMGAT00000013901.1	chr5:33516816-33521085	Low Basal	Low Surge	4.29448	0.955491	-2.16817	0.0001
XLOC_031279	XLOC_031279	ENSMGAT00000010943.2	chr8:24561726-24565687	Low Basal	Low Surge	171.943	71.3628	-1.26869	0.0001
XLOC_032179	XLOC_032179	ENSMGAT00000004776.1	chr9:4733325-4748876	Low Basal	Low Surge	399.733	183.533	-1.123	0.0001
XLOC_033252	XLOC_033252	ENSMGAT00000004391.2	chrUn_GL424738:498-2218	Low Basal	Low Surge	2151.62	948.747	-1.18133	0.0001
XLOC_033480	XLOC_033480	-	chrUn_GL425217:181-2061	Low Basal	Low Surge	8.85147	3.75264	-1.23801	0.0001
XLOC_033579	XLOC_033579	-	chrUn_GL425419:0-1037	Low Basal	Low Surge	20.4425	9.4929	-1.10665	0.0001
XLOC_033764	XLOC_033764	ENSMGAT00000007274.1	chrUn_GL425789:3528-4801	Low Basal	Low Surge	234.081	127.59	-0.87549	0.0001
XLOC_034023	XLOC_034023	-	chrUn_GL426319:1-915	Low Basal	Low Surge	2.37266	6.65766	1.48851	0.0001
XLOC_034027	XLOC_034027	ENSMGAT00000004335.2	chrUn_GL426326:2-382	Low Basal	Low Surge	1390.94	612.956	-1.18221	0.0001
XLOC_034034	XLOC_034034	ENSMGAT00000008292.2	chrUn_GL426338:0-914	Low Basal	Low Surge	122.871	63.9678	-0.94173	0.0001
XLOC_034139	XLOC_034139	-	chrUn_GL426580:1025-1278	Low Basal	Low Surge	781.634	340.904	-1.19713	0.0001
XLOC_034715	XLOC_034715	-	chrUn_GL428256:0-1869	Low Basal	Low Surge	22.4012	11.0107	-1.02467	0.0001
XLOC_035003	XLOC_035003	-	chrUn_GL428963:960-3225	Low Basal	Low Surge	0.861903	2.54948	1.5646	0.0001
XLOC_035156	XLOC_035156	ENSMGAT00000018111.1	chrUn_GL429381:2262-3642	Low Basal	Low Surge	39.9759	19.8236	-1.01191	0.0001
XLOC_035384	XLOC_035384	ENSMGAT00000001393.2	chrUn_GL429732:3626-12720	Low Basal	Low Surge	203.778	109.682	-0.893675	0.0001
XLOC_035604	XLOC_035604	-	chrZ:20176647-20190607	Low Basal	Low Surge	1.13416	2.8575	1.33312	0.0001
XLOC_036407	XLOC_036407	ENSMGAT00000019486.1	chrZ:49993637-49995044	Low Basal	Low Surge	21.6801	44.6517	1.04234	0.0001
XLOC_036623	XLOC_036623	-	chrZ:1502574-1503166	Low Basal	Low Surge	0	0.448844	inf	0.0001
XLOC_036781	XLOC_036781	-	chrZ:6526184-6528833	Low Basal	Low Surge	0.802114	2.27499	1.50398	0.0001
XLOC_037392	XLOC_037392	-	chrZ:27240103-27243176	Low Basal	Low Surge	0.639774	1.75041	1.45206	0.0001
XLOC_037638	XLOC_037638	-	chrZ:35864398-35865760	Low Basal	Low Surge	0.971981	2.98351	1.61801	0.0001
XLOC_037658	XLOC_037658	-	chrZ:36710223-36712551	Low Basal	Low Surge	3.72426	8.07504	1.11651	0.0001
XLOC_037705	XLOC_037705	-	chrZ:37553541-37555305	Low Basal	Low Surge	0.345953	1.6457	2.25005	0.0001
XLOC_038737	XLOC_038737	-	chrZ:80453570-80454116	Low Basal	Low Surge	1813.15	946.857	-0.93728	0.0001
XLOC_004170	XLOC_004170	-	chr1:88382360-88382868	High Basal	Low Surge	0	0.567932	inf	0.0001
XLOC_004190	XLOC_004190	-	chr1:90440430-90440825	High Basal	Low Surge	0	0.997214	inf	0.0001
XLOC_009184	XLOC_009184	-	chr12:9495632-9496092	High Basal	Low Surge	0.57448	0	#NAME?	0.0001
XLOC_013785	XLOC_013785	-	chr2:34332044-34348567	High Basal	Low Surge	8.44907	17.5325	1.05316	0.0001
XLOC_019380	XLOC_019380	ENSMGAT00000017612.1	chr25:1221530-1223574	High Basal	Low Surge	45.3054	82.4998	0.864709	0.0001
XLOC_020491	XLOC_020491	-	chr28:4755509-4758956	High Basal	Low Surge	36.1573	20.9957	-0.784196	0.0001
XLOC_024272	XLOC_024272	-	chr4:35789300-35791572	High Basal	Low Surge	2.91341	0.693021	-2.07174	0.0001
XLOC_031503	XLOC_031503	-	chr8:5564650-5565236	High Basal	Low Surge	0	0.46148	inf	0.0001
XLOC_034059	XLOC_034059	ENSMGAT00000001470.2	chrUn_GL426396:4-1210	High Basal	Low Surge	12.392	4.90957	-1.33574	0.0001
XLOC_036012	XLOC_036012	ENSMGAT00000018897.1	chrZ:295907-296709	High Basal	Low Surge	103.772	263.7	1.34548	0.0001
XLOC_000617	XLOC_000617	ENSMGAT00000016022.1	chr1:83046722-83052986	Low Basal	High Surge	13.712	6.31095	-1.11951	0.0001
XLOC_001714	XLOC_001714	ENSMGAT00000014873.2	chr1:57957356-58013889	Low Basal	High Surge	24.5108	12.1881	-1.00795	0.0001
XLOC_002478	XLOC_002478	ENSMGAT00000017139.2	chr1:198345218-198397896	Low Basal	High Surge	6.14864	12.8565	1.06416	0.0001
XLOC_004242	XLOC_004242	-	chr1:93999447-94000103	Low Basal	High Surge	0	0.630533	inf	0.0001
XLOC_004820	XLOC_004820	-	chr1:121290795-121290944	Low Basal	High Surge	2210.29	961.445	-1.20096	0.0001
XLOC_005451	XLOC_005451	-	chr1:151429541-151435471	Low Basal	High Surge	0.701711	1.74639	1.31543	0.0001
XLOC_005526	XLOC_005526	-	chr1:152726281-152729140	Low Basal	High Surge	0.322451	1.09972	1.76998	0.0001
XLOC_005764	XLOC_005764	-	chr1:162762727-162765463	Low Basal	High Surge	2.31555	5.8542	1.33812	0.0001
XLOC_006763	XLOC_006763	ENSMGAT00000002099.2	chr10:3048200-3050667	Low Basal	High Surge	291.639	157.702	-0.886987	0.0001
XLOC_006765	XLOC_006765	ENSMGAT00000001947.2	chr10:3096935-3165318	Low Basal	High Surge	12.7583	6.5175	-0.96905	0.0001
XLOC_006803	XLOC_006803	ENSMGAT00000003800.2	chr10:5280552-5299759	Low Basal	High Surge	16.0672	8.2925	-0.95424	0.0001
XLOC_007684	XLOC_007684	ENSMGAT00000003988.1	chr11:4377382-4378955	Low Basal	High Surge	441.441	227.84	-0.954197	0.0001
XLOC_007697	XLOC_007697	ENSMGAT00000004592.1,ENSMGAT00000018943.1	chr11:4754979-4787746	Low Basal	High Surge	94.7939	50.6943	-0.902971	0.0001
XLOC_007842	XLOC_007842	ENSMGAT00000011428.1	chr11:19855030-19876496	Low Basal	High Surge	157.907	78.2531	-1.01285	0.0001
XLOC_008043	XLOC_008043	ENSMGAT00000009330.2	chr11:15570270-15578125	Low Basal	High Surge	42.0475	21.5002	-0.967669	0.0001
XLOC_008594	XLOC_008594	ENSMGAT00000003392.1	chr12:1935223-1936936	Low Basal	High Surge	429.177	232.204	-0.886179	0.0001
XLOC_008797	XLOC_008797	ENSMGAT00000000876.2,ENSMGAT00000000879.2	chr12:82812-106803	Low Basal	High Surge	50.7755	21.3129	-1.2524	0.0001
XLOC_009568	XLOC_009568	ENSMGAT00000009583.1	chr13:19065998-19066951	Low Basal	High Surge	82.8172	40.0035	-1.0498	0.0001
XLOC_010179	XLOC_010179	-	chr13:19616484-19617142	Low Basal	High Surge	0.585997	0	#NAME?	0.0001
XLOC_010290	XLOC_010290	ENSMGAT00000007575.2	chr14:9466288-9474840	Low Basal	High Surge	313.379	165.405	-0.921911	0.0001
XLOC_010391	XLOC_010391	ENSMGAT00000018791.1	chr14:7933-10477	Low Basal	High Surge	182.181	77.9761	-1.22427	0.0001
XLOC_011215	XLOC_011215	ENSMGAT00000003685.1	chr15:8107940-8110103	Low Basal	High Surge	139.023	71.7686	-0.9539	0.0001
XLOC_011541	XLOC_011541	-	chr15:11336075-11340899	Low Basal	High Surge	1.53004	0.539811	-1.50305	0.0001
XLOC_012617	XLOC_012617	ENSMGAT00000000800.1	chr17:43161-56636	Low Basal	High Surge	114.469	56.9339	-1.0076	0.0001
XLOC_015475	XLOC_015475	-	chr2:23081062-23085648	Low Basal	High Surge	0.466801	1.42072	1.60574	0.0001
XLOC_015955	XLOC_015955	-	chr2:44321620-44326747	Low Basal	High Surge	1.21478	2.97672	1.29303	0.0001
XLOC_016389	XLOC_016389	-	chr2:68401409-68402123	Low Basal	High Surge	9.46174	22.0609	1.22131	0.0001
XLOC_016749	XLOC_016749	-	chr2:87746963-87749061	Low Basal	High Surge	1.80859	4.76318	1.39706	0.0001
XLOC_016892	XLOC_016892	-	chr2:99320587-99321002	Low Basal	High Surge	0.775939	0	#NAME?	0.0001
XLOC_016898	XLOC_016898	-	chr2:100692297-100693536	Low Basal	High Surge	6.58867	16.7118	1.34281	0.0001
XLOC_016938	XLOC_016938	-	chr2:103990575-103991089	Low Basal	High Surge	0.626415	0	#NAME?	0.0001
XLOC_017510	XLOC_017510	-	chr20:7946542-7946824	Low Basal	High Surge	53.9593	13.1161	-2.04054	0.0001
XLOC_017573	XLOC_017573	-	chr20:10912321-10912985	Low Basal	High Surge	0	0.501526	inf	0.0001
XLOC_017788	XLOC_017788	ENSMGAT00000002457.2	chr21:1157051-1382564	Low Basal	High Surge	44.1144	15.0831	-1.54831	0.0001
XLOC_017849	XLOC_017849	-	chr21:5763522-5766873	Low Basal	High Surge	6.93058	2.86508	-1.2744	0.0001
XLOC_018149	XLOC_018149	ENSMGAT00000001547.1	chr22:951675-954103	Low Basal	High Surge	20.4114	7.80389	-1.38711	0.0001
XLOC_018302	XLOC_018302	ENSMGAT00000009623.1	chr22:11403015-11412588	Low Basal	High Surge	2.32874	0.622569	-1.90325	0.0001
XLOC_018506	XLOC_018506	ENSMGAT00000010383.1	chr22:13302811-13304566	Low Basal	High Surge	52.8407	111.022	1.07113	0.0001
XLOC_019395	XLOC_019395	-	chr25:1709780-1710555	Low Basal	High Surge	0.591232	0	#NAME?	0.0001
XLOC_019804	XLOC_019804	ENSMGAT00000004748.1,ENSMGAT00000020056.1	chr26:6057760-6080756	Low Basal	High Surge	53.6226	26.1367	-1.03676	0.0001
XLOC_019881	XLOC_019881	ENSMGAT00000003517.1	chr26:5412975-5414472	Low Basal	High Surge	409.636	209.612	-0.966619	0.0001
XLOC_020382	XLOC_020382	ENSMGAT00000005260.1	chr28:3293362-3393233	Low Basal	High Surge	38.0253	16.9946	-1.16188	0.0001
XLOC_021345	XLOC_021345	-	chr3:10264322-10293516	Low Basal	High Surge	3.12167	8.16663	1.38743	0.0001
XLOC_021448	XLOC_021448	ENSMGAT00000007704.1	chr3:34841282-34852518	Low Basal	High Surge	5.81261	15.4073	1.40636	0.0001
XLOC_023292	XLOC_023292	ENSMGAT00000002745.2	chr30:1970041-1972519	Low Basal	High Surge	566.419	297.161	-0.930623	0.0001
XLOC_023448	XLOC_023448	ENSMGAT00000004723.2	chr30:2842221-2844523	Low Basal	High Surge	69.1752	31.2374	-1.14698	0.0001
XLOC_024980	XLOC_024980	-	chr4:28184511-28186410	Low Basal	High Surge	5.07266	11.0466	1.12279	0.0001
XLOC_025285	XLOC_025285	-	chr4:47568057-47568822	Low Basal	High Surge	0	0.450556	inf	0.0001
XLOC_025346	XLOC_025346	-	chr4:49990167-49994032	Low Basal	High Surge	0.670822	1.88599	1.49132	0.0001
XLOC_025422	XLOC_025422	-	chr4:57016709-57019820	Low Basal	High Surge	1.4153	3.55031	1.32684	0.0001
XLOC_025428	XLOC_025428	-	chr4:57071046-57074620	Low Basal	High Surge	0.0907678	0.817891	3.17166	0.0001
XLOC_026016	XLOC_026016	ENSMGAT00000013901.1	chr5:33516816-33521085	Low Basal	High Surge	4.29448	0.84321	-2.34852	0.0001
XLOC_026554	XLOC_026554	ENSMGAT00000013351.2	chr5:29105393-29114242	Low Basal	High Surge	33.8857	16.3329	-1.05289	0.0001
XLOC_030242	XLOC_030242	-	chr7:6419894-6421254	Low Basal	High Surge	16.1312	32.6924	1.0191	0.0001
XLOC_030501	XLOC_030501	-	chr7:23158938-23160187	Low Basal	High Surge	9.77989	3.81703	-1.35737	0.0001
XLOC_030817	XLOC_030817	-	chr8:13099138-13101039	Low Basal	High Surge	41.199	18.8115	-1.13099	0.0001
XLOC_032308	XLOC_032308	ENSMGAT00000002280.1	chr9:1608547-1627655	Low Basal	High Surge	39.3113	19.2944	-1.02677	0.0001
XLOC_032833	XLOC_032833	-	chr9:18570499-18576146	Low Basal	High Surge	0.437631	1.22449	1.4844	0.0001
XLOC_033252	XLOC_033252	ENSMGAT00000004391.2	chrUn_GL424738:498-2218	Low Basal	High Surge	2151.62	903.663	-1.25157	0.0001
XLOC_033403	XLOC_033403	-	chrUn_GL425084:126-1221	Low Basal	High Surge	92.726	45.6357	-1.02281	0.0001
XLOC_033591	XLOC_033591	-	chrUn_GL425452:1-2314	Low Basal	High Surge	28.335	14.4292	-0.973594	0.0001
XLOC_033687	XLOC_033687	ENSMGAT00000006997.2	chrUn_GL425618:12-1561	Low Basal	High Surge	5386.35	2981.35	-0.853339	0.0001
XLOC_034022	XLOC_034022	ENSMGAT00000008257.1	chrUn_GL426317:14-1057	Low Basal	High Surge	92.9322	44.0035	-1.07856	0.0001
XLOC_034062	XLOC_034062	-	chrUn_GL426406:0-812	Low Basal	High Surge	126.436	52.0712	-1.27985	0.0001
XLOC_034104	XLOC_034104	ENSMGAT00000008558.1	chrUn_GL426489:41-1343	Low Basal	High Surge	309.014	168.391	-0.875857	0.0001
XLOC_034471	XLOC_034471	ENSMGAT00000009457.2	chrUn_GL427644:0-1306	Low Basal	High Surge	38.7558	17.1645	-1.17498	0.0001
XLOC_034711	XLOC_034711	ENSMGAT00000000413.1,ENSMGAT00000010066.2	chrUn_GL428256:15754-47247	Low Basal	High Surge	26.8558	10.8332	-1.30977	0.0001
XLOC_034842	XLOC_034842	ENSMGAT00000010510.1	chrUn_GL428603:1081-2997	Low Basal	High Surge	110.718	55.8873	-0.9863	0.0001
XLOC_034881	XLOC_034881	ENSMGAT00000010554.2	chrUn_GL428705:0-2219	Low Basal	High Surge	1005.81	526.784	-0.933077	0.0001
XLOC_035633	XLOC_035633	-	chrZ:24057148-24057727	Low Basal	High Surge	742.605	218.783	-1.76309	0.0001
XLOC_036515	XLOC_036515	ENSMGAT00000009612.2,ENSMGAT00000018758.1	chrZ:70632637-70824524	Low Basal	High Surge	4716.77	2309.93	-1.02995	0.0001
XLOC_036624	XLOC_036624	-	chrZ:1551147-1552577	Low Basal	High Surge	3.70596	8.44508	1.18826	0.0001
XLOC_036977	XLOC_036977	-	chrZ:11060247-11061099	Low Basal	High Surge	1.63657	6.32848	1.95119	0.0001
XLOC_037038	XLOC_037038	-	chrZ:14037652-14041690	Low Basal	High Surge	9.1258	18.2089	0.99662	0.0001
XLOC_037133	XLOC_037133	-	chrZ:18806436-18807480	Low Basal	High Surge	0.367291	2.47203	2.7507	0.0001
XLOC_037658	XLOC_037658	-	chrZ:36710223-36712551	Low Basal	High Surge	3.72426	9.16028	1.29844	0.0001
XLOC_037705	XLOC_037705	-	chrZ:37553541-37555305	Low Basal	High Surge	0.345953	1.94584	2.49174	0.0001
XLOC_038484	XLOC_038484	-	chrZ:71766959-71768152	Low Basal	High Surge	1.00448	4.06986	2.01853	0.0001
XLOC_038511	XLOC_038511	-	chrZ:72995230-72999769	Low Basal	High Surge	0.843823	2.1048	1.31867	0.0001
XLOC_000045	XLOC_000045	ENSMGAT00000004420.2	chr1:3595749-3607707	High Basal	High Surge	11.9507	26.9601	1.17373	0.0001
XLOC_001322	XLOC_001322	ENSMGAT00000003387.1	chr1:1027395-1033921	High Basal	High Surge	8.98635	4.08045	-1.13901	0.0001
XLOC_001904	XLOC_001904	ENSMGAT00000016089.1,ENSMGAT00000018542.1	chr1:84391157-84400959	High Basal	High Surge	0.19997	0.757488	1.92144	0.0001
XLOC_002146	XLOC_002146	ENSMGAT00000016529.2,ENSMGAT00000018945.1	chr1:130185696-130216539	High Basal	High Surge	7.46045	16.533	1.14802	0.0001
XLOC_002302	XLOC_002302	ENSMGAT00000019318.1	chr1:163493551-163496099	High Basal	High Surge	46.2254	101.924	1.14073	0.0001
XLOC_003943	XLOC_003943	-	chr1:77728110-77728448	High Basal	High Surge	1.14811	0	#NAME?	0.0001
XLOC_003998	XLOC_003998	-	chr1:79740500-79741265	High Basal	High Surge	4.53828	12.3941	1.44943	0.0001
XLOC_004159	XLOC_004159	-	chr1:88072231-88072748	High Basal	High Surge	0.677785	0	#NAME?	0.0001
XLOC_007966	XLOC_007966	ENSMGAT00000005165.2	chr11:7247798-7342564	High Basal	High Surge	2.77388	1.06297	-1.3838	0.0001
XLOC_009154	XLOC_009154	-	chr12:8243212-8243826	High Basal	High Surge	0.445102	0	#NAME?	0.0001
XLOC_009718	XLOC_009718	-	chr13:12208184-12218545	High Basal	High Surge	1.19891	0	#NAME?	0.0001
XLOC_009761	XLOC_009761	ENSMGAT00000009037.1	chr13:18859652-18861687	High Basal	High Surge	34.6115	14.2605	-1.27922	0.0001
XLOC_013769	XLOC_013769	ENSMGAT00000012388.2	chr2:31428579-31436757	High Basal	High Surge	15.0479	6.61748	-1.18521	0.0001
XLOC_014414	XLOC_014414	ENSMGAT00000008009.1	chr2:15851777-15854633	High Basal	High Surge	3.50807	0.868315	-2.01439	0.0001
XLOC_014462	XLOC_014462	-	chr2:21461670-21504096	High Basal	High Surge	0.395795	0	#NAME?	0.0001
XLOC_015013	XLOC_015013	-	chr2:303294-303895	High Basal	High Surge	0	0.733642	inf	0.0001
XLOC_015596	XLOC_015596	-	chr2:27732827-27733456	High Basal	High Surge	0	0.556227	inf	0.0001
XLOC_015727	XLOC_015727	-	chr2:35450919-35451595	High Basal	High Surge	0	0.431795	inf	0.0001
XLOC_016971	XLOC_016971	-	chr2:109079768-109083274	High Basal	High Surge	2.16399	0.754959	-1.51922	0.0001
XLOC_016995	XLOC_016995	-	chr2:109997941-109998517	High Basal	High Surge	1.91609	9.43007	2.2991	0.0001
XLOC_019019	XLOC_019019	ENSMGAT00000007056.1	chr23:5881218-5889396	High Basal	High Surge	64.1423	31.4009	-1.03047	0.0001
XLOC_019103	XLOC_019103	-	chr23:5300171-5300702	High Basal	High Surge	0	0.557624	inf	0.0001
XLOC_019380	XLOC_019380	ENSMGAT00000017612.1	chr25:1221530-1223574	High Basal	High Surge	45.3054	86.4653	0.93244	0.0001
XLOC_020612	XLOC_020612	-	chr29:609613-610360	High Basal	High Surge	7.836	28.6302	1.86935	0.0001
XLOC_021782	XLOC_021782	ENSMGAT00000014615.1,ENSMGAT00000018341.1	chr3:99554507-99577219	High Basal	High Surge	357.708	201.21	-0.830082	0.0001
XLOC_022463	XLOC_022463	-	chr3:40256765-40259648	High Basal	High Surge	0.319569	1.41287	2.14443	0.0001
XLOC_025827	XLOC_025827	ENSMGAT00000007282.2	chr5:9903146-9918691	High Basal	High Surge	81.7444	38.9282	-1.07031	0.0001
XLOC_028066	XLOC_028066	ENSMGAT00000005549.2	chr6:7791794-7792502	High Basal	High Surge	75.4898	27.5011	-1.45679	0.0001
XLOC_029494	XLOC_029494	-	chr6:51000089-51000609	High Basal	High Surge	0.642219	0	#NAME?	0.0001
XLOC_031279	XLOC_031279	ENSMGAT00000010943.2	chr8:24561726-24565687	High Basal	High Surge	149.663	68.6707	-1.12395	0.0001
XLOC_035022	XLOC_035022	-	chrUn_GL429017:3-989	High Basal	High Surge	7.75494	1.82146	-2.09002	0.0001
XLOC_036063	XLOC_036063	ENSMGAT00000018891.1	chrZ:8105025-8106449	High Basal	High Surge	7.23573	19.2325	1.41034	0.0001
XLOC_038344	XLOC_038344	-	chrZ:66356783-66359114	High Basal	High Surge	0.277331	1.64083	2.56474	0.0001
XLOC_013013	XLOC_013013	-	chr17:9910456-9911025	Low Surge	High Surge	0.541405	0	#NAME?	0.0001
XLOC_015337	XLOC_015337	-	chr2:16193400-16193992	Low Surge	High Surge	0.602713	0	#NAME?	0.0001
XLOC_022984	XLOC_022984	-	chr3:75396579-75398622	Low Surge	High Surge	1.72638	0.529472	-1.70512	0.0001
XLOC_028609	XLOC_028609	ENSMGAT00000018060.1	chr6:45373358-45375388	Low Surge	High Surge	0.735751	2.26751	1.62382	0.0001
XLOC_009718	XLOC_009718	-	chr13:12208184-12218545	Low Basal	High Basal	0	1.19891	inf	0.00015
XLOC_015871	XLOC_015871	-	chr2:42684682-42685281	Low Basal	High Basal	0	0.416997	inf	0.00015
XLOC_017273	XLOC_017273	ENSMGAT00000003479.2,ENSMGAT00000018816.1	chr20:2127604-2142127	Low Basal	High Basal	71.1343	38.4092	-0.889095	0.00015
XLOC_019264	XLOC_019264	-	chr24:137438-138014	Low Basal	High Basal	0.58557	0	#NAME?	0.00015
XLOC_019324	XLOC_019324	-	chr24:2949721-2950166	Low Basal	High Basal	0	0.765074	inf	0.00015
XLOC_020035	XLOC_020035	-	chr26:5149243-5149673	Low Basal	High Basal	0.86762	0	#NAME?	0.00015
XLOC_021665	XLOC_021665	-	chr3:75204622-75233407	Low Basal	High Basal	0.705539	2.48973	1.81919	0.00015
XLOC_025215	XLOC_025215	-	chr4:43811744-43812273	Low Basal	High Basal	13.7274	4.89378	-1.48804	0.00015
XLOC_025549	XLOC_025549	-	chr4:62696467-62696819	Low Basal	High Basal	0	1.17745	inf	0.00015
XLOC_027786	XLOC_027786	-	chr5:49297250-49297770	Low Basal	High Basal	0	0.605386	inf	0.00015
XLOC_029033	XLOC_029033	-	chr6:20819257-20819687	Low Basal	High Basal	0	0.945041	inf	0.00015
XLOC_033409	XLOC_033409	-	chrUn_GL425096:152-505	Low Basal	High Basal	63.1821	18.6913	-1.75715	0.00015
XLOC_033497	XLOC_033497	-	chrUn_GL425241:246-2261	Low Basal	High Basal	39.9621	17.6115	-1.18211	0.00015
XLOC_033745	XLOC_033745	-	chrUn_GL425762:1803-5687	Low Basal	High Basal	45.9372	16.7449	-1.45594	0.00015
XLOC_034003	XLOC_034003	-	chrUn_GL426277:877-1379	Low Basal	High Basal	89.1433	30.7297	-1.53649	0.00015
XLOC_034025	XLOC_034025	-	chrUn_GL426321:4949-5179	Low Basal	High Basal	74.8497	16.3389	-2.19569	0.00015
XLOC_034338	XLOC_034338	-	chrUn_GL427310:450-891	Low Basal	High Basal	194.786	91.6117	-1.08828	0.00015
XLOC_034339	XLOC_034339	-	chrUn_GL427311:0-798	Low Basal	High Basal	52.4146	19.0066	-1.46347	0.00015
XLOC_034853	XLOC_034853	ENSMGAT00000020630.1	chrUn_GL428623:670-2224	Low Basal	High Basal	1331.36	727.375	-0.872128	0.00015
XLOC_035175	XLOC_035175	-	chrUn_GL429426:212-688	Low Basal	High Basal	1001.2	437.617	-1.19399	0.00015
XLOC_000871	XLOC_000871	ENSMGAT00000016500.2	chr1:127688269-127715032	Low Basal	Low Surge	0.320973	0.893351	1.47677	0.00015
XLOC_001714	XLOC_001714	ENSMGAT00000014873.2	chr1:57957356-58013889	Low Basal	Low Surge	24.5108	13.0796	-0.906095	0.00015
XLOC_002492	XLOC_002492	ENSMGAT00000017554.2	chr1:201538385-201554066	Low Basal	Low Surge	27.063	13.0014	-1.05765	0.00015
XLOC_002652	XLOC_002652	-	chr1:7402656-7404602	Low Basal	Low Surge	1.36421	0.366649	-1.8956	0.00015
XLOC_006748	XLOC_006748	ENSMGAT00000013717.2	chr10:31112818-31119136	Low Basal	Low Surge	225.914	114.722	-0.977631	0.00015
XLOC_006764	XLOC_006764	ENSMGAT00000001853.1,ENSMGAT00000019141.1	chr10:3074969-3088908	Low Basal	Low Surge	3.69475	1.23524	-1.58069	0.00015
XLOC_008773	XLOC_008773	-	chr12:20062031-20091795	Low Basal	Low Surge	8.80944	3.90362	-1.17424	0.00015
XLOC_012587	XLOC_012587	ENSMGAT00000010563.2	chr17:10615763-10636138	Low Basal	Low Surge	11.6836	5.54058	-1.07637	0.00015
XLOC_015396	XLOC_015396	-	chr2:19381034-19381756	Low Basal	Low Surge	4.43245	12.0117	1.43826	0.00015
XLOC_016746	XLOC_016746	-	chr2:87734111-87737189	Low Basal	Low Surge	0.243252	0.876879	1.84993	0.00015
XLOC_016753	XLOC_016753	-	chr2:87757363-87760989	Low Basal	Low Surge	4.48229	8.87143	0.984931	0.00015
XLOC_017349	XLOC_017349	ENSMGAT00000007427.2	chr20:6232310-6234616	Low Basal	Low Surge	79.4752	39.6064	-1.00477	0.00015
XLOC_020085	XLOC_020085	-	chr26:6601586-6601968	Low Basal	Low Surge	0	0.860068	inf	0.00015
XLOC_022984	XLOC_022984	-	chr3:75396579-75398622	Low Basal	Low Surge	0.474816	1.72638	1.86231	0.00015
XLOC_024566	XLOC_024566	-	chr4:2079537-2084285	Low Basal	Low Surge	1.0237	2.53032	1.30553	0.00015
XLOC_025415	XLOC_025415	-	chr4:56355970-56356074	Low Basal	Low Surge	93.3982	0	#NAME?	0.00015
XLOC_025924	XLOC_025924	ENSMGAT00000011767.2	chr5:22340662-22354309	Low Basal	Low Surge	19.2298	10.1586	-0.920637	0.00015
XLOC_027279	XLOC_027279	-	chr5:24795505-24796008	Low Basal	Low Surge	0	0.483938	inf	0.00015
XLOC_029467	XLOC_029467	-	chr6:49185357-49189951	Low Basal	Low Surge	0.291836	0.848781	1.54023	0.00015
XLOC_030975	XLOC_030975	ENSMGAT00000012398.2,ENSMGAT00000012399.2	chr8:30233715-30245530	Low Basal	Low Surge	4.34608	1.26577	-1.7797	0.00015
XLOC_031717	XLOC_031717	-	chr8:14759309-14761177	Low Basal	Low Surge	0.782459	2.61964	1.74328	0.00015
XLOC_032013	XLOC_032013	-	chr8:29788737-29789657	Low Basal	Low Surge	1.04931	4.14678	1.98255	0.00015
XLOC_033200	XLOC_033200	ENSMGAT00000003934.1	chrUn_GL424647:2-2346	Low Basal	Low Surge	59.8487	28.4097	-1.07494	0.00015
XLOC_033334	XLOC_033334	ENSMGAT00000004877.2	chrUn_GL424903:318-5712	Low Basal	Low Surge	35.241	17.5695	-1.00418	0.00015
XLOC_033353	XLOC_033353	ENSMGAT00000019325.1	chrUn_GL424940:257-1874	Low Basal	Low Surge	243.597	119.378	-1.02896	0.00015
XLOC_033435	XLOC_033435	-	chrUn_GL425128:0-643	Low Basal	Low Surge	34.8327	16.0941	-1.11391	0.00015
XLOC_033548	XLOC_033548	-	chrUn_GL425383:697-842	Low Basal	Low Surge	3280.02	1552.56	-1.07906	0.00015
XLOC_033735	XLOC_033735	ENSMGAT00000007227.1	chrUn_GL425745:30-1348	Low Basal	Low Surge	48.7906	24.4015	-0.999636	0.00015
XLOC_034056	XLOC_034056	-	chrUn_GL426385:500-1108	Low Basal	Low Surge	2.45849	9.27398	1.91542	0.00015
XLOC_034711	XLOC_034711	ENSMGAT00000000413.1,ENSMGAT00000010066.2	chrUn_GL428256:15754-47247	Low Basal	Low Surge	26.8558	12.9997	-1.04676	0.00015
XLOC_036487	XLOC_036487	ENSMGAT00000018451.1	chrZ:66370183-66399785	Low Basal	Low Surge	5.27312	9.82865	0.898336	0.00015
XLOC_036631	XLOC_036631	-	chrZ:2811037-2813148	Low Basal	Low Surge	1.30844	3.25728	1.31582	0.00015
XLOC_036977	XLOC_036977	-	chrZ:11060247-11061099	Low Basal	Low Surge	1.63657	5.66099	1.79038	0.00015
XLOC_002779	XLOC_002779	-	chr1:13631390-13631870	High Basal	Low Surge	0.564328	0	#NAME?	0.00015
XLOC_007576	XLOC_007576	-	chr10:27143018-27147163	High Basal	Low Surge	0.372985	1.10873	1.57172	0.00015
XLOC_009194	XLOC_009194	-	chr12:10315200-10319686	High Basal	Low Surge	0.332062	0.887539	1.41836	0.00015
XLOC_009496	XLOC_009496	ENSMGAT00000007464.2	chr13:13947601-13955208	High Basal	Low Surge	0.462743	1.90666	2.04276	0.00015
XLOC_012410	XLOC_012410	-	chr16:15664450-15664741	High Basal	Low Surge	53.5167	121.767	1.18606	0.00015
XLOC_016281	XLOC_016281	-	chr2:61268093-61268379	High Basal	Low Surge	38.3317	99.0724	1.36995	0.00015
XLOC_018305	XLOC_018305	-	chr22:11700998-11703041	High Basal	Low Surge	135.407	74.6213	-0.859646	0.00015
XLOC_024980	XLOC_024980	-	chr4:28184511-28186410	High Basal	Low Surge	4.55995	9.79176	1.10255	0.00015
XLOC_027279	XLOC_027279	-	chr5:24795505-24796008	High Basal	Low Surge	0	0.483938	inf	0.00015
XLOC_028776	XLOC_028776	-	chr6:7784008-7786368	High Basal	Low Surge	1.26633	0.18823	-2.75008	0.00015
XLOC_033375	XLOC_033375	-	chrUn_GL425003:573-1102	High Basal	Low Surge	72.6439	31.9599	-1.18458	0.00015
XLOC_034557	XLOC_034557	-	chrUn_GL427900:164-754	High Basal	Low Surge	1013.99	598.12	-0.761535	0.00015
XLOC_036969	XLOC_036969	-	chrZ:10762109-10763307	High Basal	Low Surge	18.6386	8.37517	-1.15411	0.00015
XLOC_000517	XLOC_000517	ENSMGAT00000015359.1,ENSMGAT00000020516.1	chr1:73919655-73940488	Low Basal	High Surge	4.98975	9.93575	0.99366	0.00015
XLOC_001112	XLOC_001112	ENSMGAT00000017209.2	chr1:178626654-178627345	Low Basal	High Surge	1043.03	519.703	-1.00502	0.00015
XLOC_005586	XLOC_005586	-	chr1:153067574-153070632	Low Basal	High Surge	0.143794	0.946007	2.71785	0.00015
XLOC_006291	XLOC_006291	-	chr1:190928326-190928752	Low Basal	High Surge	195.852	95.2264	-1.04033	0.00015
XLOC_006638	XLOC_006638	ENSMGAT00000011122.2	chr10:21173565-21191795	Low Basal	High Surge	98.3834	51.8145	-0.925059	0.00015
XLOC_006805	XLOC_006805	ENSMGAT00000003904.2	chr10:5325978-5345824	Low Basal	High Surge	70.9285	35.6041	-0.994321	0.00015
XLOC_007801	XLOC_007801	ENSMGAT00000010086.2	chr11:15844506-15853679	Low Basal	High Surge	205.104	108.105	-0.923918	0.00015
XLOC_008892	XLOC_008892	ENSMGAT00000008020.2	chr12:10239146-10266208	Low Basal	High Surge	6.51453	2.73202	-1.25369	0.00015
XLOC_008970	XLOC_008970	ENSMGAT00000011269.2	chr12:19242474-19247972	Low Basal	High Surge	119.582	65.8509	-0.860729	0.00015
XLOC_008997	XLOC_008997	-	chr12:79321-79654	Low Basal	High Surge	1.61212	0	#NAME?	0.00015
XLOC_010180	XLOC_010180	-	chr13:19617239-19617831	Low Basal	High Surge	0.536699	0	#NAME?	0.00015
XLOC_011584	XLOC_011584	-	chr15:14929594-14933639	Low Basal	High Surge	1.14318	2.62305	1.19819	0.00015
XLOC_012608	XLOC_012608	-	chr17:12374259-12393892	Low Basal	High Surge	0	1.25852	inf	0.00015
XLOC_013828	XLOC_013828	ENSMGAT00000018490.1	chr2:40914106-40914863	Low Basal	High Surge	35.5516	12.4512	-1.51363	0.00015
XLOC_013978	XLOC_013978	-	chr2:62763684-62779439	Low Basal	High Surge	1.61168	5.52826	1.77826	0.00015
XLOC_014045	XLOC_014045	ENSMGAT00000015291.2	chr2:74724136-74729710	Low Basal	High Surge	38.0027	19.2249	-0.983125	0.00015
XLOC_015636	XLOC_015636	-	chr2:29570470-29571569	Low Basal	High Surge	1.02369	3.75516	1.87509	0.00015
XLOC_016746	XLOC_016746	-	chr2:87734111-87737189	Low Basal	High Surge	0.243252	1.20324	2.3064	0.00015
XLOC_016762	XLOC_016762	-	chr2:87904887-87907378	Low Basal	High Surge	2.61557	6.17603	1.23955	0.00015
XLOC_017286	XLOC_017286	ENSMGAT00000017325.1	chr20:4050552-4051179	Low Basal	High Surge	80.7963	34.8961	-1.21122	0.00015
XLOC_017833	XLOC_017833	ENSMGAT00000004960.1	chr21:5220345-5224426	Low Basal	High Surge	178.207	96.2404	-0.888838	0.00015
XLOC_018453	XLOC_018453	ENSMGAT00000001130.1	chr22:10805574-10807304	Low Basal	High Surge	28.0802	13.2006	-1.08895	0.00015
XLOC_018455	XLOC_018455	ENSMGAT00000008055.1	chr22:10855725-10889750	Low Basal	High Surge	245.524	122.227	-1.0063	0.00015
XLOC_018821	XLOC_018821	ENSMGAT00000003073.2	chr23:2268934-2270881	Low Basal	High Surge	152.129	83.7288	-0.8615	0.00015
XLOC_019150	XLOC_019150	ENSMGAT00000001084.2	chr24:950055-954859	Low Basal	High Surge	1023.74	525.248	-0.962778	0.00015
XLOC_019396	XLOC_019396	ENSMGAT00000001575.2	chr25:1757548-1767761	Low Basal	High Surge	98.859	49.9591	-0.984623	0.00015
XLOC_020309	XLOC_020309	ENSMGAT00000001646.1	chr28:642855-650027	Low Basal	High Surge	97.2988	53.1913	-0.87123	0.00015
XLOC_020456	XLOC_020456	-	chr28:2269902-2270281	Low Basal	High Surge	1.80661	0	#NAME?	0.00015
XLOC_021432	XLOC_021432	ENSMGAT00000007298.1	chr3:29817804-29865025	Low Basal	High Surge	6.23073	2.21112	-1.49463	0.00015
XLOC_025435	XLOC_025435	-	chr4:57126626-57131108	Low Basal	High Surge	0.167645	0.661482	1.98029	0.00015
XLOC_025499	XLOC_025499	-	chr4:59166469-59167240	Low Basal	High Surge	4.7083	13.3436	1.50287	0.00015
XLOC_025889	XLOC_025889	ENSMGAT00000010792.1	chr5:17010431-17013526	Low Basal	High Surge	212.904	119.046	-0.838682	0.00015
XLOC_026448	XLOC_026448	ENSMGAT00000011028.1	chr5:17160731-17161569	Low Basal	High Surge	77.4194	36.4262	-1.08772	0.00015
XLOC_027506	XLOC_027506	-	chr5:35332064-35332431	Low Basal	High Surge	0	1.3473	inf	0.00015
XLOC_028034	XLOC_028034	ENSMGAT00000003348.1	chr6:3516998-3519389	Low Basal	High Surge	44.4102	21.8304	-1.02455	0.00015
XLOC_028216	XLOC_028216	ENSMGAT00000012327.1	chr6:36478842-36487239	Low Basal	High Surge	33.3101	77.9088	1.22583	0.00015
XLOC_028219	XLOC_028219	ENSMGAT00000012360.1	chr6:37896337-37899983	Low Basal	High Surge	678.083	367.339	-0.884348	0.00015
XLOC_029949	XLOC_029949	-	chr7:14027541-14034137	Low Basal	High Surge	0	0.528053	inf	0.00015
XLOC_029952	XLOC_029952	ENSMGAT00000010168.1	chr7:14450371-14496494	Low Basal	High Surge	66.5438	28.5038	-1.22315	0.00015
XLOC_030044	XLOC_030044	ENSMGAT00000013203.2	chr7:25239893-25270770	Low Basal	High Surge	2.35192	4.83732	1.04037	0.00015
XLOC_030312	XLOC_030312	-	chr7:11415543-11416148	Low Basal	High Surge	0.676507	0	#NAME?	0.00015
XLOC_030412	XLOC_030412	-	chr7:18330356-18331792	Low Basal	High Surge	14.9481	29.7502	0.992937	0.00015
XLOC_031276	XLOC_031276	ENSMGAT00000010888.2,ENSMGAT00000020055.1	chr8:24541313-24547109	Low Basal	High Surge	93.2832	50.6102	-0.882189	0.00015
XLOC_031738	XLOC_031738	-	chr8:14991588-14992179	Low Basal	High Surge	0	0.467421	inf	0.00015
XLOC_033154	XLOC_033154	ENSMGAT00000003313.1	chrUn_GL424568:0-945	Low Basal	High Surge	181.98	80.3575	-1.17927	0.00015
XLOC_033311	XLOC_033311	ENSMGAT00000004661.2	chrUn_GL424856:2367-14693	Low Basal	High Surge	52.8788	28.3484	-0.899421	0.00015
XLOC_033473	XLOC_033473	ENSMGAT00000018021.1	chrUn_GL425209:369-1296	Low Basal	High Surge	168.853	80.6789	-1.06551	0.00015
XLOC_033480	XLOC_033480	-	chrUn_GL425217:181-2061	Low Basal	High Surge	8.85147	3.95676	-1.1616	0.00015
XLOC_033586	XLOC_033586	-	chrUn_GL425442:2520-2866	Low Basal	High Surge	709.871	364.246	-0.962644	0.00015
XLOC_033628	XLOC_033628	-	chrUn_GL425513:1786-2045	Low Basal	High Surge	212.572	83.0155	-1.3565	0.00015
XLOC_033882	XLOC_033882	ENSMGAT00000007856.1	chrUn_GL426032:35-832	Low Basal	High Surge	22.6481	8.73181	-1.37504	0.00015
XLOC_033996	XLOC_033996	ENSMGAT00000008196.1	chrUn_GL426261:0-1246	Low Basal	High Surge	1289.09	544.034	-1.24458	0.00015
XLOC_034001	XLOC_034001	ENSMGAT00000018144.1	chrUn_GL426272:63-660	Low Basal	High Surge	10.4136	2.39847	-2.11828	0.00015
XLOC_034304	XLOC_034304	ENSMGAT00000014998.2	chrUn_GL427239:886-4962	Low Basal	High Surge	4.34185	1.20595	-1.84814	0.00015
XLOC_034480	XLOC_034480	-	chrUn_GL427661:1167-1583	Low Basal	High Surge	6.46676	24.7806	1.9381	0.00015
XLOC_035005	XLOC_035005	-	chrUn_GL428972:1011-2041	Low Basal	High Surge	5.74636	1.79212	-1.68098	0.00015
XLOC_035995	XLOC_035995	ENSMGAT00000010180.2	chrZ:80440651-80452744	Low Basal	High Surge	622.85	310.636	-1.00366	0.00015
XLOC_036205	XLOC_036205	-	chrZ:24209774-24211908	Low Basal	High Surge	1.9214	5.4878	1.51407	0.00015
XLOC_036674	XLOC_036674	-	chrZ:3775459-3778190	Low Basal	High Surge	1.7711	4.71351	1.41215	0.00015
XLOC_036939	XLOC_036939	-	chrZ:9781046-9781940	Low Basal	High Surge	17.6779	7.20488	-1.2949	0.00015
XLOC_037080	XLOC_037080	-	chrZ:15622507-15624122	Low Basal	High Surge	4.52083	10.0202	1.14825	0.00015
XLOC_037299	XLOC_037299	-	chrZ:23958780-23961444	Low Basal	High Surge	3.2369	7.13909	1.14113	0.00015
XLOC_037438	XLOC_037438	-	chrZ:29667929-29668588	Low Basal	High Surge	0	0.49411	inf	0.00015
XLOC_037580	XLOC_037580	-	chrZ:34155987-34156526	Low Basal	High Surge	34.2255	8.67272	-1.98052	0.00015
XLOC_037643	XLOC_037643	-	chrZ:36205349-36207388	Low Basal	High Surge	0.710949	2.24124	1.65648	0.00015
XLOC_037735	XLOC_037735	-	chrZ:37696032-37697110	Low Basal	High Surge	0.777052	4.07841	2.39193	0.00015
XLOC_038623	XLOC_038623	-	chrZ:77028844-77029305	Low Basal	High Surge	0	0.951618	inf	0.00015
XLOC_038716	XLOC_038716	-	chrZ:79642626-79644028	Low Basal	High Surge	62.9252	33.0037	-0.931009	0.00015
XLOC_008004	XLOC_008004	ENSMGAT00000007428.2	chr11:11315940-11351346	High Basal	High Surge	12.9187	24.6239	0.930593	0.00015
XLOC_010787	XLOC_010787	-	chr14:9253102-9253303	High Basal	High Surge	7.6828	0	#NAME?	0.00015
XLOC_011023	XLOC_011023	ENSMGAT00000017362.2	chr15:9726265-9727297	High Basal	High Surge	4.4348	0.551194	-3.00824	0.00015
XLOC_011607	XLOC_011607	-	chr15:15551913-15552093	High Basal	High Surge	11.1233	0	#NAME?	0.00015
XLOC_013081	XLOC_013081	ENSMGAT00000001934.1	chr19:1377540-1402175	High Basal	High Surge	14.5386	26.3388	0.8573	0.00015
XLOC_013785	XLOC_013785	-	chr2:34332044-34348567	High Basal	High Surge	8.44907	17.902	1.08325	0.00015
XLOC_014174	XLOC_014174	ENSMGAT00000015757.1	chr2:101311278-101347377	High Basal	High Surge	0.715105	2.25227	1.65515	0.00015
XLOC_016746	XLOC_016746	-	chr2:87734111-87737189	High Basal	High Surge	0.303273	1.20324	1.98823	0.00015
XLOC_020084	XLOC_020084	-	chr26:6566433-6568334	High Basal	High Surge	1.62432	5.1161	1.65521	0.00015
XLOC_021372	XLOC_021372	ENSMGAT00000005065.1	chr3:14888411-14901312	High Basal	High Surge	3.52441	1.00489	-1.81035	0.00015
XLOC_021373	XLOC_021373	-	chr3:14904073-14916308	High Basal	High Surge	5.90655	0.893148	-2.72534	0.00015
XLOC_025797	XLOC_025797	ENSMGAT00000003584.2,ENSMGAT00000019887.1	chr5:6586092-6590419	High Basal	High Surge	78.7883	42.1171	-0.903575	0.00015
XLOC_026877	XLOC_026877	-	chr5:3715707-3716131	High Basal	High Surge	0.83123	0	#NAME?	0.00015
XLOC_028469	XLOC_028469	ENSMGAT00000010904.2	chr6:24612981-24615788	High Basal	High Surge	82.7613	44.2637	-0.902831	0.00015
XLOC_028776	XLOC_028776	-	chr6:7784008-7786368	High Basal	High Surge	1.26633	0.264229	-2.26079	0.00015
XLOC_029587	XLOC_029587	ENSMGAT00000004959.2	chr7:6392002-6400500	High Basal	High Surge	56.2026	118.229	1.07287	0.00015
XLOC_029661	XLOC_029661	-	chr7:15183296-15185943	High Basal	High Surge	0.491623	0	#NAME?	0.00015
XLOC_031738	XLOC_031738	-	chr8:14991588-14992179	High Basal	High Surge	0	0.467421	inf	0.00015
XLOC_036974	XLOC_036974	-	chrZ:10910287-10910769	High Basal	High Surge	0	0.67821	inf	0.00015
XLOC_037080	XLOC_037080	-	chrZ:15622507-15624122	High Basal	High Surge	4.61971	10.0202	1.11703	0.00015
XLOC_037239	XLOC_037239	-	chrZ:22501114-22503179	High Basal	High Surge	5.69654	11.3768	0.997933	0.00015
XLOC_037286	XLOC_037286	-	chrZ:23644636-23649322	High Basal	High Surge	36.5206	67.6955	0.890351	0.00015
XLOC_037324	XLOC_037324	-	chrZ:24656102-24656790	High Basal	High Surge	0	0.593981	inf	0.00015
XLOC_037392	XLOC_037392	-	chrZ:27240103-27243176	High Basal	High Surge	0.869465	2.30866	1.40886	0.00015
XLOC_037934	XLOC_037934	-	chrZ:47280869-47282656	High Basal	High Surge	6.38181	14.109	1.14458	0.00015
XLOC_038046	XLOC_038046	-	chrZ:52503642-52504368	High Basal	High Surge	8.41879	20.3866	1.27593	0.00015
XLOC_038698	XLOC_038698	-	chrZ:78703985-78704253	High Basal	High Surge	2.28173	0	#NAME?	0.00015
XLOC_005892	XLOC_005892	-	chr1:165846923-165847743	Low Basal	High Basal	0.372348	0	#NAME?	0.0002
XLOC_008193	XLOC_008193	-	chr11:3768511-3769046	Low Basal	High Basal	0	0.542401	inf	0.0002
XLOC_010883	XLOC_010883	-	chr14:15412650-15413110	Low Basal	High Basal	0	0.737079	inf	0.0002
XLOC_011627	XLOC_011627	-	chr15:16441024-16441508	Low Basal	High Basal	0.768596	0	#NAME?	0.0002
XLOC_012415	XLOC_012415	-	chr16:15703383-15703511	Low Basal	High Basal	0	38.2952	inf	0.0002
XLOC_012499	XLOC_012499	ENSMGAT00000018348.1	chr17:6694153-6709310	Low Basal	High Basal	49.6205	25.3998	-0.966122	0.0002
XLOC_014241	XLOC_014241	ENSMGAT00000015898.1	chr2:110853884-110865518	Low Basal	High Basal	22.6031	11.238	-1.00813	0.0002
XLOC_015087	XLOC_015087	-	chr2:2939604-2939692	Low Basal	High Basal	141.975	0	#NAME?	0.0002
XLOC_017098	XLOC_017098	ENSMGAT00000002657.2	chr20:1152618-1335712	Low Basal	High Basal	0.906464	0.427411	-1.08463	0.0002
XLOC_019206	XLOC_019206	ENSMGAT00000001118.2	chr24:959020-963418	Low Basal	High Basal	89.0888	48.1152	-0.888752	0.0002
XLOC_020810	XLOC_020810	-	chr3:996101-1008949	Low Basal	High Basal	0.0837806	0.69943	3.06149	0.0002
XLOC_024534	XLOC_024534	-	chr4:73863142-73864573	Low Basal	High Basal	1576.88	839.106	-0.910148	0.0002
XLOC_025632	XLOC_025632	-	chr4:67402998-67403600	Low Basal	High Basal	0.453328	0	#NAME?	0.0002
XLOC_026788	XLOC_026788	ENSMGAT00000005252.1	chr5:60197199-60200651	Low Basal	High Basal	247.424	134.403	-0.880417	0.0002
XLOC_029576	XLOC_029576	-	chr7:3954125-3966308	Low Basal	High Basal	6.19379	2.66331	-1.2176	0.0002
XLOC_032117	XLOC_032117	ENSMGAT00000000873.1	chr9:274553-298073	Low Basal	High Basal	4.31435	2.16133	-0.997224	0.0002
XLOC_033535	XLOC_033535	-	chrUn_GL425344:447-848	Low Basal	High Basal	1.32737	0	#NAME?	0.0002
XLOC_035995	XLOC_035995	ENSMGAT00000010180.2	chrZ:80440651-80452744	Low Basal	High Basal	622.85	311.344	-1.00037	0.0002
XLOC_001112	XLOC_001112	ENSMGAT00000017209.2	chr1:178626654-178627345	Low Basal	Low Surge	1043.03	570.659	-0.870081	0.0002
XLOC_001301	XLOC_001301	ENSMGAT00000011564.2	chr1:155910-175382	Low Basal	Low Surge	17.3271	7.91548	-1.13028	0.0002
XLOC_002396	XLOC_002396	ENSMGAT00000017880.2	chr1:183650235-183667992	Low Basal	Low Surge	26.8005	48.303	0.849849	0.0002
XLOC_005584	XLOC_005584	-	chr1:153062459-153064188	Low Basal	Low Surge	0.819852	2.39895	1.54897	0.0002
XLOC_005778	XLOC_005778	-	chr1:162802482-162807957	Low Basal	Low Surge	2.41912	4.75378	0.974591	0.0002
XLOC_008797	XLOC_008797	ENSMGAT00000000876.2,ENSMGAT00000000879.2	chr12:82812-106803	Low Basal	Low Surge	50.7755	24.3219	-1.06187	0.0002
XLOC_009406	XLOC_009406	-	chr13:2547525-2551627	Low Basal	Low Surge	39.824	22.8123	-0.803827	0.0002
XLOC_010883	XLOC_010883	-	chr14:15412650-15413110	Low Basal	Low Surge	0	0.721489	inf	0.0002
XLOC_012455	XLOC_012455	ENSMGAT00000017373.2	chr17:4671624-4672135	Low Basal	Low Surge	7634.77	3848.02	-0.98847	0.0002
XLOC_016749	XLOC_016749	-	chr2:87746963-87749061	Low Basal	Low Surge	1.80859	4.10737	1.18335	0.0002
XLOC_017286	XLOC_017286	ENSMGAT00000017325.1	chr20:4050552-4051179	Low Basal	Low Surge	80.7963	38.5363	-1.06807	0.0002
XLOC_018647	XLOC_018647	-	chr22:8471709-8471784	Low Basal	Low Surge	611.986	0	#NAME?	0.0002
XLOC_019095	XLOC_019095	-	chr23:5123401-5124095	Low Basal	Low Surge	54.5637	27.1656	-1.00616	0.0002
XLOC_019740	XLOC_019740	ENSMGAT00000001255.1	chr26:1627221-1648559	Low Basal	Low Surge	44.8799	25.4792	-0.816747	0.0002
XLOC_020382	XLOC_020382	ENSMGAT00000005260.1	chr28:3293362-3393233	Low Basal	Low Surge	38.0253	18.7907	-1.01694	0.0002
XLOC_021868	XLOC_021868	-	chr3:2140735-2147014	Low Basal	Low Surge	0.281882	0.829652	1.55741	0.0002
XLOC_023532	XLOC_023532	-	chr30:1615957-1616242	Low Basal	Low Surge	4.71899	0	#NAME?	0.0002
XLOC_024300	XLOC_024300	ENSMGAT00000012392.1	chr4:40145290-40199212	Low Basal	Low Surge	0.286685	0.915991	1.67587	0.0002
XLOC_024483	XLOC_024483	ENSMGAT00000014669.1	chr4:66641187-66663728	Low Basal	Low Surge	90.9097	41.7577	-1.12239	0.0002
XLOC_024688	XLOC_024688	-	chr4:10451591-10456581	Low Basal	Low Surge	0.404136	1.06154	1.39325	0.0002
XLOC_025369	XLOC_025369	-	chr4:52051940-52053649	Low Basal	Low Surge	0.732583	2.29218	1.64566	0.0002
XLOC_025791	XLOC_025791	ENSMGAT00000005415.2	chr5:6497473-6507704	Low Basal	Low Surge	33.2102	18.1161	-0.874353	0.0002
XLOC_028067	XLOC_028067	ENSMGAT00000019110.1	chr6:7846560-7848030	Low Basal	Low Surge	284.344	91.9706	-1.62839	0.0002
XLOC_029095	XLOC_029095	-	chr6:27463718-27465921	Low Basal	Low Surge	4.34547	9.62724	1.14761	0.0002
XLOC_030242	XLOC_030242	-	chr7:6419894-6421254	Low Basal	Low Surge	16.1312	29.4321	0.867535	0.0002
XLOC_031513	XLOC_031513	-	chr8:7207665-7210733	Low Basal	Low Surge	6.55921	12.3405	0.911806	0.0002
XLOC_031817	XLOC_031817	-	chr8:18658922-18661369	Low Basal	Low Surge	2.51725	5.62578	1.16021	0.0002
XLOC_032904	XLOC_032904	-	chrUn_GL424093:321-1295	Low Basal	Low Surge	4.50557	1.27711	-1.81883	0.0002
XLOC_033248	XLOC_033248	-	chrUn_GL424730:72-215	Low Basal	Low Surge	699.167	246.241	-1.50556	0.0002
XLOC_033473	XLOC_033473	ENSMGAT00000018021.1	chrUn_GL425209:369-1296	Low Basal	Low Surge	168.853	91.0569	-0.89093	0.0002
XLOC_033591	XLOC_033591	-	chrUn_GL425452:1-2314	Low Basal	Low Surge	28.335	14.8091	-0.936101	0.0002
XLOC_034842	XLOC_034842	ENSMGAT00000010510.1	chrUn_GL428603:1081-2997	Low Basal	Low Surge	110.718	56.1122	-0.980504	0.0002
XLOC_035579	XLOC_035579	ENSMGAT00000004007.2	chrZ:14591292-14602437	Low Basal	Low Surge	1.83932	4.74402	1.36693	0.0002
XLOC_036243	XLOC_036243	-	chrZ:28009969-28014376	Low Basal	Low Surge	8.25646	18.6968	1.17919	0.0002
XLOC_036421	XLOC_036421	ENSMGAT00000007820.1	chrZ:54046635-54047932	Low Basal	Low Surge	23.5347	51.2335	1.1223	0.0002
XLOC_036773	XLOC_036773	-	chrZ:6501253-6502840	Low Basal	Low Surge	2.3163	6.15099	1.409	0.0002
XLOC_037028	XLOC_037028	-	chrZ:13708118-13711819	Low Basal	Low Surge	1.82999	4.09129	1.16072	0.0002
XLOC_037643	XLOC_037643	-	chrZ:36205349-36207388	Low Basal	Low Surge	0.710949	2.00216	1.49374	0.0002
XLOC_037732	XLOC_037732	-	chrZ:37679800-37681743	Low Basal	Low Surge	0.282695	1.26911	2.16649	0.0002
XLOC_014414	XLOC_014414	ENSMGAT00000008009.1	chr2:15851777-15854633	High Basal	Low Surge	3.50807	1.0342	-1.76217	0.0002
XLOC_017437	XLOC_017437	-	chr20:1539250-1539668	High Basal	Low Surge	0.942731	0	#NAME?	0.0002
XLOC_027401	XLOC_027401	-	chr5:30366705-30372140	High Basal	Low Surge	0.287566	0.838164	1.54334	0.0002
XLOC_027412	XLOC_027412	-	chr5:30830504-30831085	High Basal	Low Surge	5.7735	0.65435	-3.14131	0.0002
XLOC_033037	XLOC_033037	-	chrUn_GL424369:88-2271	High Basal	Low Surge	1.31723	0.290322	-2.18178	0.0002
XLOC_035579	XLOC_035579	ENSMGAT00000004007.2	chrZ:14591292-14602437	High Basal	Low Surge	1.876	4.74402	1.33845	0.0002
XLOC_036908	XLOC_036908	-	chrZ:8671336-8672586	High Basal	Low Surge	23.8475	12.4384	-0.939034	0.0002
XLOC_037111	XLOC_037111	-	chrZ:17339535-17341217	High Basal	Low Surge	4.94533	10.6664	1.10894	0.0002
XLOC_008846	XLOC_008846	ENSMGAT00000004194.2	chr12:3026788-3038460	Low Basal	High Surge	994.553	404.017	-1.29963	0.0002
XLOC_008934	XLOC_008934	ENSMGAT00000010169.2	chr12:14647885-14653832	Low Basal	High Surge	96.1791	49.7381	-0.951371	0.0002
XLOC_009657	XLOC_009657	ENSMGAT00000004090.1	chr13:2586309-2607778	Low Basal	High Surge	7.51393	3.06711	-1.29269	0.0002
XLOC_011237	XLOC_011237	ENSMGAT00000004950.2	chr15:9873693-9882019	Low Basal	High Surge	26.6826	14.9913	-0.831773	0.0002
XLOC_011281	XLOC_011281	ENSMGAT00000008036.1	chr15:13216397-13220411	Low Basal	High Surge	369.709	203.806	-0.859196	0.0002
XLOC_011668	XLOC_011668	-	chr15:18242149-18242780	Low Basal	High Surge	4.3508	12.1941	1.48683	0.0002
XLOC_012101	XLOC_012101	ENSMGAT00000010939.1	chr16:13763893-13794214	Low Basal	High Surge	44.1507	22.7417	-0.957099	0.0002
XLOC_012413	XLOC_012413	-	chr16:15671684-15672568	Low Basal	High Surge	8.05722	19.2481	1.25636	0.0002
XLOC_012587	XLOC_012587	ENSMGAT00000010563.2	chr17:10615763-10636138	Low Basal	High Surge	11.6836	5.22624	-1.16064	0.0002
XLOC_013013	XLOC_013013	-	chr17:9910456-9911025	Low Basal	High Surge	0.537037	0	#NAME?	0.0002
XLOC_013174	XLOC_013174	ENSMGAT00000007429.1	chr19:7176536-7196431	Low Basal	High Surge	11.7028	6.0103	-0.961346	0.0002
XLOC_014291	XLOC_014291	ENSMGAT00000020309.1	chr2:115828777-115835261	Low Basal	High Surge	91.0098	25.7471	-1.82161	0.0002
XLOC_015382	XLOC_015382	-	chr2:18530547-18531032	Low Basal	High Surge	0	0.612312	inf	0.0002
XLOC_016232	XLOC_016232	-	chr2:57956362-57958731	Low Basal	High Surge	0.787956	2.28853	1.53824	0.0002
XLOC_016774	XLOC_016774	-	chr2:89870071-89870564	Low Basal	High Surge	0	0.928811	inf	0.0002
XLOC_016995	XLOC_016995	-	chr2:109997941-109998517	Low Basal	High Surge	0.561627	9.43007	4.06958	0.0002
XLOC_017404	XLOC_017404	ENSMGAT00000010393.1	chr20:10637691-10649988	Low Basal	High Surge	21.0619	9.53729	-1.14298	0.0002
XLOC_017696	XLOC_017696	-	chr21:7287121-7303947	Low Basal	High Surge	13.9618	7.09233	-0.977153	0.0002
XLOC_018235	XLOC_018235	ENSMGAT00000006517.2,ENSMGAT00000020830.1	chr22:8939298-8956705	Low Basal	High Surge	36.122	18.3522	-0.97692	0.0002
XLOC_018540	XLOC_018540	-	chr22:1502464-1502853	Low Basal	High Surge	977.028	506.897	-0.946708	0.0002
XLOC_019095	XLOC_019095	-	chr23:5123401-5124095	Low Basal	High Surge	54.5637	25.267	-1.11069	0.0002
XLOC_019220	XLOC_019220	ENSMGAT00000001865.1,ENSMGAT00000019521.1	chr24:1636925-1643125	Low Basal	High Surge	178.477	98.1187	-0.863141	0.0002
XLOC_019320	XLOC_019320	-	chr24:2933352-2934051	Low Basal	High Surge	0.394093	0	#NAME?	0.0002
XLOC_020186	XLOC_020186	ENSMGAT00000001478.2,ENSMGAT00000020903.1	chr28:549677-561640	Low Basal	High Surge	225.129	115.418	-0.96388	0.0002
XLOC_020718	XLOC_020718	ENSMGAT00000005010.2	chr29:4805112-4812394	Low Basal	High Surge	69.3525	36.7956	-0.914415	0.0002
XLOC_021719	XLOC_021719	ENSMGAT00000014063.2	chr3:86520220-86682215	Low Basal	High Surge	34.6828	18.7858	-0.884578	0.0002
XLOC_021755	XLOC_021755	ENSMGAT00000014432.2,ENSMGAT00000020949.1	chr3:92344417-92362882	Low Basal	High Surge	5.09008	11.9331	1.2292	0.0002
XLOC_023068	XLOC_023068	-	chr3:82036877-82036927	Low Basal	High Surge	0	2200.05	inf	0.0002
XLOC_023476	XLOC_023476	-	chr30:3666983-3667406	Low Basal	High Surge	4393.63	2300.21	-0.93365	0.0002
XLOC_025213	XLOC_025213	-	chr4:43743166-43743842	Low Basal	High Surge	10.018	3.66451	-1.4509	0.0002
XLOC_025440	XLOC_025440	-	chr4:57203304-57207663	Low Basal	High Surge	0.110335	0.556429	2.33431	0.0002
XLOC_025897	XLOC_025897	ENSMGAT00000010957.2	chr5:17119912-17125533	Low Basal	High Surge	92.6634	49.0466	-0.917845	0.0002
XLOC_026502	XLOC_026502	ENSMGAT00000012461.2	chr5:24673219-24677345	Low Basal	High Surge	79.5143	42.7825	-0.894194	0.0002
XLOC_026597	XLOC_026597	ENSMGAT00000018905.1	chr5:37171759-37188476	Low Basal	High Surge	63.2704	113.287	0.84038	0.0002
XLOC_032905	XLOC_032905	-	chrUn_GL424096:60-363	Low Basal	High Surge	2.5603	0	#NAME?	0.0002
XLOC_033248	XLOC_033248	-	chrUn_GL424730:72-215	Low Basal	High Surge	699.167	245.742	-1.50849	0.0002
XLOC_033733	XLOC_033733	ENSMGAT00000007221.1	chrUn_GL425738:2814-5675	Low Basal	High Surge	330.467	186.228	-0.827432	0.0002
XLOC_033849	XLOC_033849	-	chrUn_GL425970:269-977	Low Basal	High Surge	337.663	181.256	-0.897559	0.0002
XLOC_033984	XLOC_033984	ENSMGAT00000008173.1	chrUn_GL426236:339-1104	Low Basal	High Surge	2234.65	1102.9	-1.01874	0.0002
XLOC_034034	XLOC_034034	ENSMGAT00000008292.2	chrUn_GL426338:0-914	Low Basal	High Surge	122.871	64.6491	-0.926444	0.0002
XLOC_036421	XLOC_036421	ENSMGAT00000007820.1	chrZ:54046635-54047932	Low Basal	High Surge	23.5347	53.6797	1.18959	0.0002
XLOC_037321	XLOC_037321	-	chrZ:24638816-24643732	Low Basal	High Surge	0.262833	0.865847	1.71997	0.0002
XLOC_037548	XLOC_037548	-	chrZ:33598234-33598587	Low Basal	High Surge	0	1.43282	inf	0.0002
XLOC_037638	XLOC_037638	-	chrZ:35864398-35865760	Low Basal	High Surge	0.971981	3.19203	1.71548	0.0002
XLOC_003156	XLOC_003156	-	chr1:38196150-38196742	High Basal	High Surge	0	0.542512	inf	0.0002
XLOC_004101	XLOC_004101	-	chr1:85278020-85278428	High Basal	High Surge	0.82206	0	#NAME?	0.0002
XLOC_005381	XLOC_005381	-	chr1:146497595-146497933	High Basal	High Surge	2.02538	0	#NAME?	0.0002
XLOC_007632	XLOC_007632	-	chr11:919011-1033699	High Basal	High Surge	0.444073	1.34766	1.60159	0.0002
XLOC_008854	XLOC_008854	-	chr12:3857006-3887821	High Basal	High Surge	93.8345	196.571	1.06686	0.0002
XLOC_010285	XLOC_010285	ENSMGAT00000007517.2	chr14:9345838-9355724	High Basal	High Surge	78.7549	43.6992	-0.849764	0.0002
XLOC_011281	XLOC_011281	ENSMGAT00000008036.1	chr15:13216397-13220411	High Basal	High Surge	378.09	203.806	-0.891535	0.0002
XLOC_011778	XLOC_011778	ENSMGAT00000007170.1	chr16:7052642-7057033	High Basal	High Surge	52.0993	15.8907	-1.71308	0.0002
XLOC_013978	XLOC_013978	-	chr2:62763684-62779439	High Basal	High Surge	1.66686	5.52826	1.72969	0.0002
XLOC_015130	XLOC_015130	-	chr2:5838883-5839436	High Basal	High Surge	0.4774	0	#NAME?	0.0002
XLOC_015260	XLOC_015260	-	chr2:12068474-12068926	High Basal	High Surge	0.721334	0	#NAME?	0.0002
XLOC_015345	XLOC_015345	-	chr2:16416028-16416437	High Basal	High Surge	0.802919	0	#NAME?	0.0002
XLOC_016281	XLOC_016281	-	chr2:61268093-61268379	High Basal	High Surge	38.3317	108.573	1.50205	0.0002
XLOC_021631	XLOC_021631	ENSMGAT00000017763.1	chr3:69966150-69987156	High Basal	High Surge	20.2485	45.3625	1.16368	0.0002
XLOC_023068	XLOC_023068	-	chr3:82036877-82036927	High Basal	High Surge	0	2200.05	inf	0.0002
XLOC_025225	XLOC_025225	-	chr4:45280431-45280963	High Basal	High Surge	0	0.547106	inf	0.0002
XLOC_029098	XLOC_029098	-	chr6:28058450-28059109	High Basal	High Surge	0	0.478188	inf	0.0002
XLOC_034929	XLOC_034929	-	chrUn_GL428833:92-461	High Basal	High Surge	1.09191	0	#NAME?	0.0002
XLOC_036012	XLOC_036012	ENSMGAT00000018897.1	chrZ:295907-296709	High Basal	High Surge	103.772	264.586	1.35032	0.0002
XLOC_037028	XLOC_037028	-	chrZ:13708118-13711819	High Basal	High Surge	2.38907	5.1653	1.1124	0.0002
XLOC_000677	XLOC_000677	-	chr1:89588957-89589884	Low Basal	High Basal	178.83	92.1338	-0.956789	0.00025
XLOC_001353	XLOC_001353	ENSMGAT00000005865.2	chr1:7336967-7387411	Low Basal	High Basal	240.383	121.872	-0.979973	0.00025
XLOC_005847	XLOC_005847	-	chr1:165206605-165206828	Low Basal	High Basal	2845.17	1547.68	-0.878405	0.00025
XLOC_010365	XLOC_010365	ENSMGAT00000011095.2	chr14:18312130-18437845	Low Basal	High Basal	0.725088	0.212081	-1.77354	0.00025
XLOC_010787	XLOC_010787	-	chr14:9253102-9253303	Low Basal	High Basal	0	7.6828	inf	0.00025
XLOC_012455	XLOC_012455	ENSMGAT00000017373.2	chr17:4671624-4672135	Low Basal	High Basal	7634.77	3907.71	-0.966259	0.00025
XLOC_013601	XLOC_013601	-	chr2:7789992-7798502	Low Basal	High Basal	3.60177	1.46072	-1.30203	0.00025
XLOC_017788	XLOC_017788	ENSMGAT00000002457.2	chr21:1157051-1382564	Low Basal	High Basal	44.1144	17.2754	-1.35253	0.00025
XLOC_020703	XLOC_020703	ENSMGAT00000003983.2	chr29:4509764-4520886	Low Basal	High Basal	176.636	97.043	-0.864085	0.00025
XLOC_023352	XLOC_023352	ENSMGAT00000006097.2	chr30:3558641-3600341	Low Basal	High Basal	2.69282	1.11632	-1.27036	0.00025
XLOC_025950	XLOC_025950	ENSMGAT00000017724.1	chr5:24698515-24704210	Low Basal	High Basal	55.0187	29.5329	-0.897602	0.00025
XLOC_027380	XLOC_027380	-	chr5:29382285-29382658	Low Basal	High Basal	0	0.872492	inf	0.00025
XLOC_027657	XLOC_027657	-	chr5:40919268-40919855	Low Basal	High Basal	0.473846	0	#NAME?	0.00025
XLOC_029949	XLOC_029949	-	chr7:14027541-14034137	Low Basal	High Basal	0	0.486172	inf	0.00025
XLOC_032286	XLOC_032286	ENSMGAT00000001222.2	chr9:697565-736141	Low Basal	High Basal	9.32652	4.78155	-0.963859	0.00025
XLOC_033742	XLOC_033742	ENSMGAT00000007232.1	chrUn_GL425758:157-1631	Low Basal	High Basal	0.409481	0	#NAME?	0.00025
XLOC_034445	XLOC_034445	-	chrUn_GL427592:288-1149	Low Basal	High Basal	189.177	95.3453	-0.988502	0.00025
XLOC_035633	XLOC_035633	-	chrZ:24057148-24057727	Low Basal	High Basal	742.605	276.405	-1.42581	0.00025
XLOC_005112	XLOC_005112	-	chr1:134514197-134518315	Low Basal	Low Surge	0.171464	0.651793	1.92651	0.00025
XLOC_005526	XLOC_005526	-	chr1:152726281-152729140	Low Basal	Low Surge	0.322451	1.09406	1.76254	0.00025
XLOC_005586	XLOC_005586	-	chr1:153067574-153070632	Low Basal	Low Surge	0.143794	0.836465	2.5403	0.00025
XLOC_005597	XLOC_005597	-	chr1:153123630-153125102	Low Basal	Low Surge	0.300421	1.69972	2.50024	0.00025
XLOC_006668	XLOC_006668	ENSMGAT00000012081.1,ENSMGAT00000012087.1	chr10:22761579-22781967	Low Basal	Low Surge	23.1173	11.0952	-1.05903	0.00025
XLOC_011584	XLOC_011584	-	chr15:14929594-14933639	Low Basal	Low Surge	1.14318	2.40067	1.07038	0.00025
XLOC_012074	XLOC_012074	ENSMGAT00000009922.2	chr16:12683007-12684980	Low Basal	Low Surge	72.4578	38.4281	-0.914981	0.00025
XLOC_012642	XLOC_012642	ENSMGAT00000002095.2	chr17:2635033-2643645	Low Basal	Low Surge	66.4779	30.53	-1.12265	0.00025
XLOC_012973	XLOC_012973	-	chr17:7155617-7157942	Low Basal	Low Surge	6.73163	3.2319	-1.05857	0.00025
XLOC_013089	XLOC_013089	ENSMGAT00000009391.2	chr19:1792497-1794008	Low Basal	Low Surge	325.699	139.402	-1.22429	0.00025
XLOC_013256	XLOC_013256	ENSMGAT00000017682.1	chr19:872605-873455	Low Basal	Low Surge	461.017	247.513	-0.897318	0.00025
XLOC_015169	XLOC_015169	-	chr2:7449318-7449838	Low Basal	Low Surge	2.89128	10.0272	1.79415	0.00025
XLOC_016310	XLOC_016310	-	chr2:62690623-62693088	Low Basal	Low Surge	0.894034	2.3746	1.40928	0.00025
XLOC_016536	XLOC_016536	-	chr2:77335788-77341589	Low Basal	Low Surge	0.412784	1.02011	1.30526	0.00025
XLOC_016739	XLOC_016739	-	chr2:87691793-87698404	Low Basal	Low Surge	0.931861	2.00178	1.1031	0.00025
XLOC_018235	XLOC_018235	ENSMGAT00000006517.2,ENSMGAT00000020830.1	chr22:8939298-8956705	Low Basal	Low Surge	36.122	19.5499	-0.885717	0.00025
XLOC_018302	XLOC_018302	ENSMGAT00000009623.1	chr22:11403015-11412588	Low Basal	Low Surge	2.32874	0.805548	-1.53151	0.00025
XLOC_020125	XLOC_020125	-	chr27:130692-132212	Low Basal	Low Surge	4.60702	1.73114	-1.41211	0.00025
XLOC_020186	XLOC_020186	ENSMGAT00000001478.2,ENSMGAT00000020903.1	chr28:549677-561640	Low Basal	Low Surge	225.129	123.837	-0.862305	0.00025
XLOC_021325	XLOC_021325	ENSMGAT00000002869.1	chr3:7083171-7084938	Low Basal	Low Surge	2173.39	1115.04	-0.962849	0.00025
XLOC_021782	XLOC_021782	ENSMGAT00000014615.1,ENSMGAT00000018341.1	chr3:99554507-99577219	Low Basal	Low Surge	424.606	244.361	-0.797108	0.00025
XLOC_024611	XLOC_024611	-	chr4:5219041-5224555	Low Basal	Low Surge	0.453017	1.10968	1.29251	0.00025
XLOC_028143	XLOC_028143	-	chr6:23725916-23773255	Low Basal	Low Surge	20.4312	59.9466	1.55291	0.00025
XLOC_031498	XLOC_031498	-	chr8:5422664-5424636	Low Basal	Low Surge	3.93617	7.91607	1.00799	0.00025
XLOC_032319	XLOC_032319	ENSMGAT00000002842.2	chr9:2289660-2298699	Low Basal	Low Surge	2.99639	1.02002	-1.55463	0.00025
XLOC_033040	XLOC_033040	ENSMGAT00000010936.2	chrUn_GL424372:73-1058	Low Basal	Low Surge	582.033	293.928	-0.985639	0.00025
XLOC_034116	XLOC_034116	ENSMGAT00000008621.2	chrUn_GL426515:1-1174	Low Basal	Low Surge	485.667	262.402	-0.88819	0.00025
XLOC_034506	XLOC_034506	-	chrUn_GL427751:786-832	Low Basal	Low Surge	0	3228.12	inf	0.00025
XLOC_037143	XLOC_037143	-	chrZ:19690400-19692578	Low Basal	Low Surge	2.74945	6.06953	1.14244	0.00025
XLOC_037745	XLOC_037745	-	chrZ:37869858-37870180	Low Basal	Low Surge	12.6934	41.0602	1.69366	0.00025
XLOC_001013	XLOC_001013	ENSMGAT00000017464.1	chr1:158233520-158236823	High Basal	Low Surge	26.9929	46.7435	0.792187	0.00025
XLOC_001322	XLOC_001322	ENSMGAT00000003387.1	chr1:1027395-1033921	High Basal	Low Surge	8.98635	4.53334	-0.987161	0.00025
XLOC_007783	XLOC_007783	-	chr11:15288096-15296827	High Basal	Low Surge	766.49	344.717	-1.15285	0.00025
XLOC_008892	XLOC_008892	ENSMGAT00000008020.2	chr12:10239146-10266208	High Basal	Low Surge	7.12718	3.57231	-0.996475	0.00025
XLOC_011023	XLOC_011023	ENSMGAT00000017362.2	chr15:9726265-9727297	High Basal	Low Surge	4.4348	0.72031	-2.62218	0.00025
XLOC_011491	XLOC_011491	-	chr15:9340147-9340575	High Basal	Low Surge	0.722599	0	#NAME?	0.00025
XLOC_016470	XLOC_016470	-	chr2:72955644-72955921	High Basal	Low Surge	1.90189	0	#NAME?	0.00025
XLOC_016737	XLOC_016737	-	chr2:87676655-87680157	High Basal	Low Surge	1.22061	2.86233	1.22958	0.00025
XLOC_016782	XLOC_016782	-	chr2:90877635-90878092	High Basal	Low Surge	0.469506	0	#NAME?	0.00025
XLOC_019150	XLOC_019150	ENSMGAT00000001084.2	chr24:950055-954859	High Basal	Low Surge	770.11	441.512	-0.802611	0.00025
XLOC_021665	XLOC_021665	-	chr3:75204622-75233407	High Basal	Low Surge	2.48973	0.917871	-1.43963	0.00025
XLOC_024946	XLOC_024946	-	chr4:25868445-25868650	High Basal	Low Surge	4.2351	0	#NAME?	0.00025
XLOC_030313	XLOC_030313	-	chr7:11495669-11497876	High Basal	Low Surge	3.9945	8.30139	1.05534	0.00025
XLOC_034181	XLOC_034181	-	chrUn_GL426714:55-137	High Basal	Low Surge	77.0286	0	#NAME?	0.00025
XLOC_035584	XLOC_035584	ENSMGAT00000019658.1	chrZ:15780039-15780865	High Basal	Low Surge	12.028	47.301	1.97547	0.00025
XLOC_037709	XLOC_037709	-	chrZ:37576149-37579324	High Basal	Low Surge	4.30916	8.28336	0.942809	0.00025
XLOC_004702	XLOC_004702	-	chr1:115076078-115076619	Low Basal	High Surge	0	0.610648	inf	0.00025
XLOC_008974	XLOC_008974	ENSMGAT00000011511.2	chr12:19642751-19655152	Low Basal	High Surge	16.573	8.14147	-1.02547	0.00025
XLOC_009545	XLOC_009545	ENSMGAT00000008810.1	chr13:18630487-18632737	Low Basal	High Surge	147.998	76.4883	-0.95227	0.00025
XLOC_009622	XLOC_009622	ENSMGAT00000011493.1	chr13:1755908-1758780	Low Basal	High Surge	171.81	95.4898	-0.847394	0.00025
XLOC_011315	XLOC_011315	ENSMGAT00000009414.1	chr15:15706935-15735844	Low Basal	High Surge	86.0363	158.053	0.877393	0.00025
XLOC_012542	XLOC_012542	ENSMGAT00000008448.2	chr17:8447910-8470861	Low Basal	High Surge	5836.43	2538.42	-1.20116	0.00025
XLOC_012998	XLOC_012998	-	chr17:8896297-8899668	Low Basal	High Surge	2.04364	4.56507	1.15949	0.00025
XLOC_014044	XLOC_014044	ENSMGAT00000015288.2	chr2:74709973-74718179	Low Basal	High Surge	66.6227	33.7305	-0.981961	0.00025
XLOC_014239	XLOC_014239	ENSMGAT00000015885.2	chr2:110665600-110669043	Low Basal	High Surge	2339.69	1180	-0.987527	0.00025
XLOC_015844	XLOC_015844	-	chr2:41258939-41259742	Low Basal	High Surge	1.66495	5.54142	1.73477	0.00025
XLOC_016780	XLOC_016780	-	chr2:90677661-90678545	Low Basal	High Surge	1.05862	3.96918	1.90665	0.00025
XLOC_019870	XLOC_019870	-	chr26:4645511-4651005	Low Basal	High Surge	1525.66	832.868	-0.873277	0.00025
XLOC_021044	XLOC_021044	ENSMGAT00000010530.2	chr3:50688665-50691445	Low Basal	High Surge	81.1483	39.6717	-1.03245	0.00025
XLOC_021455	XLOC_021455	-	chr3:35192346-35198235	Low Basal	High Surge	8.34621	4.13501	-1.01323	0.00025
XLOC_022463	XLOC_022463	-	chr3:40256765-40259648	Low Basal	High Surge	0.472657	1.41287	1.57976	0.00025
XLOC_025784	XLOC_025784	ENSMGAT00000005269.2	chr5:6274514-6286957	Low Basal	High Surge	110.849	61.1229	-0.858809	0.00025
XLOC_025793	XLOC_025793	ENSMGAT00000005506.2	chr5:6528273-6530053	Low Basal	High Surge	117.475	63.3114	-0.891818	0.00025
XLOC_026203	XLOC_026203	ENSMGAT00000015330.2	chr5:57761723-57805862	Low Basal	High Surge	46.2826	25.78	-0.844222	0.00025
XLOC_029059	XLOC_029059	-	chr6:23880324-23882738	Low Basal	High Surge	3.84427	8.44838	1.13596	0.00025
XLOC_030911	XLOC_030911	ENSMGAT00000010775.2	chr8:24417349-24495674	Low Basal	High Surge	40.8809	21.7893	-0.907806	0.00025
XLOC_031181	XLOC_031181	ENSMGAT00000018458.1	chr8:16526747-16528635	Low Basal	High Surge	460.004	252.204	-0.867056	0.00025
XLOC_031735	XLOC_031735	-	chr8:14976875-14980032	Low Basal	High Surge	0.170919	0.724409	2.08349	0.00025
XLOC_033191	XLOC_033191	ENSMGAT00000003826.1	chrUn_GL424620:0-2816	Low Basal	High Surge	297.266	165.666	-0.843478	0.00025
XLOC_033304	XLOC_033304	ENSMGAT00000020142.1	chrUn_GL424843:1-1264	Low Basal	High Surge	628.36	261.936	-1.26237	0.00025
XLOC_034102	XLOC_034102	ENSMGAT00000008550.2	chrUn_GL426484:0-1338	Low Basal	High Surge	133.302	69.368	-0.942353	0.00025
XLOC_034418	XLOC_034418	ENSMGAT00000009270.2	chrUn_GL427539:163-1703	Low Basal	High Surge	16.8432	7.01861	-1.26291	0.00025
XLOC_034632	XLOC_034632	-	chrUn_GL428155:0-1007	Low Basal	High Surge	7.77043	2.44211	-1.66987	0.00025
XLOC_035156	XLOC_035156	ENSMGAT00000018111.1	chrUn_GL429381:2262-3642	Low Basal	High Surge	39.9759	20.5599	-0.959296	0.00025
XLOC_035384	XLOC_035384	ENSMGAT00000001393.2	chrUn_GL429732:3626-12720	Low Basal	High Surge	203.778	107.277	-0.925665	0.00025
XLOC_036407	XLOC_036407	ENSMGAT00000019486.1	chrZ:49993637-49995044	Low Basal	High Surge	21.6801	43.9183	1.01845	0.00025
XLOC_036694	XLOC_036694	-	chrZ:4214121-4216971	Low Basal	High Surge	0.992058	2.57431	1.37569	0.00025
XLOC_036810	XLOC_036810	-	chrZ:6666285-6667631	Low Basal	High Surge	1.29829	3.62662	1.48201	0.00025
XLOC_037745	XLOC_037745	-	chrZ:37869858-37870180	Low Basal	High Surge	12.6934	42.967	1.75915	0.00025
XLOC_038555	XLOC_038555	-	chrZ:74635024-74636252	Low Basal	High Surge	3.94077	1.0201	-1.94977	0.00025
XLOC_004702	XLOC_004702	-	chr1:115076078-115076619	High Basal	High Surge	0	0.610648	inf	0.00025
XLOC_009194	XLOC_009194	-	chr12:10315200-10319686	High Basal	High Surge	0.332062	0.922786	1.47454	0.00025
XLOC_012626	XLOC_012626	ENSMGAT00000000218.1	chr17:434516-435753	High Basal	High Surge	4.0405	0.421578	-3.26066	0.00025
XLOC_015234	XLOC_015234	-	chr2:9363260-9363559	High Basal	High Surge	49.3764	128.933	1.38472	0.00025
XLOC_015965	XLOC_015965	-	chr2:45210395-45211226	High Basal	High Surge	1.24576	4.66325	1.9043	0.00025
XLOC_018063	XLOC_018063	-	chr21:7035173-7035991	High Basal	High Surge	1.9643	5.71628	1.54106	0.00025
XLOC_023474	XLOC_023474	ENSMGAT00000006186.2	chr30:3628998-3638280	High Basal	High Surge	34.6104	69.202	0.999607	0.00025
XLOC_025369	XLOC_025369	-	chr4:52051940-52053649	High Basal	High Surge	1.21986	3.62798	1.57245	0.00025
XLOC_027079	XLOC_027079	-	chr5:13214260-13214642	High Basal	High Surge	2.27552	14.2652	2.64823	0.00025
XLOC_027380	XLOC_027380	-	chr5:29382285-29382658	High Basal	High Surge	0.872492	0	#NAME?	0.00025
XLOC_031503	XLOC_031503	-	chr8:5564650-5565236	High Basal	High Surge	0	0.616343	inf	0.00025
XLOC_037527	XLOC_037527	-	chrZ:32277071-32277530	High Basal	High Surge	0.628596	0	#NAME?	0.00025
XLOC_038459	XLOC_038459	-	chrZ:70086494-70087425	High Basal	High Surge	2.20473	6.25942	1.50543	0.00025
XLOC_002294	XLOC_002294	ENSMGAT00000016804.1,ENSMGAT00000016805.2	chr1:161277139-161281642	Low Basal	High Basal	1853.62	1012.2	-0.87285	0.0003
XLOC_008122	XLOC_008122	ENSMGAT00000012023.1	chr11:23102051-23136084	Low Basal	High Basal	17.1614	8.73543	-0.974219	0.0003
XLOC_010455	XLOC_010455	ENSMGAT00000004803.2	chr14:3203392-3204414	Low Basal	High Basal	1240.01	722.735	-0.778815	0.0003
XLOC_010920	XLOC_010920	-	chr14:17205835-17206353	Low Basal	High Basal	0.596004	0	#NAME?	0.0003
XLOC_019455	XLOC_019455	ENSMGAT00000004745.2	chr25:4266319-4267467	Low Basal	High Basal	1956.35	949.918	-1.04229	0.0003
XLOC_021023	XLOC_021023	-	chr3:46648124-46653920	Low Basal	High Basal	125.542	248.389	0.984433	0.0003
XLOC_026203	XLOC_026203	ENSMGAT00000015330.2	chr5:57761723-57805862	Low Basal	High Basal	46.2826	25.6235	-0.853002	0.0003
XLOC_027308	XLOC_027308	-	chr5:25965506-25965855	Low Basal	High Basal	1.35732	0	#NAME?	0.0003
XLOC_028119	XLOC_028119	ENSMGAT00000009201.1	chr6:20805086-20807675	Low Basal	High Basal	130.899	254.991	0.961991	0.0003
XLOC_033673	XLOC_033673	-	chrUn_GL425593:927-1282	Low Basal	High Basal	2.88471	0	#NAME?	0.0003
XLOC_035393	XLOC_035393	-	chrUn_GL429732:34539-36799	Low Basal	High Basal	0.365044	1.8038	2.3049	0.0003
XLOC_035593	XLOC_035593	-	chrZ:17191753-17192612	Low Basal	High Basal	19.2022	6.14683	-1.64336	0.0003
XLOC_037426	XLOC_037426	-	chrZ:29226456-29227658	Low Basal	High Basal	1.27445	3.71315	1.54277	0.0003
XLOC_003288	XLOC_003288	-	chr1:43301462-43301631	Low Basal	Low Surge	21689.2	12457.5	-0.799961	0.0003
XLOC_003962	XLOC_003962	-	chr1:79061836-79062067	Low Basal	Low Surge	0	10.7209	inf	0.0003
XLOC_003993	XLOC_003993	-	chr1:79664189-79665904	Low Basal	Low Surge	7.87952	15.0547	0.934038	0.0003
XLOC_005312	XLOC_005312	-	chr1:146105563-146110341	Low Basal	Low Surge	0.972257	2.13124	1.13228	0.0003
XLOC_006763	XLOC_006763	ENSMGAT00000002099.2	chr10:3048200-3050667	Low Basal	Low Surge	291.639	165.826	-0.814512	0.0003
XLOC_010391	XLOC_010391	ENSMGAT00000018791.1	chr14:7933-10477	Low Basal	Low Surge	182.181	90.8092	-1.00446	0.0003
XLOC_012617	XLOC_012617	ENSMGAT00000000800.1	chr17:43161-56636	Low Basal	Low Surge	114.469	63.3855	-0.852736	0.0003
XLOC_015965	XLOC_015965	-	chr2:45210395-45211226	Low Basal	Low Surge	0.791972	3.10546	1.97128	0.0003
XLOC_016232	XLOC_016232	-	chr2:57956362-57958731	Low Basal	Low Surge	0.787956	2.00426	1.34689	0.0003
XLOC_016995	XLOC_016995	-	chr2:109997941-109998517	Low Basal	Low Surge	0.561627	4.79295	3.09323	0.0003
XLOC_017329	XLOC_017329	ENSMGAT00000006840.1	chr20:5484655-5486616	Low Basal	Low Surge	112.873	62.2971	-0.857463	0.0003
XLOC_018149	XLOC_018149	ENSMGAT00000001547.1	chr22:951675-954103	Low Basal	Low Surge	20.4114	9.24562	-1.14254	0.0003
XLOC_018242	XLOC_018242	ENSMGAT00000006850.2	chr22:9245642-9255574	Low Basal	Low Surge	27.3767	15.8586	-0.787688	0.0003
XLOC_019018	XLOC_019018	-	chr23:5874781-5880931	Low Basal	Low Surge	1.88617	0.651216	-1.53425	0.0003
XLOC_019813	XLOC_019813	ENSMGAT00000000707.2	chr26:42185-51700	Low Basal	Low Surge	184.331	106.371	-0.793195	0.0003
XLOC_020483	XLOC_020483	-	chr28:4053782-4054146	Low Basal	Low Surge	0	1.48369	inf	0.0003
XLOC_020718	XLOC_020718	ENSMGAT00000005010.2	chr29:4805112-4812394	Low Basal	Low Surge	69.3525	38.586	-0.845871	0.0003
XLOC_021606	XLOC_021606	ENSMGAT00000012620.1	chr3:65412289-65424956	Low Basal	Low Surge	12.7474	7.12301	-0.839643	0.0003
XLOC_028324	XLOC_028324	ENSMGAT00000001356.2	chr6:167727-197773	Low Basal	Low Surge	82.2074	49.1259	-0.742785	0.0003
XLOC_035343	XLOC_035343	ENSMGAT00000011803.1	chrUn_GL429722:81234-88138	Low Basal	Low Surge	1.47014	0.359702	-2.03108	0.0003
XLOC_035995	XLOC_035995	ENSMGAT00000010180.2	chrZ:80440651-80452744	Low Basal	Low Surge	622.85	328.414	-0.923371	0.0003
XLOC_036177	XLOC_036177	-	chrZ:20433407-20434500	Low Basal	Low Surge	15.2594	42.5356	1.47897	0.0003
XLOC_036770	XLOC_036770	-	chrZ:6494210-6497018	Low Basal	Low Surge	3.67183	7.18999	0.969491	0.0003
XLOC_037163	XLOC_037163	-	chrZ:19919679-19920801	Low Basal	Low Surge	0.255798	2.37761	3.21643	0.0003
XLOC_037168	XLOC_037168	-	chrZ:19939742-19941346	Low Basal	Low Surge	0.414774	1.8321	2.1431	0.0003
XLOC_037440	XLOC_037440	-	chrZ:29708083-29709905	Low Basal	Low Surge	0.788362	2.09374	1.40916	0.0003
XLOC_003962	XLOC_003962	-	chr1:79061836-79062067	High Basal	Low Surge	0	10.7209	inf	0.0003
XLOC_007632	XLOC_007632	-	chr11:919011-1033699	High Basal	Low Surge	0.444073	1.88908	2.08881	0.0003
XLOC_016894	XLOC_016894	-	chr2:99373253-99373999	High Basal	Low Surge	8.16097	18.2381	1.16014	0.0003
XLOC_019020	XLOC_019020	ENSMGAT00000007074.2	chr23:5894669-5903404	High Basal	Low Surge	236.981	140.039	-0.758944	0.0003
XLOC_020483	XLOC_020483	-	chr28:4053782-4054146	High Basal	Low Surge	0	1.48369	inf	0.0003
XLOC_028609	XLOC_028609	ENSMGAT00000018060.1	chr6:45373358-45375388	High Basal	Low Surge	2.25298	0.735751	-1.61455	0.0003
XLOC_032919	XLOC_032919	-	chrUn_GL424125:932-1610	High Basal	Low Surge	5.33463	1.23522	-2.11062	0.0003
XLOC_034387	XLOC_034387	-	chrUn_GL427451:14-1667	High Basal	Low Surge	84.3882	47.1512	-0.839747	0.0003
XLOC_036994	XLOC_036994	-	chrZ:11413130-11414206	High Basal	Low Surge	1.69762	4.7972	1.49868	0.0003
XLOC_000342	XLOC_000342	ENSMGAT00000013827.2	chr1:51525060-51535142	Low Basal	High Surge	393.652	213.944	-0.879688	0.0003
XLOC_001301	XLOC_001301	ENSMGAT00000011564.2	chr1:155910-175382	Low Basal	High Surge	17.3271	6.9581	-1.31626	0.0003
XLOC_002725	XLOC_002725	-	chr1:11273341-11278823	Low Basal	High Surge	0.430082	1.13752	1.40321	0.0003
XLOC_004432	XLOC_004432	-	chr1:102523548-102526787	Low Basal	High Surge	2.90454	5.93737	1.03152	0.0003
XLOC_005314	XLOC_005314	-	chr1:146119109-146124309	Low Basal	High Surge	0.824944	1.93861	1.23265	0.0003
XLOC_008054	XLOC_008054	ENSMGAT00000010102.1	chr11:15853829-15858417	Low Basal	High Surge	41.9865	21.3628	-0.974822	0.0003
XLOC_008122	XLOC_008122	ENSMGAT00000012023.1	chr11:23102051-23136084	Low Basal	High Surge	17.1614	9.11365	-0.913069	0.0003
XLOC_009689	XLOC_009689	ENSMGAT00000017507.1	chr13:7877366-8170636	Low Basal	High Surge	631.106	355.886	-0.826468	0.0003
XLOC_010920	XLOC_010920	-	chr14:17205835-17206353	Low Basal	High Surge	0.596004	0	#NAME?	0.0003
XLOC_010938	XLOC_010938	-	chr14:19144194-19144655	Low Basal	High Surge	0	0.7226	inf	0.0003
XLOC_011121	XLOC_011121	ENSMGAT00000009924.1	chr15:16653757-16675722	Low Basal	High Surge	47.1361	23.4681	-1.00613	0.0003
XLOC_011555	XLOC_011555	-	chr15:13147093-13150599	Low Basal	High Surge	0.983692	0.295353	-1.73577	0.0003
XLOC_011786	XLOC_011786	ENSMGAT00000007587.2	chr16:7326796-7328584	Low Basal	High Surge	17.537	7.20306	-1.28372	0.0003
XLOC_012596	XLOC_012596	ENSMGAT00000011020.1,ENSMGAT00000011072.2	chr17:11596888-11611843	Low Basal	High Surge	142.422	69.8181	-1.02849	0.0003
XLOC_013029	XLOC_013029	-	chr17:11522618-11523380	Low Basal	High Surge	206.869	111.873	-0.886858	0.0003
XLOC_013216	XLOC_013216	ENSMGAT00000009331.2	chr19:9560779-9562737	Low Basal	High Surge	166.705	88.5212	-0.913203	0.0003
XLOC_013486	XLOC_013486	-	chr19:8126958-8128502	Low Basal	High Surge	4.22911	9.59721	1.18226	0.0003
XLOC_013650	XLOC_013650	-	chr2:15826752-15829407	Low Basal	High Surge	1141.71	636.41	-0.843173	0.0003
XLOC_013758	XLOC_013758	ENSMGAT00000012108.2	chr2:30666032-30672602	Low Basal	High Surge	28.3448	15.1475	-0.903999	0.0003
XLOC_017102	XLOC_017102	ENSMGAT00000003319.2,ENSMGAT00000018755.1	chr20:1978280-1989046	Low Basal	High Surge	51.0349	21.2107	-1.26669	0.0003
XLOC_017135	XLOC_017135	ENSMGAT00000004730.2	chr20:4486113-4499862	Low Basal	High Surge	30.921	15.8647	-0.962761	0.0003
XLOC_017329	XLOC_017329	ENSMGAT00000006840.1	chr20:5484655-5486616	Low Basal	High Surge	112.873	61.2407	-0.882138	0.0003
XLOC_018585	XLOC_018585	-	chr22:5534427-5535157	Low Basal	High Surge	0.343609	0	#NAME?	0.0003
XLOC_021205	XLOC_021205	-	chr3:82857869-82863871	Low Basal	High Surge	5.69327	11.5958	1.02627	0.0003
XLOC_021239	XLOC_021239	ENSMGAT00000017789.1	chr3:90482512-90483082	Low Basal	High Surge	25.6613	10.8737	-1.23875	0.0003
XLOC_022868	XLOC_022868	-	chr3:66027964-66030177	Low Basal	High Surge	0.532125	1.88911	1.82787	0.0003
XLOC_023787	XLOC_023787	ENSMGAT00000010404.2	chr4:31291595-31300673	Low Basal	High Surge	33.3783	17.7883	-0.907981	0.0003
XLOC_025010	XLOC_025010	-	chr4:31454618-31454968	Low Basal	High Surge	1.35548	0	#NAME?	0.0003
XLOC_029903	XLOC_029903	ENSMGAT00000020218.1	chr7:9885020-9890459	Low Basal	High Surge	0.721637	2.64669	1.87484	0.0003
XLOC_030287	XLOC_030287	-	chr7:9920067-9921383	Low Basal	High Surge	0.853284	2.88779	1.75887	0.0003
XLOC_032210	XLOC_032210	ENSMGAT00000006078.1	chr9:11111817-11121891	Low Basal	High Surge	108.265	194.997	0.848889	0.0003
XLOC_032991	XLOC_032991	-	chrUn_GL424281:0-637	Low Basal	High Surge	10.4559	3.96425	-1.3992	0.0003
XLOC_033435	XLOC_033435	-	chrUn_GL425128:0-643	Low Basal	High Surge	34.8327	15.5998	-1.15892	0.0003
XLOC_034313	XLOC_034313	ENSMGAT00000015833.2,ENSMGAT00000015834.2	chrUn_GL427266:566-1643	Low Basal	High Surge	621.716	355.247	-0.807434	0.0003
XLOC_034589	XLOC_034589	-	chrUn_GL427990:1-1079	Low Basal	High Surge	1.19291	4.43822	1.89549	0.0003
XLOC_035579	XLOC_035579	ENSMGAT00000004007.2	chrZ:14591292-14602437	Low Basal	High Surge	1.83932	4.95682	1.43024	0.0003
XLOC_036243	XLOC_036243	-	chrZ:28009969-28014376	Low Basal	High Surge	8.25646	20.1633	1.28814	0.0003
XLOC_036470	XLOC_036470	-	chrZ:62951075-62952775	Low Basal	High Surge	30.7025	15.4922	-0.986813	0.0003
XLOC_036855	XLOC_036855	-	chrZ:6998024-6999042	Low Basal	High Surge	1.18459	4.08593	1.78627	0.0003
XLOC_037516	XLOC_037516	-	chrZ:31931884-31932519	Low Basal	High Surge	0	0.576729	inf	0.0003
XLOC_002478	XLOC_002478	ENSMGAT00000017139.2	chr1:198345218-198397896	High Basal	High Surge	6.21749	12.8565	1.0481	0.0003
XLOC_002605	XLOC_002605	-	chr1:5940859-5941105	High Basal	High Surge	0	9.52037	inf	0.0003
XLOC_008710	XLOC_008710	-	chr12:13064778-13067086	High Basal	High Surge	38.892	20.3767	-0.93255	0.0003
XLOC_014372	XLOC_014372	-	chr2:9396425-9401440	High Basal	High Surge	7.46811	2.69622	-1.4698	0.0003
XLOC_018475	XLOC_018475	ENSMGAT00000009383.1	chr22:11394630-11398909	High Basal	High Surge	2.89668	0.900071	-1.68629	0.0003
XLOC_030313	XLOC_030313	-	chr7:11495669-11497876	High Basal	High Surge	3.9945	8.67629	1.11906	0.0003
XLOC_035579	XLOC_035579	ENSMGAT00000004007.2	chrZ:14591292-14602437	High Basal	High Surge	1.876	4.95682	1.40175	0.0003
XLOC_036210	XLOC_036210	-	chrZ:24906431-24909565	High Basal	High Surge	40.7322	98.7928	1.27824	0.0003
XLOC_036340	XLOC_036340	-	chrZ:42096951-42099599	High Basal	High Surge	4.64955	29.4928	2.6652	0.0003
XLOC_003943	XLOC_003943	-	chr1:77728110-77728448	Low Basal	High Basal	0	1.14811	inf	0.00035
XLOC_020499	XLOC_020499	ENSMGAT00000000656.1	chr29:18706-28340	Low Basal	High Basal	0.88786	0.259069	-1.77699	0.00035
XLOC_021276	XLOC_021276	ENSMGAT00000014651.1	chr3:100060176-100077406	Low Basal	High Basal	11.7791	5.82478	-1.01595	0.00035
XLOC_028232	XLOC_028232	ENSMGAT00000012551.2,ENSMGAT00000019539.1	chr6:41009890-41042382	Low Basal	High Basal	173.628	99.7998	-0.798889	0.00035
XLOC_034023	XLOC_034023	-	chrUn_GL426319:1-915	Low Basal	High Basal	2.37266	7.21422	1.60434	0.00035
XLOC_034836	XLOC_034836	-	chrUn_GL428587:537-654	Low Basal	High Basal	106.578	0	#NAME?	0.00035
XLOC_003994	XLOC_003994	-	chr1:79666123-79666674	Low Basal	Low Surge	0	0.661184	inf	0.00035
XLOC_005604	XLOC_005604	-	chr1:153151446-153155306	Low Basal	Low Surge	0.443292	1.29033	1.54142	0.00035
XLOC_007741	XLOC_007741	-	chr11:11062052-11073798	Low Basal	Low Surge	1.34845	3.99071	1.56535	0.00035
XLOC_008271	XLOC_008271	-	chr11:7247192-7247404	Low Basal	Low Surge	3.27308	0	#NAME?	0.00035
XLOC_011215	XLOC_011215	ENSMGAT00000003685.1	chr15:8107940-8110103	Low Basal	Low Surge	139.023	77.0843	-0.850816	0.00035
XLOC_011555	XLOC_011555	-	chr15:13147093-13150599	Low Basal	Low Surge	0.983692	0.32428	-1.60097	0.00035
XLOC_016719	XLOC_016719	-	chr2:87565091-87569237	Low Basal	Low Surge	0.300902	0.803638	1.41725	0.00035
XLOC_016898	XLOC_016898	-	chr2:100692297-100693536	Low Basal	Low Surge	6.58867	13.6882	1.05487	0.00035
XLOC_018455	XLOC_018455	ENSMGAT00000008055.1	chr22:10855725-10889750	Low Basal	Low Surge	245.524	131.301	-0.902986	0.00035
XLOC_018540	XLOC_018540	-	chr22:1502464-1502853	Low Basal	Low Surge	977.028	580.087	-0.75213	0.00035
XLOC_019170	XLOC_019170	ENSMGAT00000002309.1	chr24:2372804-2385242	Low Basal	Low Surge	77.3508	40.1855	-0.944741	0.00035
XLOC_019237	XLOC_019237	-	chr24:2527253-2528668	Low Basal	Low Surge	89.8391	51.2353	-0.810206	0.00035
XLOC_020269	XLOC_020269	ENSMGAT00000006191.1	chr28:3856201-3863502	Low Basal	Low Surge	26.0431	14.6801	-0.827039	0.00035
XLOC_021387	XLOC_021387	ENSMGAT00000005642.2	chr3:16023561-16106941	Low Basal	Low Surge	5.28724	2.50177	-1.07956	0.00035
XLOC_026782	XLOC_026782	ENSMGAT00000011720.1	chr5:59557029-59566287	Low Basal	Low Surge	156.287	89.2158	-0.808827	0.00035
XLOC_033306	XLOC_033306	ENSMGAT00000004643.2	chrUn_GL424848:3788-5104	Low Basal	Low Surge	251.208	147.264	-0.770479	0.00035
XLOC_033950	XLOC_033950	-	chrUn_GL426160:2159-3641	Low Basal	Low Surge	1285.12	603.421	-1.09066	0.00035
XLOC_036624	XLOC_036624	-	chrZ:1551147-1552577	Low Basal	Low Surge	3.70596	8.06127	1.12116	0.00035
XLOC_036811	XLOC_036811	-	chrZ:6668290-6669918	Low Basal	Low Surge	4.20597	8.89023	1.07978	0.00035
XLOC_001812	XLOC_001812	-	chr1:74005241-74008902	High Basal	Low Surge	0.837956	0.283539	-1.56333	0.00035
XLOC_024479	XLOC_024479	ENSMGAT00000014647.1,ENSMGAT00000019700.1	chr4:66163572-66175455	High Basal	Low Surge	14.6088	26.8489	0.878025	0.00035
XLOC_031344	XLOC_031344	-	chr8:33060577-33064509	High Basal	Low Surge	0.419768	1.32876	1.66241	0.00035
XLOC_033438	XLOC_033438	ENSMGAT00000005347.2	chrUn_GL425131:34-567	High Basal	Low Surge	20.4672	52.7452	1.36573	0.00035
XLOC_000187	XLOC_000187	ENSMGAT00000005510.2	chr1:32694792-32697957	Low Basal	High Surge	42.4596	22.7306	-0.901455	0.00035
XLOC_001862	XLOC_001862	ENSMGAT00000015860.2,ENSMGAT00000020362.1	chr1:80751224-80774967	Low Basal	High Surge	14.4239	6.51084	-1.14755	0.00035
XLOC_001940	XLOC_001940	ENSMGAT00000016157.1	chr1:89442299-89444580	Low Basal	High Surge	752.242	423.619	-0.82843	0.00035
XLOC_005597	XLOC_005597	-	chr1:153123630-153125102	Low Basal	High Surge	0.300421	1.73865	2.53291	0.00035
XLOC_005604	XLOC_005604	-	chr1:153151446-153155306	Low Basal	High Surge	0.443292	1.32166	1.57602	0.00035
XLOC_006725	XLOC_006725	ENSMGAT00000013308.1	chr10:29459131-29465013	Low Basal	High Surge	126.551	65.6163	-0.947596	0.00035
XLOC_006734	XLOC_006734	ENSMGAT00000013480.1	chr10:29868164-29869450	Low Basal	High Surge	494.83	289.939	-0.771184	0.00035
XLOC_006748	XLOC_006748	ENSMGAT00000013717.2	chr10:31112818-31119136	Low Basal	High Surge	225.914	110.628	-1.03005	0.00035
XLOC_006955	XLOC_006955	ENSMGAT00000011392.1	chr10:21560672-21563437	Low Basal	High Surge	93.1934	54.5825	-0.77179	0.00035
XLOC_007509	XLOC_007509	-	chr10:24548477-24548623	Low Basal	High Surge	36.9386	0	#NAME?	0.00035
XLOC_010725	XLOC_010725	-	chr14:5828447-5828985	Low Basal	High Surge	0	0.611685	inf	0.00035
XLOC_011020	XLOC_011020	ENSMGAT00000004365.2	chr15:9693867-9695460	Low Basal	High Surge	485.669	226.47	-1.10066	0.00035
XLOC_012134	XLOC_012134	-	chr16:52435-57450	Low Basal	High Surge	1.40729	2.9873	1.08593	0.00035
XLOC_014624	XLOC_014624	ENSMGAT00000014045.1	chr2:46754590-46757186	Low Basal	High Surge	262.003	149.777	-0.806768	0.00035
XLOC_015966	XLOC_015966	-	chr2:45212791-45213928	Low Basal	High Surge	2.02182	5.97821	1.56406	0.00035
XLOC_016425	XLOC_016425	-	chr2:69478013-69482777	Low Basal	High Surge	0.259818	0.837499	1.68859	0.00035
XLOC_017534	XLOC_017534	-	chr20:9232152-9233887	Low Basal	High Surge	4.12172	9.02936	1.13138	0.00035
XLOC_021283	XLOC_021283	ENSMGAT00000005578.2	chr3:100402477-100404272	Low Basal	High Surge	68.1808	35.6503	-0.935452	0.00035
XLOC_022953	XLOC_022953	-	chr3:71942294-71942885	Low Basal	High Surge	0	0.411726	inf	0.00035
XLOC_028467	XLOC_028467	ENSMGAT00000010809.1	chr6:24183116-24192722	Low Basal	High Surge	5.577	11.2386	1.0109	0.00035
XLOC_029752	XLOC_029752	ENSMGAT00000012805.2	chr7:23618831-23628929	Low Basal	High Surge	16.0537	7.68743	-1.06233	0.00035
XLOC_030721	XLOC_030721	-	chr7:38704603-38706821	Low Basal	High Surge	0.30819	1.36988	2.15216	0.00035
XLOC_031511	XLOC_031511	-	chr8:6647623-6648200	Low Basal	High Surge	0	0.506763	inf	0.00035
XLOC_032301	XLOC_032301	ENSMGAT00000001940.1	chr9:1514076-1523839	Low Basal	High Surge	164.857	91.0166	-0.85701	0.00035
XLOC_032976	XLOC_032976	ENSMGAT00000001577.1	chrUn_GL424249:1-9217	Low Basal	High Surge	50.2206	28.4396	-0.820378	0.00035
XLOC_033234	XLOC_033234	ENSMGAT00000005588.2	chrUn_GL424695:19-3066	Low Basal	High Surge	17.9795	8.62657	-1.05949	0.00035
XLOC_033315	XLOC_033315	ENSMGAT00000004701.1	chrUn_GL424871:15-2175	Low Basal	High Surge	526.483	302.798	-0.798028	0.00035
XLOC_033346	XLOC_033346	ENSMGAT00000005012.2	chrUn_GL424915:413-2885	Low Basal	High Surge	196.734	109.303	-0.847908	0.00035
XLOC_033407	XLOC_033407	-	chrUn_GL425092:822-1355	Low Basal	High Surge	25.5985	10.4849	-1.28775	0.00035
XLOC_033670	XLOC_033670	-	chrUn_GL425588:0-275	Low Basal	High Surge	255.245	114.762	-1.15323	0.00035
XLOC_033754	XLOC_033754	-	chrUn_GL425783:1104-1217	Low Basal	High Surge	445.78	88.3696	-2.33471	0.00035
XLOC_033827	XLOC_033827	-	chrUn_GL425922:0-1171	Low Basal	High Surge	44.4611	23.0368	-0.948605	0.00035
XLOC_034076	XLOC_034076	-	chrUn_GL426435:129-824	Low Basal	High Surge	239.425	132.706	-0.851347	0.00035
XLOC_034360	XLOC_034360	ENSMGAT00000000733.2	chrUn_GL427360:2684-6924	Low Basal	High Surge	61.4072	33.2612	-0.884569	0.00035
XLOC_034638	XLOC_034638	-	chrUn_GL428168:0-2767	Low Basal	High Surge	135.269	77.0588	-0.811804	0.00035
XLOC_034876	XLOC_034876	ENSMGAT00000010523.1	chrUn_GL428687:286-1037	Low Basal	High Surge	320.772	161.76	-0.987691	0.00035
XLOC_035090	XLOC_035090	-	chrUn_GL429181:27513-29263	Low Basal	High Surge	18.9598	10.2482	-0.887575	0.00035
XLOC_035654	XLOC_035654	ENSMGAT00000001182.2	chrZ:26310992-26312117	Low Basal	High Surge	77.6399	172.945	1.15545	0.00035
XLOC_035972	XLOC_035972	-	chrZ:77437854-77444805	Low Basal	High Surge	2.01101	13.1669	2.71093	0.00035
XLOC_036090	XLOC_036090	-	chrZ:9795279-9816189	Low Basal	High Surge	6.41168	3.02187	-1.08526	0.00035
XLOC_036202	XLOC_036202	ENSMGAT00000004009.2	chrZ:24035760-24055471	Low Basal	High Surge	14.2304	7.44616	-0.934413	0.00035
XLOC_036713	XLOC_036713	-	chrZ:6232760-6234339	Low Basal	High Surge	0.853892	2.7355	1.67968	0.00035
XLOC_037059	XLOC_037059	-	chrZ:14850187-14850267	Low Basal	High Surge	1942.86	451.483	-2.10544	0.00035
XLOC_037163	XLOC_037163	-	chrZ:19919679-19920801	Low Basal	High Surge	0.255798	2.85115	3.47847	0.00035
XLOC_037652	XLOC_037652	-	chrZ:36511698-36514355	Low Basal	High Surge	2.52078	5.60096	1.1518	0.00035
XLOC_001115	XLOC_001115	ENSMGAT00000016926.1	chr1:179248096-179389118	High Basal	High Surge	3.03327	6.53766	1.1079	0.00035
XLOC_004820	XLOC_004820	-	chr1:121290795-121290944	High Basal	High Surge	2068.87	961.445	-1.10557	0.00035
XLOC_006329	XLOC_006329	-	chr1:193496321-193496766	High Basal	High Surge	4.31147	16.0117	1.89288	0.00035
XLOC_008997	XLOC_008997	-	chr12:79321-79654	High Basal	High Surge	1.38344	0	#NAME?	0.00035
XLOC_012410	XLOC_012410	-	chr16:15664450-15664741	High Basal	High Surge	53.5167	134.503	1.32958	0.00035
XLOC_020438	XLOC_020438	-	chr28:1273704-1274179	High Basal	High Surge	0	0.624355	inf	0.00035
XLOC_023065	XLOC_023065	-	chr3:81604177-81604685	High Basal	High Surge	0	0.67923	inf	0.00035
XLOC_027282	XLOC_027282	-	chr5:24815761-24816289	High Basal	High Surge	0.443361	0	#NAME?	0.00035
XLOC_029265	XLOC_029265	-	chr6:38167084-38167303	High Basal	High Surge	3.38883	0	#NAME?	0.00035
XLOC_035972	XLOC_035972	-	chrZ:77437854-77444805	High Basal	High Surge	2.23111	13.1669	2.56109	0.00035
XLOC_036173	XLOC_036173	ENSMGAT00000004596.2	chrZ:19726973-19730391	High Basal	High Surge	16.7827	7.28874	-1.20324	0.00035
XLOC_037038	XLOC_037038	-	chrZ:14037652-14041690	High Basal	High Surge	9.72676	18.2089	0.904612	0.00035
XLOC_015382	XLOC_015382	-	chr2:18530547-18531032	Low Surge	High Surge	0	0.612312	inf	0.00035
XLOC_007662	XLOC_007662	-	chr11:3737671-3738797	Low Basal	High Basal	0	2.04892	inf	0.0004
XLOC_015844	XLOC_015844	-	chr2:41258939-41259742	Low Basal	High Basal	1.66495	5.40698	1.69934	0.0004
XLOC_020187	XLOC_020187	ENSMGAT00000001537.1	chr28:573371-600012	Low Basal	High Basal	32.0248	18.0775	-0.824996	0.0004
XLOC_027282	XLOC_027282	-	chr5:24815761-24816289	Low Basal	High Basal	0	0.443361	inf	0.0004
XLOC_033480	XLOC_033480	-	chrUn_GL425217:181-2061	Low Basal	High Basal	8.85147	3.93807	-1.16843	0.0004
XLOC_033984	XLOC_033984	ENSMGAT00000008173.1	chrUn_GL426236:339-1104	Low Basal	High Basal	2234.65	1169.04	-0.934722	0.0004
XLOC_035009	XLOC_035009	ENSMGAT00000016043.2	chrUn_GL428988:2548-6313	Low Basal	High Basal	266.901	150.096	-0.830416	0.0004
XLOC_035833	XLOC_035833	-	chrZ:56630234-56632595	Low Basal	High Basal	339.391	98.939	-1.77834	0.0004
XLOC_036090	XLOC_036090	-	chrZ:9795279-9816189	Low Basal	High Basal	6.41168	2.89738	-1.14595	0.0004
XLOC_036252	XLOC_036252	ENSMGAT00000005682.2	chrZ:28272910-28274179	Low Basal	High Basal	103.201	56.2771	-0.874841	0.0004
XLOC_001940	XLOC_001940	ENSMGAT00000016157.1	chr1:89442299-89444580	Low Basal	Low Surge	752.242	452.793	-0.732345	0.0004
XLOC_002502	XLOC_002502	-	chr1:202424094-202425501	Low Basal	Low Surge	50.4238	27.1753	-0.891807	0.0004
XLOC_004207	XLOC_004207	-	chr1:91535758-91541206	Low Basal	Low Surge	1.1497	0.514916	-1.15885	0.0004
XLOC_005777	XLOC_005777	-	chr1:162800022-162802375	Low Basal	Low Surge	0.584788	1.5955	1.44802	0.0004
XLOC_007801	XLOC_007801	ENSMGAT00000010086.2	chr11:15844506-15853679	Low Basal	Low Surge	205.104	118.132	-0.795952	0.0004
XLOC_008529	XLOC_008529	-	chr11:22975647-22976116	Low Basal	Low Surge	0.810532	0	#NAME?	0.0004
XLOC_008928	XLOC_008928	ENSMGAT00000009811.1	chr12:13095797-13099037	Low Basal	Low Surge	695.091	411.919	-0.754841	0.0004
XLOC_009563	XLOC_009563	ENSMGAT00000008903.2	chr13:19004057-19030161	Low Basal	Low Surge	34.1868	18.5768	-0.879933	0.0004
XLOC_011668	XLOC_011668	-	chr15:18242149-18242780	Low Basal	Low Surge	4.3508	10.9254	1.32833	0.0004
XLOC_012009	XLOC_012009	ENSMGAT00000006183.2,ENSMGAT00000019692.1	chr16:6339503-6351047	Low Basal	Low Surge	154.969	88.7069	-0.804862	0.0004
XLOC_012692	XLOC_012692	ENSMGAT00000005822.1	chr17:6254287-6258531	Low Basal	Low Surge	19.7134	8.3968	-1.23126	0.0004
XLOC_012998	XLOC_012998	-	chr17:8896297-8899668	Low Basal	Low Surge	2.04364	4.21463	1.04426	0.0004
XLOC_015016	XLOC_015016	-	chr2:546539-546632	Low Basal	Low Surge	245.943	0	#NAME?	0.0004
XLOC_017617	XLOC_017617	ENSMGAT00000003878.1	chr21:4449557-4458222	Low Basal	Low Surge	52.0427	30.7773	-0.75783	0.0004
XLOC_023068	XLOC_023068	-	chr3:82036877-82036927	Low Basal	Low Surge	0	1590.84	inf	0.0004
XLOC_023400	XLOC_023400	ENSMGAT00000001742.1	chr30:1018431-1077024	Low Basal	Low Surge	39.0499	22.1638	-0.81711	0.0004
XLOC_028961	XLOC_028961	-	chr6:18293651-18297163	Low Basal	Low Surge	0.422382	1.09798	1.37823	0.0004
XLOC_033584	XLOC_033584	ENSMGAT00000006488.2	chrUn_GL425441:1-1084	Low Basal	Low Surge	91.65	178.886	0.964835	0.0004
XLOC_033836	XLOC_033836	ENSMGAT00000007557.2	chrUn_GL425942:982-3946	Low Basal	Low Surge	74.9631	38.0858	-0.976925	0.0004
XLOC_035388	XLOC_035388	ENSMGAT00000001134.2	chrUn_GL429732:39296-54156	Low Basal	Low Surge	16.1821	7.96109	-1.02336	0.0004
XLOC_036774	XLOC_036774	-	chrZ:6503001-6505873	Low Basal	Low Surge	1.53657	3.42928	1.15819	0.0004
XLOC_038511	XLOC_038511	-	chrZ:72995230-72999769	Low Basal	Low Surge	0.843823	1.82641	1.114	0.0004
XLOC_038642	XLOC_038642	-	chrZ:77386963-77389194	Low Basal	Low Surge	5.79674	11.0383	0.92921	0.0004
XLOC_001904	XLOC_001904	ENSMGAT00000016089.1,ENSMGAT00000018542.1	chr1:84391157-84400959	High Basal	Low Surge	0.19997	0.682491	1.77102	0.0004
XLOC_003398	XLOC_003398	-	chr1:48107467-48112878	High Basal	Low Surge	0.35393	1.05328	1.57336	0.0004
XLOC_003995	XLOC_003995	-	chr1:79684369-79684625	High Basal	Low Surge	8.69754	34.073	1.96995	0.0004
XLOC_011638	XLOC_011638	-	chr15:16895428-16895654	High Basal	Low Surge	3.87269	0	#NAME?	0.0004
XLOC_013033	XLOC_013033	-	chr17:12330032-12330704	High Basal	Low Surge	38.6189	18.2957	-1.0778	0.0004
XLOC_015933	XLOC_015933	-	chr2:44205983-44214221	High Basal	Low Surge	2.14608	4.00987	0.901851	0.0004
XLOC_023068	XLOC_023068	-	chr3:82036877-82036927	High Basal	Low Surge	0	1590.84	inf	0.0004
XLOC_026091	XLOC_026091	ENSMGAT00000017282.2,ENSMGAT00000018492.1	chr5:41783348-42218911	High Basal	Low Surge	10.9165	26.8531	1.29858	0.0004
XLOC_032015	XLOC_032015	-	chr8:30084075-30084174	High Basal	Low Surge	87.75	0	#NAME?	0.0004
XLOC_033213	XLOC_033213	-	chrUn_GL424673:507-1228	High Basal	Low Surge	19.2092	48.8947	1.34788	0.0004
XLOC_034222	XLOC_034222	-	chrUn_GL426897:31-551	High Basal	Low Surge	8.78738	1.72786	-2.34645	0.0004
XLOC_034941	XLOC_034941	ENSMGAT00000009558.2	chrUn_GL428845:31520-35691	High Basal	Low Surge	12.4739	6.50473	-0.939346	0.0004
XLOC_035333	XLOC_035333	ENSMGAT00000011831.1	chrUn_GL429722:119833-123947	High Basal	Low Surge	3.05281	7.72134	1.33871	0.0004
XLOC_035761	XLOC_035761	-	chrZ:42080558-42083256	High Basal	Low Surge	2.92497	19.8908	2.76561	0.0004
XLOC_036023	XLOC_036023	ENSMGAT00000001412.2	chrZ:1085558-1090859	High Basal	Low Surge	2.55475	6.50989	1.34945	0.0004
XLOC_036957	XLOC_036957	-	chrZ:10033160-10033472	High Basal	Low Surge	1.37319	0	#NAME?	0.0004
XLOC_000003	XLOC_000003	ENSMGAT00000002666.2,ENSMGAT00000019958.1	chr1:75594-101216	Low Basal	High Surge	4.80123	2.18326	-1.13692	0.0004
XLOC_000429	XLOC_000429	ENSMGAT00000015056.2	chr1:61343037-61409708	Low Basal	High Surge	26.9792	14.3039	-0.915437	0.0004
XLOC_002959	XLOC_002959	-	chr1:27614244-27614919	Low Basal	High Surge	84.244	42.8239	-0.976157	0.0004
XLOC_003524	XLOC_003524	-	chr1:53932171-53937887	Low Basal	High Surge	0.75454	1.70579	1.17677	0.0004
XLOC_008004	XLOC_008004	ENSMGAT00000007428.2	chr11:11315940-11351346	Low Basal	High Surge	13.5142	24.6239	0.865579	0.0004
XLOC_008010	XLOC_008010	ENSMGAT00000007660.2,ENSMGAT00000019392.1	chr11:12313563-12331099	Low Basal	High Surge	9.51074	4.89667	-0.957756	0.0004
XLOC_008880	XLOC_008880	ENSMGAT00000007127.1	chr12:8730647-8775890	Low Basal	High Surge	27.6128	48.3507	0.808203	0.0004
XLOC_009163	XLOC_009163	-	chr12:8865856-8866533	Low Basal	High Surge	0	0.421438	inf	0.0004
XLOC_011728	XLOC_011728	ENSMGAT00000017461.1	chr16:4821127-4830364	Low Basal	High Surge	68.907	37.6974	-0.870184	0.0004
XLOC_012014	XLOC_012014	ENSMGAT00000006356.2	chr16:6439892-6442157	Low Basal	High Surge	809.509	467.92	-0.790785	0.0004
XLOC_013256	XLOC_013256	ENSMGAT00000017682.1	chr19:872605-873455	Low Basal	High Surge	461.017	251.543	-0.874016	0.0004
XLOC_013983	XLOC_013983	-	chr2:64146931-64147366	Low Basal	High Surge	34.8428	7.99872	-2.12302	0.0004
XLOC_015015	XLOC_015015	-	chr2:545252-545906	Low Basal	High Surge	0.430925	0	#NAME?	0.0004
XLOC_017098	XLOC_017098	ENSMGAT00000002657.2	chr20:1152618-1335712	Low Basal	High Surge	0.906464	0.419032	-1.11319	0.0004
XLOC_018483	XLOC_018483	ENSMGAT00000009790.1	chr22:11703292-11707762	Low Basal	High Surge	7.71393	3.19264	-1.27271	0.0004
XLOC_018944	XLOC_018944	ENSMGAT00000003045.2	chr23:2213887-2231325	Low Basal	High Surge	50.977	29.2654	-0.800652	0.0004
XLOC_019019	XLOC_019019	ENSMGAT00000007056.1	chr23:5881218-5889396	Low Basal	High Surge	69.4034	31.4009	-1.1442	0.0004
XLOC_019884	XLOC_019884	ENSMGAT00000003851.2	chr26:5560687-5567284	Low Basal	High Surge	176.063	96.4104	-0.868828	0.0004
XLOC_020121	XLOC_020121	ENSMGAT00000001411.2,ENSMGAT00000019023.1	chr27:915436-925317	Low Basal	High Surge	112.07	63.8049	-0.812665	0.0004
XLOC_020448	XLOC_020448	-	chr28:1953125-1953593	Low Basal	High Surge	3.89956	12.8277	1.71788	0.0004
XLOC_021193	XLOC_021193	-	chr3:80130263-80140118	Low Basal	High Surge	0.878714	0.381089	-1.20526	0.0004
XLOC_021929	XLOC_021929	-	chr3:6843371-6843937	Low Basal	High Surge	0	0.413594	inf	0.0004
XLOC_023272	XLOC_023272	ENSMGAT00000001897.2	chr30:1175584-1181917	Low Basal	High Surge	265.358	151.063	-0.81279	0.0004
XLOC_024497	XLOC_024497	ENSMGAT00000014747.1,ENSMGAT00000020951.1	chr4:69400750-69423940	Low Basal	High Surge	20.7841	38.3164	0.882481	0.0004
XLOC_025892	XLOC_025892	-	chr5:17039212-17039705	Low Basal	High Surge	448.255	244.267	-0.875862	0.0004
XLOC_026312	XLOC_026312	ENSMGAT00000004679.2	chr5:6209762-6212473	Low Basal	High Surge	176.889	98.1905	-0.849189	0.0004
XLOC_026782	XLOC_026782	ENSMGAT00000011720.1	chr5:59557029-59566287	Low Basal	High Surge	156.287	85.6925	-0.866959	0.0004
XLOC_027751	XLOC_027751	-	chr5:46844886-46846577	Low Basal	High Surge	4.19335	9.2104	1.13516	0.0004
XLOC_028029	XLOC_028029	ENSMGAT00000003326.1	chr6:3497579-3507455	Low Basal	High Surge	105.754	59.2434	-0.835985	0.0004
XLOC_029574	XLOC_029574	ENSMGAT00000004147.1	chr7:3716491-3823446	Low Basal	High Surge	46.1266	25.5989	-0.84952	0.0004
XLOC_030122	XLOC_030122	ENSMGAT00000014378.1,ENSMGAT00000014392.2,ENSMGAT00000020187.1,ENSMGAT00000020365.1	chr7:38029516-38107977	Low Basal	High Surge	5.68006	2.44186	-1.21793	0.0004
XLOC_031817	XLOC_031817	-	chr8:18658922-18661369	Low Basal	High Surge	2.51725	5.41004	1.10379	0.0004
XLOC_032094	XLOC_032094	-	chr8:37425556-37426259	Low Basal	High Surge	0	0.415816	inf	0.0004
XLOC_033104	XLOC_033104	ENSMGAT00000010756.1	chrUn_GL424516:33722-35916	Low Basal	High Surge	91.116	47.6681	-0.934682	0.0004
XLOC_033735	XLOC_033735	ENSMGAT00000007227.1	chrUn_GL425745:30-1348	Low Basal	High Surge	48.7906	24.6287	-0.986264	0.0004
XLOC_033793	XLOC_033793	ENSMGAT00000019261.1	chrUn_GL425865:2-1291	Low Basal	High Surge	106.655	52.8505	-1.01296	0.0004
XLOC_033990	XLOC_033990	-	chrUn_GL426247:715-1357	Low Basal	High Surge	371.707	194.002	-0.938096	0.0004
XLOC_034036	XLOC_034036	ENSMGAT00000008315.2	chrUn_GL426345:12-1000	Low Basal	High Surge	861.516	494.573	-0.800696	0.0004
XLOC_034249	XLOC_034249	-	chrUn_GL427041:2167-6049	Low Basal	High Surge	3.47729	1.51071	-1.20273	0.0004
XLOC_034636	XLOC_034636	ENSMGAT00000009595.2	chrUn_GL428166:1430-4216	Low Basal	High Surge	702.492	366.44	-0.938907	0.0004
XLOC_035604	XLOC_035604	-	chrZ:20176647-20190607	Low Basal	High Surge	1.13416	2.86104	1.33491	0.0004
XLOC_035640	XLOC_035640	ENSMGAT00000018447.1	chrZ:24917252-24971093	Low Basal	High Surge	17.1649	83.9153	2.28947	0.0004
XLOC_036576	XLOC_036576	-	chrZ:80455184-80458889	Low Basal	High Surge	751.454	342.028	-1.13557	0.0004
XLOC_036911	XLOC_036911	-	chrZ:8766344-8767320	Low Basal	High Surge	17.3592	8.1176	-1.09657	0.0004
XLOC_038102	XLOC_038102	-	chrZ:56278619-56279943	Low Basal	High Surge	1.70727	4.38021	1.35931	0.0004
XLOC_001870	XLOC_001870	ENSMGAT00000015917.1	chr1:81055951-81061771	High Basal	High Surge	297.666	166.79	-0.835661	0.0004
XLOC_005584	XLOC_005584	-	chr1:153062459-153064188	High Basal	High Surge	1.0372	2.85333	1.45996	0.0004
XLOC_007238	XLOC_007238	-	chr10:11338817-11339191	High Basal	High Surge	0	1.03697	inf	0.0004
XLOC_012001	XLOC_012001	ENSMGAT00000005941.2	chr16:5540940-5747103	High Basal	High Surge	1.53472	0.477529	-1.68431	0.0004
XLOC_012119	XLOC_012119	ENSMGAT00000011485.1	chr16:15441122-15448868	High Basal	High Surge	1.83857	5.00105	1.44364	0.0004
XLOC_016737	XLOC_016737	-	chr2:87676655-87680157	High Basal	High Surge	1.22061	2.89414	1.24553	0.0004
XLOC_019020	XLOC_019020	ENSMGAT00000007074.2	chr23:5894669-5903404	High Basal	High Surge	236.981	138.271	-0.777273	0.0004
XLOC_021239	XLOC_021239	ENSMGAT00000017789.1	chr3:90482512-90483082	High Basal	High Surge	24.9391	10.8737	-1.19756	0.0004
XLOC_032094	XLOC_032094	-	chr8:37425556-37426259	High Basal	High Surge	0	0.415816	inf	0.0004
XLOC_033109	XLOC_033109	-	chrUn_GL424523:2-1081	High Basal	High Surge	7.92464	17.4872	1.14188	0.0004
XLOC_037163	XLOC_037163	-	chrZ:19919679-19920801	High Basal	High Surge	0.817197	2.85115	1.80279	0.0004
XLOC_037381	XLOC_037381	-	chrZ:26556496-26557701	High Basal	High Surge	2.79429	7.17015	1.35952	0.0004
XLOC_038454	XLOC_038454	-	chrZ:70074801-70075346	High Basal	High Surge	0	0.465317	inf	0.0004
XLOC_012587	XLOC_012587	ENSMGAT00000010563.2	chr17:10615763-10636138	Low Basal	High Basal	11.6836	5.76384	-1.01938	0.00045
XLOC_034304	XLOC_034304	ENSMGAT00000014998.2	chrUn_GL427239:886-4962	Low Basal	High Basal	4.34185	1.3151	-1.72314	0.00045
XLOC_035531	XLOC_035531	-	chrZ:9783024-9784319	Low Basal	High Basal	13.0855	4.04395	-1.69413	0.00045
XLOC_001268	XLOC_001268	ENSMGAT00000006068.2	chr1:202467807-202471496	Low Basal	Low Surge	83.0128	46.3334	-0.84128	0.00045
XLOC_002702	XLOC_002702	-	chr1:9873340-9882772	Low Basal	Low Surge	0.294064	0.659328	1.16486	0.00045
XLOC_006224	XLOC_006224	-	chr1:183796185-183796259	Low Basal	Low Surge	538.201	0	#NAME?	0.00045
XLOC_008934	XLOC_008934	ENSMGAT00000010169.2	chr12:14647885-14653832	Low Basal	Low Surge	96.1791	50.9055	-0.917903	0.00045
XLOC_009184	XLOC_009184	-	chr12:9495632-9496092	Low Basal	Low Surge	0.548569	0	#NAME?	0.00045
XLOC_009534	XLOC_009534	ENSMGAT00000008529.2	chr13:18425065-18466041	Low Basal	Low Surge	11.3689	5.39922	-1.07427	0.00045
XLOC_015233	XLOC_015233	-	chr2:9275342-9286606	Low Basal	Low Surge	1.61378	2.87696	0.834105	0.00045
XLOC_015475	XLOC_015475	-	chr2:23081062-23085648	Low Basal	Low Surge	0.466801	1.11994	1.26254	0.00045
XLOC_015908	XLOC_015908	-	chr2:44072463-44078156	Low Basal	Low Surge	1.17327	2.44633	1.06008	0.00045
XLOC_019590	XLOC_019590	ENSMGAT00000020787.1	chr25:5114134-5117034	Low Basal	Low Surge	33.4281	13.2578	-1.33422	0.00045
XLOC_019749	XLOC_019749	-	chr26:2826422-2828474	Low Basal	Low Surge	6.68682	0	#NAME?	0.00045
XLOC_019825	XLOC_019825	ENSMGAT00000000720.1	chr26:381835-386676	Low Basal	Low Surge	37.9266	21.514	-0.817937	0.00045
XLOC_019977	XLOC_019977	-	chr26:2948715-2948812	Low Basal	Low Surge	191.715	0	#NAME?	0.00045
XLOC_023291	XLOC_023291	-	chr30:1963628-1968233	Low Basal	Low Surge	109.36	62.4099	-0.809242	0.00045
XLOC_024122	XLOC_024122	ENSMGAT00000005498.1	chr4:15035514-15039485	Low Basal	Low Surge	113.914	67.4267	-0.756557	0.00045
XLOC_026462	XLOC_026462	ENSMGAT00000011432.2	chr5:18595459-18601810	Low Basal	Low Surge	51.6014	29.1074	-0.826024	0.00045
XLOC_028776	XLOC_028776	-	chr6:7784008-7786368	Low Basal	Low Surge	0.940481	0.18823	-2.3209	0.00045
XLOC_031200	XLOC_031200	ENSMGAT00000007271.1,ENSMGAT00000019046.1	chr8:18582675-18602555	Low Basal	Low Surge	41.6914	21.8629	-0.931263	0.00045
XLOC_031249	XLOC_031249	ENSMGAT00000009853.1	chr8:22488064-22510156	Low Basal	Low Surge	5.5249	11.0883	1.00502	0.00045
XLOC_031270	XLOC_031270	ENSMGAT00000010661.1	chr8:24354760-24358871	Low Basal	Low Surge	33.4805	19.6671	-0.767534	0.00045
XLOC_033685	XLOC_033685	-	chrUn_GL425615:20768-21797	Low Basal	Low Surge	14.5692	6.67374	-1.12636	0.00045
XLOC_033688	XLOC_033688	ENSMGAT00000006843.1	chrUn_GL425619:0-1897	Low Basal	Low Surge	656.948	362.087	-0.859442	0.00045
XLOC_034054	XLOC_034054	ENSMGAT00000008401.2	chrUn_GL426384:2-1259	Low Basal	Low Surge	378.425	219.918	-0.783038	0.00045
XLOC_034881	XLOC_034881	ENSMGAT00000010554.2	chrUn_GL428705:0-2219	Low Basal	Low Surge	1005.81	589.133	-0.771693	0.00045
XLOC_035341	XLOC_035341	ENSMGAT00000011778.2,ENSMGAT00000019631.1	chrUn_GL429722:587-23027	Low Basal	Low Surge	86.8024	51.7384	-0.746501	0.00045
XLOC_036388	XLOC_036388	ENSMGAT00000003000.2,ENSMGAT00000019751.1	chrZ:47433021-47453118	Low Basal	Low Surge	5.79111	13.2657	1.19579	0.00045
XLOC_037252	XLOC_037252	-	chrZ:22785564-22787177	Low Basal	Low Surge	0.84907	2.44138	1.52374	0.00045
XLOC_004881	XLOC_004881	-	chr1:125341126-125341198	High Basal	Low Surge	108.4	0	#NAME?	0.00045
XLOC_008527	XLOC_008527	-	chr11:22825760-22826115	High Basal	Low Surge	1.209	0	#NAME?	0.00045
XLOC_008854	XLOC_008854	-	chr12:3857006-3887821	High Basal	Low Surge	93.8345	181.039	0.948113	0.00045
XLOC_008975	XLOC_008975	ENSMGAT00000011597.2	chr12:19684135-19688769	High Basal	Low Surge	1.89778	6.40454	1.75478	0.00045
XLOC_010302	XLOC_010302	-	chr14:10913818-10916531	High Basal	Low Surge	13.4791	23.7361	0.816355	0.00045
XLOC_013417	XLOC_013417	-	chr19:2520936-2521011	High Basal	Low Surge	92.4779	0	#NAME?	0.00045
XLOC_015170	XLOC_015170	-	chr2:7519290-7519380	High Basal	Low Surge	47.1736	0	#NAME?	0.00045
XLOC_016965	XLOC_016965	-	chr2:108487126-108487582	High Basal	Low Surge	0.734421	0	#NAME?	0.00045
XLOC_018587	XLOC_018587	-	chr22:5614808-5615177	High Basal	Low Surge	1.11235	0	#NAME?	0.00045
XLOC_022080	XLOC_022080	-	chr3:12038060-12038135	High Basal	Low Surge	92.4779	0	#NAME?	0.00045
XLOC_023775	XLOC_023775	ENSMGAT00000018177.1	chr4:31062032-31063948	High Basal	Low Surge	1.21466	4.03998	1.73379	0.00045
XLOC_023834	XLOC_023834	ENSMGAT00000012047.1	chr4:36643857-36706067	High Basal	Low Surge	4.94564	9.32479	0.914913	0.00045
XLOC_030928	XLOC_030928	ENSMGAT00000017250.2	chr8:24964348-24964639	High Basal	Low Surge	1.34774	0	#NAME?	0.00045
XLOC_033616	XLOC_033616	-	chrUn_GL425498:44-1403	High Basal	Low Surge	2.44506	0.756964	-1.69157	0.00045
XLOC_037802	XLOC_037802	-	chrZ:40910099-40910307	High Basal	Low Surge	3.48646	0	#NAME?	0.00045
XLOC_038019	XLOC_038019	-	chrZ:50678118-50679298	High Basal	Low Surge	2.54675	6.03589	1.24491	0.00045
XLOC_038317	XLOC_038317	-	chrZ:64862688-64862789	High Basal	Low Surge	31.6526	0	#NAME?	0.00045
XLOC_000583	XLOC_000583	ENSMGAT00000015888.1	chr1:80933241-80935174	Low Basal	High Surge	580.849	328.106	-0.824002	0.00045
XLOC_000770	XLOC_000770	ENSMGAT00000016342.1	chr1:111229766-111233094	Low Basal	High Surge	618.538	355.939	-0.797233	0.00045
XLOC_001864	XLOC_001864	ENSMGAT00000015867.2	chr1:80825542-80830714	Low Basal	High Surge	391.508	203.967	-0.94071	0.00045
XLOC_002088	XLOC_002088	-	chr1:119002344-119003220	Low Basal	High Surge	59.9076	19.256	-1.63743	0.00045
XLOC_004101	XLOC_004101	-	chr1:85278020-85278428	Low Basal	High Surge	0.918704	0	#NAME?	0.00045
XLOC_004595	XLOC_004595	-	chr1:106727079-106729483	Low Basal	High Surge	0.335285	1.27441	1.92637	0.00045
XLOC_006400	XLOC_006400	-	chr1:201852370-201854577	Low Basal	High Surge	1.49829	3.60599	1.26708	0.00045
XLOC_006649	XLOC_006649	ENSMGAT00000011424.1	chr10:21631143-21637030	Low Basal	High Surge	13.4168	6.16468	-1.12194	0.00045
XLOC_008582	XLOC_008582	ENSMGAT00000002623.1	chr12:1701392-1702993	Low Basal	High Surge	54.1091	27.8138	-0.960069	0.00045
XLOC_009063	XLOC_009063	-	chr12:3827249-3829523	Low Basal	High Surge	1.13781	2.91288	1.35619	0.00045
XLOC_009775	XLOC_009775	ENSMGAT00000009706.1	chr13:19162333-19164323	Low Basal	High Surge	299.609	172.181	-0.799158	0.00045
XLOC_009854	XLOC_009854	-	chr13:4720652-4720936	Low Basal	High Surge	0	1.69132	inf	0.00045
XLOC_010519	XLOC_010519	ENSMGAT00000008520.2	chr14:11022282-11157432	Low Basal	High Surge	35.3076	18.8751	-0.903498	0.00045
XLOC_012958	XLOC_012958	-	chr17:6321362-6322313	Low Basal	High Surge	26.2798	12.8913	-1.02756	0.00045
XLOC_013575	XLOC_013575	ENSMGAT00000004409.1	chr2:4472454-4477367	Low Basal	High Surge	117.198	62.692	-0.902596	0.00045
XLOC_014174	XLOC_014174	ENSMGAT00000015757.1	chr2:101311278-101347377	Low Basal	High Surge	0.790172	2.25227	1.51114	0.00045
XLOC_017171	XLOC_017171	ENSMGAT00000006735.2	chr20:5417596-5425396	Low Basal	High Surge	15.7837	7.91262	-0.996211	0.00045
XLOC_018485	XLOC_018485	ENSMGAT00000009895.1	chr22:11732875-11812517	Low Basal	High Surge	22.2631	44.2228	0.990138	0.00045
XLOC_018791	XLOC_018791	ENSMGAT00000001439.1	chr23:616558-622783	Low Basal	High Surge	244.612	144.683	-0.757606	0.00045
XLOC_019510	XLOC_019510	ENSMGAT00000000802.2,ENSMGAT00000019383.1	chr25:450623-453236	Low Basal	High Surge	137.688	73.627	-0.903093	0.00045
XLOC_020379	XLOC_020379	ENSMGAT00000005041.2	chr28:3211197-3214908	Low Basal	High Surge	72.6139	34.8803	-1.05784	0.00045
XLOC_021234	XLOC_021234	ENSMGAT00000014263.1	chr3:89210474-89213659	Low Basal	High Surge	617.719	313.043	-0.980592	0.00045
XLOC_021373	XLOC_021373	-	chr3:14904073-14916308	Low Basal	High Surge	5.04584	0.893148	-2.49812	0.00045
XLOC_022302	XLOC_022302	-	chr3:25348347-25353736	Low Basal	High Surge	0.411594	1.06226	1.36784	0.00045
XLOC_023266	XLOC_023266	ENSMGAT00000001580.2	chr30:883781-887561	Low Basal	High Surge	205.967	115.708	-0.831923	0.00045
XLOC_023400	XLOC_023400	ENSMGAT00000001742.1	chr30:1018431-1077024	Low Basal	High Surge	39.0499	21.2549	-0.877521	0.00045
XLOC_024423	XLOC_024423	ENSMGAT00000014037.2	chr4:56932213-56934132	Low Basal	High Surge	58.0078	31.9368	-0.861028	0.00045
XLOC_026327	XLOC_026327	ENSMGAT00000005571.1	chr5:6530409-6534528	Low Basal	High Surge	31.1067	16.8989	-0.880295	0.00045
XLOC_026436	XLOC_026436	ENSMGAT00000010654.1	chr5:16975387-16978168	Low Basal	High Surge	11563.6	5857.06	-0.981344	0.00045
XLOC_026709	XLOC_026709	ENSMGAT00000015042.1	chr5:51641244-51654205	Low Basal	High Surge	0.483867	1.45324	1.58659	0.00045
XLOC_028469	XLOC_028469	ENSMGAT00000010904.2	chr6:24612981-24615788	Low Basal	High Surge	78.8181	44.2637	-0.832402	0.00045
XLOC_032154	XLOC_032154	-	chr9:2366936-2377501	Low Basal	High Surge	44.8625	24.8991	-0.849415	0.00045
XLOC_032292	XLOC_032292	ENSMGAT00000001599.2	chr9:1211177-1214644	Low Basal	High Surge	134.644	76.0567	-0.824002	0.00045
XLOC_032888	XLOC_032888	-	chrUn_GL424005:5601-7112	Low Basal	High Surge	80.0988	41.9592	-0.932792	0.00045
XLOC_033021	XLOC_033021	ENSMGAT00000002023.2	chrUn_GL424344:3044-6567	Low Basal	High Surge	31.5363	16.3687	-0.946078	0.00045
XLOC_033306	XLOC_033306	ENSMGAT00000004643.2	chrUn_GL424848:3788-5104	Low Basal	High Surge	251.208	135.93	-0.886016	0.00045
XLOC_033830	XLOC_033830	-	chrUn_GL425927:304-629	Low Basal	High Surge	266.743	137.356	-0.957529	0.00045
XLOC_033924	XLOC_033924	ENSMGAT00000007962.2	chrUn_GL426117:0-1538	Low Basal	High Surge	226.638	125.425	-0.85357	0.00045
XLOC_033992	XLOC_033992	-	chrUn_GL426250:6-1354	Low Basal	High Surge	109.44	58.9187	-0.893339	0.00045
XLOC_034023	XLOC_034023	-	chrUn_GL426319:1-915	Low Basal	High Surge	2.37266	6.71478	1.50083	0.00045
XLOC_034693	XLOC_034693	ENSMGAT00000010009.1	chrUn_GL428220:584-8216	Low Basal	High Surge	242.719	140.388	-0.789867	0.00045
XLOC_035341	XLOC_035341	ENSMGAT00000011778.2,ENSMGAT00000019631.1	chrUn_GL429722:587-23027	Low Basal	High Surge	86.8024	49.2818	-0.816682	0.00045
XLOC_036557	XLOC_036557	ENSMGAT00000020748.1	chrZ:77294199-77312044	Low Basal	High Surge	1092.53	469.682	-1.21791	0.00045
XLOC_036775	XLOC_036775	-	chrZ:6508225-6509946	Low Basal	High Surge	1.59387	3.88445	1.28518	0.00045
XLOC_037765	XLOC_037765	-	chrZ:39026171-39027970	Low Basal	High Surge	1.3849	3.82493	1.46565	0.00045
XLOC_038051	XLOC_038051	-	chrZ:52869576-52870117	Low Basal	High Surge	0	0.570397	inf	0.00045
XLOC_015396	XLOC_015396	-	chr2:19381034-19381756	High Basal	High Surge	6.30574	15.0014	1.25036	0.00045
XLOC_019324	XLOC_019324	-	chr24:2949721-2950166	High Basal	High Surge	0.765074	0	#NAME?	0.00045
XLOC_024262	XLOC_024262	-	chr4:35303199-35305155	High Basal	High Surge	9.22185	17.6226	0.9343	0.00045
XLOC_031513	XLOC_031513	-	chr8:7207665-7210733	High Basal	High Surge	7.16467	13.6969	0.934877	0.00045
XLOC_036905	XLOC_036905	-	chrZ:8598601-8599704	High Basal	High Surge	25.9564	51.1696	0.979194	0.00045
XLOC_009854	XLOC_009854	-	chr13:4720652-4720936	Low Surge	High Surge	0	1.69132	inf	0.00045
XLOC_011541	XLOC_011541	-	chr15:11336075-11340899	Low Surge	High Surge	1.23285	0.539811	-1.19147	0.00045
XLOC_001352	XLOC_001352	ENSMGAT00000005961.2	chr1:6511790-6657747	Low Basal	High Basal	4.38103	1.80513	-1.27917	0.0005
XLOC_001620	XLOC_001620	ENSMGAT00000014076.1	chr1:50330033-50337459	Low Basal	High Basal	0.803083	0.199135	-2.01181	0.0005
XLOC_008198	XLOC_008198	-	chr11:3952712-3954171	Low Basal	High Basal	0.685805	2.45907	1.84224	0.0005
XLOC_011057	XLOC_011057	ENSMGAT00000006529.2	chr15:11829254-11838881	Low Basal	High Basal	80.8784	45.8338	-0.819344	0.0005
XLOC_013172	XLOC_013172	ENSMGAT00000007353.1	chr19:7111723-7131801	Low Basal	High Basal	3.34103	1.69202	-0.981546	0.0005
XLOC_025464	XLOC_025464	-	chr4:57615163-57615492	Low Basal	High Basal	478.609	261.142	-0.874016	0.0005
[truncated: 230,531+ more rows]
