# Supplementary material for: Transcriptome analysis of the hypothalamus and pituitary of turkey hens with low and high egg production
Source: BMC Genomics. 2020 Sep 21;21:647. doi: 10.1186/s12864-020-07075-y (PMC7507666; doi:10.1186/s12864-020-07075-y)
Supplement: Supplementary file 5 — Additional file 5:. Supplemental file 3 [file 12864_2020_7075_MOESM5_ESM.xlsx]

## Sheet: Hypothalamus
Hypothalamus - LEPH vs. HEPH - Basal Conditions
Top Canonical Pathways		Molecular and Cellular Functions			Physiological System Development and Function
Name	P-Value	Name	P-Value Range	# Molecules	Name	P-Value Range	# Molecules
Estrogen-Dependent Breast Cancer Signaling	9.02e-05	Cellular Movement	4.10E-03 - 1.85E-07	61	Organismal Development	3.90E-03 - 5.64E-08	70
Role of Macrophages, Fibroblasts and Endothelial Cells in Rheumatoid Arthritis	9.05e-05	Molecular Transport	4.04E-03 - 1.72E-06	71	Skeletal and Muscular System Development and Function	3.34E-03 - 5.18E-07	29
Leukocyte Extravasation Signaling	0.000437	Lipid Metabolism	4.03E-03 - 1.73E-06	42	Tissue Morphology	3.79E-03 - 2.87E-06	55
Role of IL-17F in Allergic Inflammatory Airway Diseases	0.000537	Small Molecule Biochemistry	4.03E-03 - 1.73E-06	49	Hematological System Development and Function	4.10E-03 - 6.19E-06	53
Tec Kinase Signaling	0.0006	Amino Acid Metabolism	2.25E-03 - 1.19E-05	8	Immune Cell Trafficking	4.10E-03 - 6.19E-06	35
Hypothalamus - LEPH vs. HEPH - Surge Conditions
Top Canonical Pathways		Molecular and Cellular Functions			Physiological System Development and Function
Name	P-Value	Name	P-Value Range	# Molecules	Name	P-Value Range	# Molecules
Hepatic Fibrosis / Hepatic Stellate Cell Activation	0.000186	Cellular Movement	3.11E-03 - 2.23E-06	99	Organ Morphology	2.48E-03 - 6.23E-06	56
Germ Cell-Sertoli Cell Junction Signaling	0.000593	Protein Synthesis	9.64E-04 - 9.62E-06	35	Cardiovascular System Development and Function	2.48E-03 - 1.98E-05	70
Epithelial Adherens Junction Signaling	0.000608	Cell-To-Cell Signaling and Interaction	2.43E-03 - 1.81E-05	35	Hematological System Development and Function	2.43E-03 - 1.98E-05	54
LXR/RXR Activation	0.000672	Molecular Transport	2.72E-03 - 9.41E-05	80	Organismal Development	2.65E-03 - 3.07E-05	121
IL-8 Signaling	0.00154	Lipid Metabolism	2.40E-03 - 1.30E-04	38	Tissue Morphology	2.95E-03 - 3.52E-05	83
Hypothalamus - Basal vs. Surge - LEPH
Top Canonical Pathways		Molecular and Cellular Functions			Physiological System Development and Function
Name	P-Value	Name	P-Value Range	# Molecules	Name	P-Value Range	# Molecules
Hepatic Fibrosis / Hepatic Stellate Cell Activation	4.07e-05	Molecular Transport	5.30E-04 - 8.28E-10	123	Nervous System Development and Function	5.29E-04 - 2.68E-08	95
p70S6K Signaling	0.000261	Cell-To-Cell Signaling and Interaction	2.01E-04 - 2.68E-08	54	Embryonic Development	4.02E-04 - 4.41E-07	99
LXR/RXR Activation	0.000391	Cellular Function and Maintenance	5.26E-04 - 7.62E-07	99	Organismal Development	5.15E-04 - 4.41E-07	163
Role of Tissue Factor in Cancer	0.000736	Cell Morphology	5.15E-04 - 7.88E-07	75	Cardiovascular System Development and Function	4.96E-04 - 4.58E-06	59
G-Protein Coupled Receptor Signaling	0.000772	Cellular Movement	5.79E-04 - 1.32E-06	105	Tissue Development	5.63E-04 - 1.05E-05	106
Hypothalamus - Basal vs. Surge - HEPH
Top Canonical Pathways		Molecular and Cellular Functions			Physiological System Development and Function
Name	P-Value	Name	P-Value Range	# Molecules	Name	P-Value Range	# Molecules
Fc Receptor-mediated Phagocytosis in Macrophages and Monocytes	1.22e-05	Molecular Transport	5.09E-03 - 2.57E-08	35	Endocrine System Development and Function	5.09E-03 - 2.57E-08	20
Remodeling of Epithelial Adherens Junctions	2.42e-05	Small Molecule Biochemistry	5.09E-03 - 2.57E-08	32	Embryonic Development	5.09E-03 - 6.46E-06	63
Sertoli Cell-Sertoli Cell Junction Signaling	2.43e-05	Cellular Function and Maintenance	5.09E-03 - 4.36E-06	49	Organ Development	4.96E-03 - 6.46E-06	39
Epithelial Adherens Junction Signaling	3.72e-05	Cellular Development	5.15E-03 - 6.46E-06	37	Organismal Development	5.09E-03 - 6.46E-06	78
Leukocyte Extravasation Signaling	0.000437	Cellular Growth and Proliferation	5.15E-03 - 6.46E-06	36	Reproductive System Development and Function	5.09E-03 - 6.46E-06	26

## Sheet: Pituitary
Pituitary - LEPH vs. HEPH - Basal Conditions
Top Canonical Pathways		Molecular and Cellular Functions			Physiological System Development and Function
Name	P-Value	Name	P-Value Range	# Molecules	Name	P-Value Range	# Molecules
Protein Ubiquitination Pathway	1.02e-07	Cellular Assembly and Organization	3.62E-03 - 1.66E-10	352	Embryonic Development	2.79E-03 - 4.68E-06	179
PAK Signaling	1.37e-05	Cellular Function and Maintenance	3.70E-03 - 1.66E-10	325	Organismal Development	3.73E-03 - 4.68E-06	275
Integrin Signaling	1.59e-05	Cell Morphology	3.62E-03 - 2.16E-07	264	Nervous System Development and Function	3.73E-03 - 1.36E-05	272
PI3K/AKT Signaling	2.38e-05	Cell Signaling	1.65E-03 - 3.45E-07	83	Organ Morphology	3.73E-03 - 1.36E-05	90
Role of Tissue Factor in Cancer	3.53e-05	Cell Death and Survival	3.66E-03 - 2.40E-05	480	Tissue Morphology	3.94E-03 - 1.99E-05	47
Pituitary - LEPH vs. HEPH - Surge Conditions
Top Canonical Pathways		Molecular and Cellular Functions			Physiological System Development and Function
Name	P-Value	Name	P-Value Range	# Molecules	Name	P-Value Range	# Molecules
LXR/RXR Activation	4.13e-05	Molecular Transport	9.30E-03 - 1.10E-05	114	Organismal Development	1.01E-02 - 1.26E-05	117
FXR/RXR Activation	0.000282	Cell Death and Survival	9.72E-03 - 1.23E-05	154	Hematological System Development and Function	9.48E-03 - 5.32E-05	48
NF-B Signaling	0.000516	Cell Cycle	1.01E-02 - 4.21E-05	61	Immune Cell Trafficking	9.48E-03 - 5.32E-05	51
Telomerase Signaling	0.000799	Cellular Assembly and Organization	9.95E-03 - 4.21E-05	90	Tissue Morphology	1.01E-02 - 8.38E-05	90
Complement System	0.000911	DNA Replication, Recombination, and Repair	4.74E-03 - 4.21E-05	28	Renal and Urological System Development and Function	5.99E-03 - 2.00E-04	10
Pituitary - Basal vs. Surge - LEPH Conditions
Top Canonical Pathways		Molecular and Cellular Functions			Physiological System Development and Function
Name	P-Value	Name	P-Value Range	# Molecules	Name	P-Value Range	# Molecules
IL-8 Signaling	9.03e-05	Molecular Transport	1.15E-03 - 1.40E-12	200	Tissue Morphology	1.19E-03 - 7.78E-08	85
Adrenomedullin signaling pathway	0.00011	Cellular Function and Maintenance	9.73E-04 - 2.34E-07	220	Digestive System Development and Function	9.80E-04 - 3.87E-06	37
HIF1 Signaling	0.000118	Protein Synthesis	1.62E-04 - 3.27E-07	52	Organismal Development	1.19E-03 - 3.89E-06	218
ILK Signaling	0.000174	Lipid Metabolism	9E-03 - 3.70E-07	103	Nervous System Development and Function	1.14E-03 - 1.03E-05	128
Cellular Effects of Sildenafil (Viagra)	0.000179	Small Molecule Biochemistry	1.19E-03 - 3.70E-07	162	Cardiovascular System Development and Function	1.19E-03 - 1.39E-05	119
Pituitary - Basal vs. Surge - HEPH Conditions
Top Canonical Pathways		Molecular and Cellular Functions			Physiological System Development and Function
Name	P-Value	Name	P-Value Range	# Molecules	Name	P-Value Range	# Molecules
EIF2 Signaling	1.22e-18	Protein Synthesis	7.80E-04 - 1.86E-21	132	Cardiovascular System Development and Function	9.63E-04 - 6.55E-08	125
Oxidative Phosphorylation	9.93e-17	RNA Damage and Repair	6.68E-21 - 6.68E-21	29	Organismal Development	9.29E-04 - 1.20E-07	209
Mitochondrial Dysfunction	1.07e-13	Cell Death and Survival	9.51E-04 - 1.91E-10	219	Embryonic Development	8.60E-04 - 1.88E-07	132
Sirtuin Signaling Pathway	4.29e-06	Cellular Development	7.91E-04 - 9.76E-10	178	Renal and Urological System Development and Function	8.36E-04 - 3.23E-07	39
Calcium Signaling	0.000455	Cellular Growth and Proliferation	7.91E-04 - 9.76E-10	174	Organ Morphology	8.60E-04 - 6.75E-07	113
